# Supplementary material for: Sequence-based prediction of protein-protein interactions by means of codon usage
Source: Genome Biol. 2008 May 23;9(5):R87. doi: 10.1186/gb-2008-9-5-r87 (PMC2441473; doi:10.1186/gb-2008-9-5-r87)
Supplement: Additional data file 12 — PIC-Lcut600 for S. cerevisiae. [file gb-2008-9-5-r87-S12.zip]

Archive with 3 entries (2 files):
- Additional File 12/
- Additional File 12/PIC-Lcut600.osp
- Additional File 12/README.txt
