# Supplementary material for: Sequence-based prediction of protein-protein interactions by means of codon usage
Source: Genome Biol. 2008 May 23;9(5):R87. doi: 10.1186/gb-2008-9-5-r87 (PMC2441473; doi:10.1186/gb-2008-9-5-r87)
Supplement: Additional data file 12 — PIC-Lcut600 for S. cerevisiae. [file gb-2008-9-5-r87-S12.zip › Additional File 12/PIC-Lcut600.osp]

Osprey Version: 	1.2.0

BeginGraphSettings
ColorByFunction	Y
ColorByExpSystem	1
GraphWidth	670
GraphHeight	600
BackgroundColour	-1
GOProcessDegree	1
EndGraphSettings

BeginExperimentalColour
CUSTOM SYSTEM	-11160700
EndExperimentalColour

BeginSourceColour
CUSTOM	-5409195
EndSourceColour

BeginFunctionColours
UNKNOWN	-8553091
EndFunctionColours

BeginGOOrder
goOrder0	Autophagy
goOrder1	Budding
goOrder2	Carbohydrate Metabolism
goOrder3	Cell Organization and Biogenesis
goOrder4	Cell Shape and cell size control
goOrder5	DNA metabolism
goOrder6	DNA Damage Response
goOrder7	DNA Repair
goOrder8	DNA recombination
goOrder9	DNA Replication
goOrder10	Mating
goOrder11	Ribosome Biogenesis
goOrder12	Protein amino acid phosphorylation
goOrder13	Protein amino acid dephosphorylation
goOrder14	Protein biosynthesis
goOrder15	Protein Degradation
goOrder16	Protein metabolism and modification
goOrder17	Protein transport
goOrder18	RNA Localization
goOrder19	RNA processing
goOrder20	Signal transduction
goOrder21	Sporulation
goOrder22	Stress Response
goOrder23	Transcription
goOrder24	Transport
goOrder25	Mating (sensu Saccharomyces)
goOrder26	Cell Cycle
goOrder27	Cell Growth and/or maintenance
goOrder28	Metabolism
goOrder29	UNKNOWN
EndGOOrder

BeginNodeInfo
nodeId	geneName	orfName	external_ids	screenName	description	xPos	yPos	colour	size	locked	goProcessNameString	goFuctionNameString	goComponentNameString	specialIDString	specialNameString	fontStyle	fontName	fontSize	fontColour	userComment	drawLabel
-2	YTH1	YPR107C	NONE	YPR107C	 SGDID:S000006311, Chr XVI from 742062-741436, reverse complement, Verified ORF, "Essential RNA-binding component of cleavage and polyadenylation factor, contains five zinc fingers; required for pre-mRNA 3'-end processing and polyadenylation"	175.17690126635046	119.83942826489252	-65536	15.0	N	NONE	NONE	NONE	UNKNOWN	UNKNOWN	0	SansSerif	12	-16777216	NONE	TRUE
-3	YBR196C-A	YBR196CA	NONE	YBR196CA	 SGDID:S000028534, Chr II from 614168-614019, reverse complement, Uncharacterized ORF, "Putative protein of unknown function; identified by fungal homology and RT-PCR"	264.7853265434256	324.50692667617886	-65536	15.0	N	NONE	NONE	NONE	UNKNOWN	UNKNOWN	0	SansSerif	12	-16777216	NONE	TRUE
-4	YGL194C-A	YGL194CA	NONE	YGL194CA	 SGDID:S000087160, Chr VII from 139967-139725, reverse complement, Uncharacterized ORF, "Putative protein of unknown function, identified based on comparisons of the genome sequences of six Saccharomyces species"	79.71856484716702	169.2651881162332	-65536	15.0	N	NONE	NONE	NONE	UNKNOWN	UNKNOWN	0	SansSerif	12	-16777216	NONE	TRUE
-5	YJL222W-B	YJL222WB	NONE	YJL222WB	 SGDID:S000028664, Chr X from 9346-9483, Dubious ORF, "Dubious open reading frame unlikely to encode a protein, based on available experimental and comparative sequence data"	498.40787441982815	183.74327868483286	-65536	15.0	N	NONE	NONE	NONE	UNKNOWN	UNKNOWN	0	SansSerif	12	-16777216	NONE	TRUE
-6	PSY1	YKL076C	NONE	YKL076C	 SGDID:S000001559, Chr XI from 292865-292482, reverse complement, Dubious ORF, "Dubious open reading frame, unlikely to encode a protein; not conserved in closely related Saccharomyces species; 69% of ORF overlaps the uncharacterized ORF YKL075C"	138.47297227677777	47.44290826892511	-65536	15.0	N	NONE	NONE	NONE	UNKNOWN	UNKNOWN	0	SansSerif	12	-16777216	NONE	TRUE
-7	YLR154W-F	YLR154WF	NONE	YLR154WF	 SGDID:S000028843, Chr XII from 455884-456024, Dubious ORF, "Dubious open reading frame unlikely to encode a protein; encoded within the the 35S rRNA gene on the opposite strand"	567.9324141613539	73.32861090208931	-65536	15.0	N	NONE	NONE	NONE	UNKNOWN	UNKNOWN	0	SansSerif	12	-16777216	NONE	TRUE
-8	YLR162W-A	YLR162WA	NONE	YLR162WA	 SGDID:S000028567, Chr XII from 490407-490595, Uncharacterized ORF, "Putative protein of unknown function identified by fungal homology comparisons and RT-PCR"	337.8463293758081	436.15559613408396	-65536	15.0	N	NONE	NONE	NONE	UNKNOWN	UNKNOWN	0	SansSerif	12	-16777216	NONE	TRUE
-9	YOL097W-A	YOL097WA	NONE	YOL097WA	 SGDID:S000028854, Chr XV from 136220-136405, Uncharacterized ORF, "Putative protein of unknown function; identified by expression profiling and mass spectrometry"	325.606054104296	394.250076752043	-65536	15.0	N	NONE	NONE	NONE	UNKNOWN	UNKNOWN	0	SansSerif	12	-16777216	NONE	TRUE
-10	SYC1	YOR179C	NONE	YOR179C	 SGDID:S000005705, Chr XV from 672412-671846, reverse complement, Verified ORF, "Subunit of the APT subcomplex of cleavage and polyadenylation factor, may have a role in 3' end formation of both polyadenylated and non-polyadenylated RNAs"	545.8140556978562	389.06795633058323	-65536	15.0	N	NONE	NONE	NONE	UNKNOWN	UNKNOWN	0	SansSerif	12	-16777216	NONE	TRUE
-11	TIM9	YEL020WA	NONE	YEL020WA	 SGDID:S000007256, Chr V from 117211-117474, Verified ORF, "Mitochondrial intermembrane space protein, forms a complex with Mrs11p/Tim10p that mediates import and insertion of a subset of polytopic inner membrane proteins; may prevent aggregation of incoming proteins in a chaperone-like manner"	433.5549270144978	498.6446691203564	-65536	15.0	N	NONE	NONE	NONE	UNKNOWN	UNKNOWN	0	SansSerif	12	-16777216	NONE	TRUE
-12	DCP1	YOL149W	NONE	YOL149W	 SGDID:S000005509, Chr XV from 44937-45632, Verified ORF, "Subunit of the Dcp1p-Dcp2p decapping enzyme complex, which removes the 5' cap structure from mRNAs prior to their degradation; enhances the activity of catalytic subunit Dcp2p; regulated by DEAD box protein Dhh1p"	510.5974744242605	214.05567151662675	-65536	15.0	N	NONE	NONE	NONE	UNKNOWN	UNKNOWN	0	SansSerif	12	-16777216	NONE	TRUE
-13	HUB1	YNR032CA	NONE	YNR032CA	 SGDID:S000007251, Chr XIV from 687466-687245, reverse complement, Verified ORF, "Ubiquitin-like protein modifier, may function in modification of Sph1p and Hbt1p, functionally complemented by the human or S. pombe ortholog; mechanism of Hub1p adduct formation not yet clear"	84.2388597776741	162.8877563263173	-65536	15.0	N	NONE	NONE	NONE	UNKNOWN	UNKNOWN	0	SansSerif	12	-16777216	NONE	TRUE
-14	BI3	Q0115	NONE	Q0115	 SGDID:S000007272, Chr Mito from 36540-36954,37723-37736,39141-40265, intron sequence removed, Verified ORF, "Mitochondrial mRNA maturase, forms a complex with Mrs1p to mediate splicing of the bI3 intron of the COB gene; encoded by both exon and intron sequences of partially processed COB mRNA"	192.71936315643114	171.19720562140927	-65536	15.0	N	NONE	NONE	NONE	UNKNOWN	UNKNOWN	0	SansSerif	12	-16777216	NONE	TRUE
-15	SCEI	Q0160	NONE	Q0160	 SGDID:S000007279, Chr Mito from 61022-61729, Verified ORF, "I-SceI DNA endonuclease, encoded by the mitochondrial group I intron of the 21S_rRNA gene; mediates gene conversion that propagates the intron into intron-less copies of the 21S_rRNA gene"	443.16134438589137	193.77716507882724	-65536	15.0	N	NONE	NONE	NONE	UNKNOWN	UNKNOWN	0	SansSerif	12	-16777216	NONE	TRUE
-16	LSM1	YJL124C	NONE	YJL124C	 SGDID:S000003660, Chr X from 187643-187125, reverse complement, Verified ORF, "Lsm (Like Sm) protein; forms heteroheptameric complex (with Lsm2p, Lsm3p, Lsm4p, Lsm5p, Lsm6p, and Lsm7p) involved in degradation of cytoplasmic mRNAs"	9.948257962822392	308.69973101265316	-65536	15.0	N	NONE	NONE	NONE	UNKNOWN	UNKNOWN	0	SansSerif	12	-16777216	NONE	TRUE
-17	ATP18	YML081CA	NONE	YML081CA	 SGDID:S000007247, Chr XIII from 104162-103983, reverse complement, Verified ORF, "Subunit of the mitochondrial F1F0 ATP synthase, which is a large enzyme complex required for ATP synthesis; termed subunit I or subunit j; does not correspond to known ATP synthase subunits in other organisms"	429.2115794774879	297.977050971694	-65536	15.0	N	NONE	NONE	NONE	UNKNOWN	UNKNOWN	0	SansSerif	12	-16777216	NONE	TRUE
-18	YOR381W-A	YOR381WA	NONE	YOR381WA	 SGDID:S000028587, Chr XV from 1058421-1058588, Uncharacterized ORF, "Putative protein of unknown function; identified by fungal homology and RT-PCR"	53.53429514631579	464.2720509736925	-65536	15.0	N	NONE	NONE	NONE	UNKNOWN	UNKNOWN	0	SansSerif	12	-16777216	NONE	TRUE
-19	BI2	Q0110	NONE	Q0110	 SGDID:S000007271, Chr Mito from 36540-36954,37723-38579, intron sequence removed, Verified ORF, "Mitochondrial mRNA maturase with a role in splicing, encoded by both exon and intron sequences of partially processed COB mRNA"	428.98702586010035	341.82587213496936	-65536	15.0	N	NONE	NONE	NONE	UNKNOWN	UNKNOWN	0	SansSerif	12	-16777216	NONE	TRUE
-20	FIR1	YER032W	NONE	YER032W	 SGDID:S000000834, Chr V from 215062-217692, Verified ORF, "Protein involved in 3' mRNA processing, interacts with Ref2p; potential Cdc28p substrate"	6.381124862434425	420.30803744951857	-65536	15.0	N	NONE	NONE	NONE	UNKNOWN	UNKNOWN	0	SansSerif	12	-16777216	NONE	TRUE
-21	YBL039C-A	YBL039CA	NONE	YBL039CA	 SGDID:S000028814, Chr II from 145034-144951, reverse complement, Dubious ORF, "Dubious open reading frame unlikely to encode a protein, based on available experimental and comparative sequence data; completely overlaps the verified ORF URA7; identified by expression profiling and mass spectrometry"	273.37855199683156	404.0221506782893	-65536	15.0	N	NONE	NONE	NONE	UNKNOWN	UNKNOWN	0	SansSerif	12	-16777216	NONE	TRUE
-22	YDR464C-A	YDR464CA	NONE	YDR464CA	 SGDID:S000028614, Chr IV from 1392672-1392484, reverse complement, Dubious ORF, "Dubious open reading frame unlikely to encode a functional protein; identified by gene-trapping, microarray-based expression analysis, and genome-wide homology searching"	153.473895018364	395.51919341991515	-65536	15.0	N	NONE	NONE	NONE	UNKNOWN	UNKNOWN	0	SansSerif	12	-16777216	NONE	TRUE
-23	CET1	YPL228W	NONE	YPL228W	 SGDID:S000006149, Chr XVI from 118382-120031, Verified ORF, "Beta (RNA 5'-triphosphatase) subunit of the mRNA capping enzyme, a heterodimer (the other subunit is CEG1, a guanylyltransferase) involved in adding the 5' cap to mRNA; the mammalian enzyme is a single bifunctional polypeptide"	203.2357399872287	93.43273405983516	-65536	15.0	N	NONE	NONE	NONE	UNKNOWN	UNKNOWN	0	SansSerif	12	-16777216	NONE	TRUE
-24	ATP15	YPL271W	NONE	YPL271W	 SGDID:S000006192, Chr XVI from 30079-30267, Verified ORF, "Epsilon subunit of the F1 sector of mitochondrial F1F0 ATP synthase, which is a large, evolutionarily conserved enzyme complex required for ATP synthesis"	254.71357265717444	405.6451547314758	-65536	15.0	N	NONE	NONE	NONE	UNKNOWN	UNKNOWN	0	SansSerif	12	-16777216	NONE	TRUE
-25	YDL159C-B	YDL159CB	NONE	YDL159CB	 SGDID:S000028612, Chr IV from 173233-173057, reverse complement, Dubious ORF, "Putative protein of unknown function; identified by gene-trapping, microarray-based expression analysis, and genome-wide homology searching"	508.63590181553104	258.5694861004185	-65536	15.0	N	NONE	NONE	NONE	UNKNOWN	UNKNOWN	0	SansSerif	12	-16777216	NONE	TRUE
-26	YER088W-B	YER088WB	NONE	YER088WB	 SGDID:S000028623, Chr V from 335923-336069, Dubious ORF, "Identified by gene-trapping, microarray-based expression analysis, and genome-wide homology searching"	11.67823748220623	379.02011410982266	-65536	15.0	N	NONE	NONE	NONE	UNKNOWN	UNKNOWN	0	SansSerif	12	-16777216	NONE	TRUE
-27	COX2	Q0250	NONE	Q0250	 SGDID:S000007281, Chr Mito from 73758-74513, Verified ORF, "Subunit II of cytochrome c oxidase, which is the terminal member of the mitochondrial inner membrane electron transport chain; one of three mitochondrially-encoded subunits"	255.78837420482301	192.3830727197568	-65536	15.0	N	NONE	NONE	NONE	UNKNOWN	UNKNOWN	0	SansSerif	12	-16777216	NONE	TRUE
-28	NAB3	YPL190C	NONE	YPL190C	 SGDID:S000006111, Chr XVI from 187724-185316, reverse complement, Verified ORF, "Single stranded RNA binding protein; acidic ribonucleoprotein; required for termination of non-poly(A) transcripts and efficient splicing; interacts with Nrd1p"	411.202384145287	107.48632904309113	-65536	15.0	N	NONE	NONE	NONE	UNKNOWN	UNKNOWN	0	SansSerif	12	-16777216	NONE	TRUE
-29	TOM5	YPR133WA	NONE	YPR133WA	 SGDID:S000006433, Chr XVI from 797553-797705, Verified ORF, "Small mitochondrial outer membrane protein crucial to a binding relay for the import of proteins into mitochondria; subunit on the outer mouth of the TOM channel that accepts precursors from the receptors Tom20p and Tom22p"	548.8682626004676	5.715581377208457	-65536	15.0	N	NONE	NONE	NONE	UNKNOWN	UNKNOWN	0	SansSerif	12	-16777216	NONE	TRUE
-30	COX1	Q0045	NONE	Q0045	 SGDID:S000007260, Chr Mito from 13818-13986,16435-16470,18954-18991,20508-20984,21995-22246,23612-23746,25318-25342,26229-26701, intron sequence removed, Verified ORF, "Subunit I of cytochrome c oxidase, which is the terminal member of the mitochondrial inner membrane electron transport chain; one of three mitochondrially-encoded subunits"	98.93059923588793	100.49260616874007	-65536	15.0	N	NONE	NONE	NONE	UNKNOWN	UNKNOWN	0	SansSerif	12	-16777216	NONE	TRUE
-31	CLP1	YOR250C	NONE	YOR250C	 SGDID:S000005776, Chr XV from 802308-800971, reverse complement, Verified ORF, "Subunit of cleavage factor I (CFI), involved in both the endonucleolyitc cleavage and polyadenylation steps of mRNA 3'-end maturation"	5.029623414429621	350.39848077749275	-65536	15.0	N	NONE	NONE	NONE	UNKNOWN	UNKNOWN	0	SansSerif	12	-16777216	NONE	TRUE
-32	RNA14	YMR061W	NONE	YMR061W	 SGDID:S000004665, Chr XIII from 392754-394787, Verified ORF, "Cleavage and polyadenylation factor I (CF I) component involved in cleavage and polyadenylation of mRNA 3' ends; bridges interaction between Rna15p and Hrp1p in the CF I complex"	32.07461649162846	18.351912343291644	-65536	15.0	N	NONE	NONE	NONE	UNKNOWN	UNKNOWN	0	SansSerif	12	-16777216	NONE	TRUE
-33	YHL015W-A	YHL015WA	NONE	YHL015WA	 SGDID:S000028828, Chr VIII from 74696-74779, Uncharacterized ORF, "Putative protein of unknown function"	55.54377129873474	319.7986410599638	-65536	15.0	N	NONE	NONE	NONE	UNKNOWN	UNKNOWN	0	SansSerif	12	-16777216	NONE	TRUE
-34	YLR285C-A	YLR285CA	NONE	YLR285CA	 SGDID:S000028569, Chr XII from 708340-708170, reverse complement, Uncharacterized ORF, "Putative protein of unknown function; identified by fungal homology and RT-PCR"	479.97558443291706	408.9216486286169	-65536	15.0	N	NONE	NONE	NONE	UNKNOWN	UNKNOWN	0	SansSerif	12	-16777216	NONE	TRUE
-35	BI4	Q0120	NONE	Q0120	 SGDID:S000007273, Chr Mito from 36540-36954,37723-37736,39141-39217,40841-42251, intron sequence removed, Verified ORF, "Mitochondrial mRNA maturase, forms a complex with Nam2p to mediate splicing of the bI4 intron of the COB gene; encoded by both exon and intron sequences of partially processed COB mRNA"	329.1959683096939	24.089051776138458	-65536	15.0	N	NONE	NONE	NONE	UNKNOWN	UNKNOWN	0	SansSerif	12	-16777216	NONE	TRUE
-36	YSH1	YLR277C	NONE	YLR277C	 SGDID:S000004267, Chr XII from 699497-697158, reverse complement, Verified ORF, "Putative endoribonuclease, subunit of the mRNA cleavage and polyadenylation specificity complex required for 3' processing of mRNAs"	288.3647390621077	324.67437707814884	-65536	15.0	N	NONE	NONE	NONE	UNKNOWN	UNKNOWN	0	SansSerif	12	-16777216	NONE	TRUE
-37	PMP1	YCR024CA	NONE	YCR024CA	 SGDID:S000000619, Chr III from 163063-162941, reverse complement, Verified ORF, "Small single-membrane span proteolipid that functions as a regulatory subunit of the plasma membrane H(+)-ATPase Pma1p, forms unique helix and positively charged cytoplasmic domain that is able to specifically segregate phosphatidylserines"	330.8589972085064	315.5344870774648	-65536	15.0	N	NONE	NONE	NONE	UNKNOWN	UNKNOWN	0	SansSerif	12	-16777216	NONE	TRUE
-38	AI4	Q0065	NONE	Q0065	 SGDID:S000007264, Chr Mito from 13818-13986,16435-16470,18954-18991,20508-21935, intron sequence removed, Verified ORF, "Endonuclease I-SceII, encoded by a mobile group I intron within the mitochondrial COX1 gene; intron is normally spliced by the BI4p maturase but AI4p can mutate to acquire the same maturase activity"	53.47749427389715	201.52613721499867	-65536	15.0	N	NONE	NONE	NONE	UNKNOWN	UNKNOWN	0	SansSerif	12	-16777216	NONE	TRUE
-39	COX3	Q0275	NONE	Q0275	 SGDID:S000007283, Chr Mito from 79213-80022, Verified ORF, "Subunit III of cytochrome c oxidase, which is the terminal member of the mitochondrial inner membrane electron transport chain; one of three mitochondrially-encoded subunits"	71.68880765067863	377.6372037089608	-65536	15.0	N	NONE	NONE	NONE	UNKNOWN	UNKNOWN	0	SansSerif	12	-16777216	NONE	TRUE
-40	CFT2	YLR115W	NONE	YLR115W	 SGDID:S000004105, Chr XII from 377986-380565, Verified ORF, "Subunit of the mRNA cleavage and polyadenlylation factor (CPF); required for pre-mRNA cleavage, polyadenylation and poly(A) site recognition, 43% similarity with the mammalian CPSF-100 protein."	203.6458357734466	35.60477949324936	-65536	15.0	N	NONE	NONE	NONE	UNKNOWN	UNKNOWN	0	SansSerif	12	-16777216	NONE	TRUE
-41	YGL188C	YGL188C	NONE	YGL188C	 SGDID:S000003156, Chr VII from 149522-149349, reverse complement, Dubious ORF, "Dubious open reading frame unlikely to encode a functional protein, based on available experimental and comparative sequence data"	430.6470677708974	115.73555646056639	-65536	15.0	N	NONE	NONE	NONE	UNKNOWN	UNKNOWN	0	SansSerif	12	-16777216	NONE	TRUE
-42	PAP1	YKR002W	NONE	YKR002W	 SGDID:S000001710, Chr XI from 442875-444581, Verified ORF, "Poly(A) polymerase, one of three factors required for mRNA 3'-end polyadenylation, forms multiprotein complex with polyadenylation factor I (PF I), also required for mRNA nuclear export; may also polyadenylate rRNAs"	455.60131703183515	476.14792350453797	-65536	15.0	N	NONE	NONE	NONE	UNKNOWN	UNKNOWN	0	SansSerif	12	-16777216	NONE	TRUE
-43	YOR1	YGR281W	NONE	YGR281W	 SGDID:S000003513, Chr VII from 1052830-1057263, Verified ORF, "Plasma membrane ATP-binding cassette (ABC) transporter, multidrug transporter mediates export of many different organic anions including oligomycin"	147.17793364308602	97.11536024225842	-65536	15.0	N	NONE	NONE	NONE	UNKNOWN	UNKNOWN	0	SansSerif	12	-16777216	NONE	TRUE
-44	YNL067W-B	YNL067WB	NONE	YNL067WB	 SGDID:S000028810, Chr XIV from 499418-499558, Uncharacterized ORF, "Putative protein of unknown function"	138.43608278602485	273.3819786403895	-65536	15.0	N	NONE	NONE	NONE	UNKNOWN	UNKNOWN	0	SansSerif	12	-16777216	NONE	TRUE
-45	FIP1	YJR093C	NONE	YJR093C	 SGDID:S000003853, Chr X from 604199-603216, reverse complement, Verified ORF, "Subunit of cleavage polyadenylation factor (CPF), interacts directly with poly(A) polymerase (Pap1p) to regulate its activity"	346.8465516470948	279.3000338556096	-65536	15.0	N	NONE	NONE	NONE	UNKNOWN	UNKNOWN	0	SansSerif	12	-16777216	NONE	TRUE
-46	YHR175W-A	YHR175WA	NONE	YHR175WA	 SGDID:S000028553, Chr VIII from 453558-453707, Uncharacterized ORF, "Putative protein of unknown function; identified by fungal homology and RT-PCR"	287.2186625263937	186.75648538988844	-65536	15.0	N	NONE	NONE	NONE	UNKNOWN	UNKNOWN	0	SansSerif	12	-16777216	NONE	TRUE
-47	YKL162C-A	YKL162CA	NONE	YKL162CA	 SGDID:S000007244, Chr XI from 146079-145927, reverse complement, Dubious ORF, "Dubious open reading frame unlikely to encode a functional protein, based on available experimental and comparative sequence data"	204.56979616348343	37.39118450819784	-65536	15.0	N	NONE	NONE	NONE	UNKNOWN	UNKNOWN	0	SansSerif	12	-16777216	NONE	TRUE
-48	CEG1	YGL130W	NONE	YGL130W	 SGDID:S000003098, Chr VII from 266150-267529, Verified ORF, "Alpha (guanylyltransferase) subunit of the mRNA capping enzyme, a heterodimer (the other subunit is CET1, an RNA 5'-triphophatase) involved in adding the 5' cap to mRNA; the mammalian enzyme is a single bifunctional polypeptide"	408.51384576500703	247.79912920264525	-65536	15.0	N	NONE	NONE	NONE	UNKNOWN	UNKNOWN	0	SansSerif	12	-16777216	NONE	TRUE
-49	YHL048C-A	YHL048CA	NONE	YHL048CA	 SGDID:S000028829, Chr VIII from 5796-5662, reverse complement, Uncharacterized ORF, "Putative protein of unknown function; identified by expression profiling and mass spectrometry"	204.5363154885266	432.7336717486092	-65536	15.0	N	NONE	NONE	NONE	UNKNOWN	UNKNOWN	0	SansSerif	12	-16777216	NONE	TRUE
-50	RNA15	YGL044C	NONE	YGL044C	 SGDID:S000003012, Chr VII from 417040-416150, reverse complement, Verified ORF, "Cleavage and polyadenylation factor I (CF I) component involved in cleavage and polyadenylation of mRNA 3' ends; interacts with the A-rich polyadenylation signal in complex with Rna14p and Hrp1p"	26.82234722801064	338.7256772394626	-65536	15.0	N	NONE	NONE	NONE	UNKNOWN	UNKNOWN	0	SansSerif	12	-16777216	NONE	TRUE
-51	YMR272W-B	YMR272WB	NONE	YMR272WB	 SGDID:S000028696, Chr XIII from 811088-811195, Uncharacterized ORF, "Identified by gene-trapping, microarray-based expression analysis, and genome-wide homology searching"	307.9912724031854	177.46698780099007	-65536	15.0	N	NONE	NONE	NONE	UNKNOWN	UNKNOWN	0	SansSerif	12	-16777216	NONE	TRUE
-52	CFT1	YDR301W	NONE	YDR301W	 SGDID:S000002709, Chr IV from 1063348-1067421, Verified ORF, "RNA-binding subunit of the mRNA cleavage and polyadenylation factor; involved in poly(A) site recognition and required for both pre-mRNA cleavage and polyadenylation, 51% sequence similarity with mammalian AAUAA-binding subunit of CPSF"	98.6159377147696	101.34492247359633	-65536	15.0	N	NONE	NONE	NONE	UNKNOWN	UNKNOWN	0	SansSerif	12	-16777216	NONE	TRUE
-53	YBR121C-A	YBR121CA	NONE	YBR121CA	 SGDID:S000028815, Chr II from 482478-482320, reverse complement, Dubious ORF, "Dubious open reading frame unlikely to encode a protein, based on available experimental and comparative sequence data; completely contianed within the verified gene GRS1; identified by expression profiling and mass spectrometry"	242.49272473110432	152.66789643561347	-65536	15.0	N	NONE	NONE	NONE	UNKNOWN	UNKNOWN	0	SansSerif	12	-16777216	NONE	TRUE
-54	YCR095W-A	YCR095WA	NONE	YCR095WA	 SGDID:S000029724, Chr III from 289636-289794, Uncharacterized ORF, "Putative protein of unknown function"	437.69278857981226	390.4401620116014	-65536	15.0	N	NONE	NONE	NONE	UNKNOWN	UNKNOWN	0	SansSerif	12	-16777216	NONE	TRUE
-55	YNL097C-B	YNL097CB	NONE	YNL097CB	 SGDID:S000028699, Chr XIV from 440921-440799, reverse complement, Uncharacterized ORF, "Putative protein of unknown function"	143.6548573710222	463.5448799258324	-65536	15.0	N	NONE	NONE	NONE	UNKNOWN	UNKNOWN	0	SansSerif	12	-16777216	NONE	TRUE
-56	PCF11	YDR228C	NONE	YDR228C	 SGDID:S000002636, Chr IV from 923802-921922, reverse complement, Verified ORF, "mRNA 3' end processing factor, essential component of cleavage and polyadenylation factor IA (CF IA), involved in pre-mRNA 3' end processing and in transcription termination; binds C-terminal domain of largest subunit of RNA pol II (Rpo21p)"	0.7033063973756504	298.5779496841676	-65536	15.0	N	NONE	NONE	NONE	UNKNOWN	UNKNOWN	0	SansSerif	12	-16777216	NONE	TRUE
-57	COX9	YDL067C	NONE	YDL067C	 SGDID:S000002225, Chr IV from 334396-334217, reverse complement, Verified ORF, "Subunit VIIa of cytochrome c oxidase, which is the terminal member of the mitochondrial inner membrane electron transport chain"	324.95845077038155	188.7154429250007	-65536	15.0	N	NONE	NONE	NONE	UNKNOWN	UNKNOWN	0	SansSerif	12	-16777216	NONE	TRUE
-58	YHR073W-A	YHR073WA	NONE	YHR073WA	 SGDID:S000028834, Chr VIII from 242870-243046, Dubious ORF, "Dubious open reading frame unlikely to encode a protein, based on available experimental and comparative sequence data; partially overlaps verified ORF YHR073W; identified by expression profiling and mass spectrometry"	99.87390742455366	418.5916974259924	-65536	15.0	N	NONE	NONE	NONE	UNKNOWN	UNKNOWN	0	SansSerif	12	-16777216	NONE	TRUE
-59	REF2	YDR195W	NONE	YDR195W	 SGDID:S000002603, Chr IV from 848596-850197, Verified ORF, "RNA-binding protein involved in the cleavage step of mRNA 3'-end formation prior to polyadenylation, and in snoRNA maturation; part of holo-CPF subcomplex APT, which associates with 3'-ends of snoRNA- and mRNA-encoding genes"	481.08108402484936	76.7762948779705	-65536	15.0	N	NONE	NONE	NONE	UNKNOWN	UNKNOWN	0	SansSerif	12	-16777216	NONE	TRUE
-60	CBT1	YKL208W	NONE	YKL208W	 SGDID:S000001691, Chr XI from 47158-47973, Verified ORF, "Protein involved in 5' end processing of mitochondrial COB, 15S_rRNA, and RPM1 transcripts; may also have a role in 3' end processing of the COB pre-mRNA; displays genetic interaction with cell cycle-regulated kinase Dbf2p"	19.892601623541697	325.00793859572855	-65536	15.0	N	NONE	NONE	NONE	UNKNOWN	UNKNOWN	0	SansSerif	12	-16777216	NONE	TRUE
-61	CBP1	YJL209W	NONE	YJL209W	 SGDID:S000003745, Chr X from 38005-39969, Verified ORF, "Mitochondrial protein that interacts with the 5'-untranslated region of the COB mRNA and has a role in its stability and translation; found in a complex at the inner membrane along with Pet309p"	524.4904848263318	177.55636435899413	-65536	15.0	N	NONE	NONE	NONE	UNKNOWN	UNKNOWN	0	SansSerif	12	-16777216	NONE	TRUE
-62	ABD1	YBR236C	NONE	YBR236C	 SGDID:S000000440, Chr II from 691688-690378, reverse complement, Verified ORF, "Methyltransferase, catalyzes the transfer of a methyl group from S-adenosylmethionine to the GpppN terminus of capped mRNA"	1.8670078640611198	309.03471044228667	-65536	15.0	N	NONE	NONE	NONE	UNKNOWN	UNKNOWN	0	SansSerif	12	-16777216	NONE	TRUE
-63	HOS1	YPR068C	NONE	YPR068C	 SGDID:S000006272, Chr XVI from 684350-682938, reverse complement, Verified ORF, "Putative class I histone deacetylase (HDAC) with sequence similarity to Hda1p, Rpd3p, Hos2p, and Hos3p; deletion results in increased histone acetylation at rDNA repeats; interacts with the Tup1p-Ssn6p corepressor complex"	399.4378448651288	202.3755682949098	-65536	15.0	N	NONE	NONE	NONE	UNKNOWN	UNKNOWN	0	SansSerif	12	-16777216	NONE	TRUE
-64	LEA1	YPL213W	NONE	YPL213W	 SGDID:S000006134, Chr XVI from 150613-151329, Verified ORF, "Component of U2 snRNP; disruption causes reduced U2 snRNP levels; physically interacts with Msl1p; invovled in telomere maintenance; putative homolog of human U2A' snRNP protein"	137.20086890210544	491.64243385662456	-65536	15.0	N	NONE	NONE	NONE	UNKNOWN	UNKNOWN	0	SansSerif	12	-16777216	NONE	TRUE
-65	COB	Q0105	NONE	Q0105	 SGDID:S000007270, Chr Mito from 36540-36954,37723-37736,39141-39217,40841-41090,42508-42558,43297-43647, intron sequence removed, Verified ORF, "Cytochrome b, mitochondrially encoded subunit of the ubiquinol-cytochrome c reductase complex which includes Cobp, Rip1p, Cyt1p, Cor1p, Qcr2p, Qcr6p, Qcr7p, Qcr8p, Qcr9p, and Qcr10p"	74.30918539737328	249.34291679468117	-65536	15.0	N	NONE	NONE	NONE	UNKNOWN	UNKNOWN	0	SansSerif	12	-16777216	NONE	TRUE
-66	NGL1	YOL042W	NONE	YOL042W	 SGDID:S000005402, Chr XV from 249824-250915, Verified ORF, "Putative endonuclease, has a domain similar to a magnesium-dependent endonuclease motif in mRNA deadenylase Ccr4p; the authentic, non-tagged protein is detected in highly purified mitochondria in high-throughput studies"	244.6931202372979	488.295038217423	-65536	15.0	N	NONE	NONE	NONE	UNKNOWN	UNKNOWN	0	SansSerif	12	-16777216	NONE	TRUE
-67	YMR013W-A	YMR013WA	NONE	YMR013WA	 SGDID:S000007622, Chr XIII from 298310-298390, Dubious ORF, "Dubious open reading frame unlikely to encode a protein, based on available experimental and comparative sequence data; completely overlaps the characterized snoRNA gene snR73"	412.23904463769645	272.50268299062003	-65536	15.0	N	NONE	NONE	NONE	UNKNOWN	UNKNOWN	0	SansSerif	12	-16777216	NONE	TRUE
-68	LSM7	YNL147W	NONE	YNL147W	 SGDID:S000005091, Chr XIV from 350942-350959,351056-351385, intron sequence removed, Verified ORF, "Lsm (Like Sm) protein; part of heteroheptameric complexes (Lsm2p-7p and either Lsm1p or 8p): cytoplasmic Lsm1p complex involved in mRNA decay; nuclear Lsm8p complex part of U6 snRNP and possibly involved in processing tRNA, snoRNA, and rRNA"	462.89402394093725	253.68948215273585	-65536	15.0	N	NONE	NONE	NONE	UNKNOWN	UNKNOWN	0	SansSerif	12	-16777216	NONE	TRUE
-69	RSF2	YJR127C	NONE	YJR127C	 SGDID:S000003888, Chr X from 663053-658911, reverse complement, Verified ORF, "Zinc-finger protein involved in transcriptional control of both nuclear and mitochondrial genes, many of which specify products required for glycerol-based growth, respiration, and other functions"	229.33694962700332	480.93669452339475	-65536	15.0	N	NONE	NONE	NONE	UNKNOWN	UNKNOWN	0	SansSerif	12	-16777216	NONE	TRUE
-70	MIG3	YER028C	NONE	YER028C	 SGDID:S000000830, Chr V from 211875-210691, reverse complement, Verified ORF, "Probable transcriptional repressor involved in response to toxic agents such as hydroxyurea that inhibit ribonucleotide reductase; phosphorylation by Snf1p or the Mec1p pathway inactivates Mig3p, allowing induction of damage response genes"	150.02158192530513	284.1360528053076	-65536	15.0	N	NONE	NONE	NONE	UNKNOWN	UNKNOWN	0	SansSerif	12	-16777216	NONE	TRUE
-71	HRP1	YOL123W	NONE	YOL123W	 SGDID:S000005483, Chr XV from 87844-89448, Verified ORF, "Subunit of cleavage factor I, a five-subunit complex required for the cleavage and polyadenylation of pre-mRNA 3' ends; RRM-containing heteronuclear RNA binding protein and hnRNPA/B family member that binds to poly (A) signal sequences"	564.68115933519	340.8781650938221	-65536	15.0	N	NONE	NONE	NONE	UNKNOWN	UNKNOWN	0	SansSerif	12	-16777216	NONE	TRUE
-72	PUB1	YNL016W	NONE	YNL016W	 SGDID:S000004961, Chr XIV from 602908-604269, Verified ORF, "Poly(A)+ RNA-binding protein, abundant mRNP-component protein that binds mRNA and is required for stability of a number of mRNAs; not reported to associate with polyribosomes"	456.3313279369932	10.013980886672492	-65536	15.0	N	NONE	NONE	NONE	UNKNOWN	UNKNOWN	0	SansSerif	12	-16777216	NONE	TRUE
-73	SMX2	YFL017WA	NONE	YFL017WA	 SGDID:S000002965, Chr VI from 103693-103926, Verified ORF, "Core Sm protein Sm G; part of heteroheptameric complex (with Smb1p, Smd1p, Smd2p, Smd3p, Sme1p, and Smx3p) that is part of the spliceosomal U1, U2, U4, and U5 snRNPs; homolog of human Sm G"	460.0130244888003	461.5675450256589	-65536	15.0	N	NONE	NONE	NONE	UNKNOWN	UNKNOWN	0	SansSerif	12	-16777216	NONE	TRUE
-74	MRPL33	YMR286W	NONE	YMR286W	 SGDID:S000004899, Chr XIII from 841941-842201, Verified ORF, "Mitochondrial ribosomal protein of the large subunit"	317.21906895473546	407.2035685677902	-65536	15.0	N	NONE	NONE	NONE	UNKNOWN	UNKNOWN	0	SansSerif	12	-16777216	NONE	TRUE
-75	LSM5	YER146W	NONE	YER146W	 SGDID:S000000948, Chr V from 462580-462861, Verified ORF, "Lsm (Like Sm) protein; part of heteroheptameric complexes (Lsm2p-7p and either Lsm1p or 8p): cytoplasmic Lsm1p complex involved in mRNA decay; nuclear Lsm8p complex part of U6 snRNP and possibly involved in processing tRNA, snoRNA, and rRNA"	78.34975734289384	326.19924374244124	-65536	15.0	N	NONE	NONE	NONE	UNKNOWN	UNKNOWN	0	SansSerif	12	-16777216	NONE	TRUE
-76	YBR056C-B	YBR056CB	NONE	YBR056CB	 SGDID:S000087087, Chr II from 351449-351291, reverse complement, Dubious ORF, "Dubious open reading frame unlikely to encode a protein, based on available experimental and comparative sequence data; almost completely overlaps the dubious ORF YBR056W-A"	563.5731055613682	221.61907816318438	-65536	15.0	N	NONE	NONE	NONE	UNKNOWN	UNKNOWN	0	SansSerif	12	-16777216	NONE	TRUE
-77	LSM2	YBL026W	NONE	YBL026W	 SGDID:S000000122, Chr II from 170626-170679,170808-171041, intron sequence removed, Verified ORF, "Lsm (Like Sm) protein; part of heteroheptameric complexes (Lsm2p-7p and either Lsm1p or 8p): cytoplasmic Lsm1p complex involved in mRNA decay; nuclear Lsm8p complex part of U6 snRNP and possibly involved in processing tRNA, snoRNA, and rRNA"	405.87652515067566	396.54055533135147	-65536	15.0	N	NONE	NONE	NONE	UNKNOWN	UNKNOWN	0	SansSerif	12	-16777216	NONE	TRUE
-78	COX7	YMR256C	NONE	YMR256C	 SGDID:S000004869, Chr XIII from 779126-778944, reverse complement, Verified ORF, "Subunit VII of cytochrome c oxidase, which is the terminal member of the mitochondrial inner membrane electron transport chain"	322.09125590137023	18.544897964169415	-65536	15.0	N	NONE	NONE	NONE	UNKNOWN	UNKNOWN	0	SansSerif	12	-16777216	NONE	TRUE
-79	DDR2	YOL052CA	NONE	YOL052CA	 SGDID:S000005413, Chr XV from 231754-231569, reverse complement, Verified ORF, "Multistress response protein, expression is activated by a variety of xenobiotic agents and environmental or physiological stresses"	54.13395474600501	116.84742448964613	-65536	15.0	N	NONE	NONE	NONE	UNKNOWN	UNKNOWN	0	SansSerif	12	-16777216	NONE	TRUE
-80	STF1	YDL130WA	NONE	YDL130WA	 SGDID:S000007232, Chr IV from 229171-229431, Verified ORF, "Protein involved in regulation of the mitochondrial F1F0-ATP synthase; Stf1p and Stf2p act as stabilizing factors that enhance inhibitory action of the Inh1p protein"	423.90482539012726	295.11961660653475	-65536	15.0	N	NONE	NONE	NONE	UNKNOWN	UNKNOWN	0	SansSerif	12	-16777216	NONE	TRUE
-81	YIL156W-B	YIL156WB	NONE	YIL156WB	 SGDID:S000028511, Chr IX from 47690-47698,47761-47973, intron sequence removed, Uncharacterized ORF, "Putative protein of unknown function, originally identified based on homology to <i>Ashbya gossypii</i> and other related yeasts"	378.0363222933946	374.8185517950172	-65536	15.0	N	NONE	NONE	NONE	UNKNOWN	UNKNOWN	0	SansSerif	12	-16777216	NONE	TRUE
-82	YPR115W	YPR115W	NONE	YPR115W	 SGDID:S000006319, Chr XVI from 754875-758126, Uncharacterized ORF, "Putative protein of unknown function; green fluorescent protein (GFP)-fusion protein localizes to the cytoplasm"	76.31588015153727	92.63412861175074	-65536	15.0	N	NONE	NONE	NONE	UNKNOWN	UNKNOWN	0	SansSerif	12	-16777216	NONE	TRUE
-83	NOT5	YPR072W	NONE	YPR072W	 SGDID:S000006276, Chr XVI from 690104-691786, Verified ORF, "Subunit of the CCR4-NOT complex, which is a global transcriptional regulator with roles in transcription initiation and elongation and in mRNA degradation"	337.96694757047004	71.61340118128423	-65536	15.0	N	NONE	NONE	NONE	UNKNOWN	UNKNOWN	0	SansSerif	12	-16777216	NONE	TRUE
-84	HST2	YPL015C	NONE	YPL015C	 SGDID:S000005936, Chr XVI from 526880-525807, reverse complement, Verified ORF, "Cytoplasmic member of the silencing information regulator 2 (Sir2) family of NAD(+)-dependent protein deacetylases; modulates nucleolar (rDNA) and telomeric silencing; possesses NAD(+)-dependent histone deacetylase activity in vitro"	358.36622419348816	81.08459229718108	-65536	15.0	N	NONE	NONE	NONE	UNKNOWN	UNKNOWN	0	SansSerif	12	-16777216	NONE	TRUE
-85	ISW2	YOR304W	NONE	YOR304W	 SGDID:S000005831, Chr XV from 884512-887874, Verified ORF, "Member of the imitation-switch (ISWI) class of ATP-dependent chromatin remodeling complexes; ATPase component that, with Itc1p, forms a complex required for repression of a-specific genes, INO1, and early meiotic genes during mitotic growth"	152.85964005308216	141.56230772439494	-65536	15.0	N	NONE	NONE	NONE	UNKNOWN	UNKNOWN	0	SansSerif	12	-16777216	NONE	TRUE
-86	TOM6	YOR045W	NONE	YOR045W	 SGDID:S000005571, Chr XV from 413852-414037, Verified ORF, "Component of the TOM (translocase of outer membrane) complex responsible for recognition and initial import steps for all mitochondrially directed proteins; promotes assembly and stability of the TOM complex"	72.60854337991007	480.5609710423708	-65536	15.0	N	NONE	NONE	NONE	UNKNOWN	UNKNOWN	0	SansSerif	12	-16777216	NONE	TRUE
-87	YOR293C-A	YOR293CA	NONE	YOR293CA	 SGDID:S000028858, Chr XV from 868146-867997, reverse complement, Uncharacterized ORF, "Identified by expression profiling and mass spectrometry"	111.28434550310413	435.92617706636713	-65536	15.0	N	NONE	NONE	NONE	UNKNOWN	UNKNOWN	0	SansSerif	12	-16777216	NONE	TRUE
-88	MBF1	YOR298CA	NONE	YOR298CA	 SGDID:S000007253, Chr XV from 877684-877229, reverse complement, Verified ORF, "Transcriptional coactivator that bridges the DNA-binding region of Gcn4p and TATA-binding protein Spt15p; suppressor of frameshift mutations"	375.6429966639949	103.09425518448107	-65536	15.0	N	NONE	NONE	NONE	UNKNOWN	UNKNOWN	0	SansSerif	12	-16777216	NONE	TRUE
-89	YIL171W	YIL171W	NONE	YIL171W	 SGDID:S000001433, Chr IX from 19515-19844, pseudogene, "Possible pseudogene in strain S288C; YIL171W and the adjacent ORF, YIL170W/HXT12, together encode a non-functional member of the hexose transporter family"	507.54423389811376	177.2331926192157	-65536	15.0	N	NONE	NONE	NONE	UNKNOWN	UNKNOWN	0	SansSerif	12	-16777216	NONE	TRUE
-90	YIL134C-A	YIL134CA	NONE	YIL134CA	 SGDID:S000028556, Chr IX from 96725-96522, reverse complement, Uncharacterized ORF, "Putative protein of unknown function, identified by fungal homology and RT-PCR"	242.9694848371122	188.03405886852948	-65536	15.0	N	NONE	NONE	NONE	UNKNOWN	UNKNOWN	0	SansSerif	12	-16777216	NONE	TRUE
-91	HST3	YOR025W	NONE	YOR025W	 SGDID:S000005551, Chr XV from 378219-379562, Verified ORF, "Member of the Sir2 family of NAD(+)-dependent protein deacetylases; involved along with Hst4p in telomeric silencing, cell cycle progression, radiation resistance, genomic stability and short-chain fatty acid metabolism"	424.64031663605635	73.2931317390963	-65536	15.0	N	NONE	NONE	NONE	UNKNOWN	UNKNOWN	0	SansSerif	12	-16777216	NONE	TRUE
-92	YML100W-A	YML100WA	NONE	YML100WA	 SGDID:S000028688, Chr XIII from 70138-70311, Uncharacterized ORF, "Putative protein of unknown function; identified by gene-trapping, microarray-based expression analysis, and genome-wide homology searching"	194.03910777842643	133.24796715803205	-65536	15.0	N	NONE	NONE	NONE	UNKNOWN	UNKNOWN	0	SansSerif	12	-16777216	NONE	TRUE
-93	THI20	YOL055C	NONE	YOL055C	 SGDID:S000005416, Chr XV from 226074-224419, reverse complement, Verified ORF, "Multifunctional protein with both hydroxymethylpyrimidine kinase and thiaminase activities; involved in thiamine biosynthesis and also in thiamine degradation; member of a gene family with THI21 and THI22; functionally redundant with Thi21p"	161.5919864633228	325.81691733125695	-65536	15.0	N	NONE	NONE	NONE	UNKNOWN	UNKNOWN	0	SansSerif	12	-16777216	NONE	TRUE
-94	STB1	YNL309W	NONE	YNL309W	 SGDID:S000005253, Chr XIV from 52661-53923, Verified ORF, "Protein with a role in regulation of MBF-specific transcription at Start, phosphorylated by Cln-Cdc28p kinases in vitro; unphosphorylated form binds Swi6p and binding is required for Stb1p function; expression is cell-cycle regulated"	450.97240006593637	55.47327824322568	-65536	15.0	N	NONE	NONE	NONE	UNKNOWN	UNKNOWN	0	SansSerif	12	-16777216	NONE	TRUE
-95	YLR154C-G	YLR154CG	NONE	YLR154CG	 SGDID:S000028561, Chr XII from 462672-462523, reverse complement, Uncharacterized ORF, "Putative protein of unknown function identified by fungal homology comparisons and RT-PCR; this ORF is contained within RDN25-2 and RDN37-2"	519.1145497506359	470.9842391751881	-65536	15.0	N	NONE	NONE	NONE	UNKNOWN	UNKNOWN	0	SansSerif	12	-16777216	NONE	TRUE
-96	YAF9	YNL107W	NONE	YNL107W	 SGDID:S000005051, Chr XIV from 420100-420780, Verified ORF, "Subunit of both the NuA4 histone H4 acetyltransferase complex and the SWR1 complex, may function to antagonize silencing near telomeres; interacts directly with Swc4p, has homology to human leukemogenic protein AF9, contains a YEATS domain"	175.08900224321349	481.35358489208966	-65536	15.0	N	NONE	NONE	NONE	UNKNOWN	UNKNOWN	0	SansSerif	12	-16777216	NONE	TRUE
-97	PHO23	YNL097C	NONE	YNL097C	 SGDID:S000005041, Chr XIV from 442360-441368, reverse complement, Verified ORF, "Probable component of the Rpd3 histone deacetylase complex, involved in transcriptional regulation of PHO5; C-terminus has similarity to human candidate tumor suppressor p33(ING1)"	31.10604501527979	429.29630811204726	-65536	15.0	N	NONE	NONE	NONE	UNKNOWN	UNKNOWN	0	SansSerif	12	-16777216	NONE	TRUE
-98	MOT3	YMR070W	NONE	YMR070W	 SGDID:S000004674, Chr XIII from 409153-410625, Verified ORF, "Nuclear transcription factor with two Cys2-His2 zinc fingers; involved in repression of a subset of hypoxic genes by Rox1p, repression of several DAN/TIR genes during aerobic growth, and repression of ergosterol biosynthetic genes"	191.0031342147514	385.78674173705366	-65536	15.0	N	NONE	NONE	NONE	UNKNOWN	UNKNOWN	0	SansSerif	12	-16777216	NONE	TRUE
-99	YOL163W	YOL163W	NONE	YOL163W	 SGDID:S000005523, Chr XV from 9596-10105, Uncharacterized ORF, "Putative protein of unknown function; member of the Dal5p subfamily of the major facilitator family"	495.0430275250867	238.77898679969346	-65536	15.0	N	NONE	NONE	NONE	UNKNOWN	UNKNOWN	0	SansSerif	12	-16777216	NONE	TRUE
-100	YMR230W-A	YMR230WA	NONE	YMR230WA	 SGDID:S000028576, Chr XIII from 733267-733455, Uncharacterized ORF, "Putative protein of unknown function"	444.81918731027156	183.6822556440234	-65536	15.0	N	NONE	NONE	NONE	UNKNOWN	UNKNOWN	0	SansSerif	12	-16777216	NONE	TRUE
-101	Q0143	Q0143	NONE	Q0143	 SGDID:S000007277, Chr Mito from 51277-51429, Dubious ORF, "Dubious open reading frame unlikely to encode a protein, based on available experimental and comparative sequence data"	249.55926626207406	148.12295648279527	-65536	15.0	N	NONE	NONE	NONE	UNKNOWN	UNKNOWN	0	SansSerif	12	-16777216	NONE	TRUE
-102	STB2	YMR053C	NONE	YMR053C	 SGDID:S000004657, Chr XIII from 382897-380345, reverse complement, Verified ORF, "Protein that interacts with Sin3p in a two-hybrid assay and is part of a large protein complex with Sin3p and Stb1p"	365.9254860095381	390.49203733052275	-65536	15.0	N	NONE	NONE	NONE	UNKNOWN	UNKNOWN	0	SansSerif	12	-16777216	NONE	TRUE
-103	YML081W	YML081W	NONE	YML081W	 SGDID:S000004546, Chr XIII from 104777-108532, Uncharacterized ORF, "Putative protein of unknown function; green fluorescent protein (GFP)-fusion protein localizes to the nucleus; YML081w is not an essential gene"	447.3247429363969	82.19403329962788	-65536	15.0	N	NONE	NONE	NONE	UNKNOWN	UNKNOWN	0	SansSerif	12	-16777216	NONE	TRUE
-104	YLR278C	YLR278C	NONE	YLR278C	 SGDID:S000004268, Chr XII from 704026-700001, reverse complement, Uncharacterized ORF, "Zinc-cluster protein; green fluorescent protein (GFP)-fusion protein localizes to the nucleus; mutant shows moderate growth defect on caffeine; YLR278C is not an essential gene"	200.402448350623	429.55043359844	-65536	15.0	N	NONE	NONE	NONE	UNKNOWN	UNKNOWN	0	SansSerif	12	-16777216	NONE	TRUE
-105	ECM22	YLR228C	NONE	YLR228C	 SGDID:S000004218, Chr XII from 602465-600021, reverse complement, Verified ORF, "Sterol regulatory element binding protein, regulates transcription of the sterol biosynthetic genes ERG2 and ERG3; member of the fungus-specific Zn[2]-Cys[6] binuclear cluster family of transcription factors; homologous to Upc2p"	272.4008107101917	323.78029661485897	-65536	15.0	N	NONE	NONE	NONE	UNKNOWN	UNKNOWN	0	SansSerif	12	-16777216	NONE	TRUE
-106	TIS11	YLR136C	NONE	YLR136C	 SGDID:S000004126, Chr XII from 416659-415802, reverse complement, Verified ORF, "mRNA-binding protein expressed during iron starvation; binds to a sequence element in the 3'-untranslated regions of specific mRNAs to mediate their degradation; involved in iron homeostasis"	538.2035724014322	421.8186711799937	-65536	15.0	N	NONE	NONE	NONE	UNKNOWN	UNKNOWN	0	SansSerif	12	-16777216	NONE	TRUE
-107	YDR354C-A	YDR354CA	NONE	YDR354CA	 SGDID:S000028613, Chr IV from 1185275-1185132, reverse complement, Dubious ORF, "Dubious open reading frame unlikely to encode a protein, based on experimental and comparative sequence data; completely overlaps TRP4; identified by gene-trapping, microarray-based expression analysis, and genome-wide homology searching"	377.8664882040905	317.81319039550795	-65536	15.0	N	NONE	NONE	NONE	UNKNOWN	UNKNOWN	0	SansSerif	12	-16777216	NONE	TRUE
-108	YGR265W	YGR265W	NONE	YGR265W	 SGDID:S000003497, Chr VII from 1021654-1022064, Dubious ORF, "Dubious open reading frame unlikely to encode a protein, based on available experimental and comparative sequence data; partially overlaps the verified ORF MES1/YGR264C, which encodes methionyl-tRNA synthetase"	150.82044974633516	224.58385805724856	-65536	15.0	N	NONE	NONE	NONE	UNKNOWN	UNKNOWN	0	SansSerif	12	-16777216	NONE	TRUE
-109	YLL054C	YLL054C	NONE	YLL054C	 SGDID:S000003977, Chr XII from 35203-32894, reverse complement, Uncharacterized ORF, "Putative protein of unknown function with similarity to Pip2p, an oleate-specific transcriptional activator of peroxisome proliferation; YLL054C is not an essential gene"	82.96421227519811	382.9931398055876	-65536	15.0	N	NONE	NONE	NONE	UNKNOWN	UNKNOWN	0	SansSerif	12	-16777216	NONE	TRUE
-110	CAF4	YKR036C	NONE	YKR036C	 SGDID:S000001744, Chr XI from 510275-508344, reverse complement, Verified ORF, "WD40 repeat-containing protein associated with the CCR4-NOT complex, interacts in a Ccr4p-dependent manner with Ssn2p; also interacts with Fis1p, Mdv1p and Dnm1p and plays a role in mitochondrial fission"	374.8943415735873	166.10975996672977	-65536	15.0	N	NONE	NONE	NONE	UNKNOWN	UNKNOWN	0	SansSerif	12	-16777216	NONE	TRUE
-111	STB6	YKL072W	NONE	YKL072W	 SGDID:S000001555, Chr XI from 299226-301526, Verified ORF, "Protein that binds Sin3p in a two-hybrid assay"	447.20101658048003	160.796096425613	-65536	15.0	N	NONE	NONE	NONE	UNKNOWN	UNKNOWN	0	SansSerif	12	-16777216	NONE	TRUE
-112	YKL070W	YKL070W	NONE	YKL070W	 SGDID:S000001553, Chr XI from 305855-306364, Uncharacterized ORF, "Putative protein of unknown function; the authentic, non-tagged protein is detected in highly purified mitochondria in high-throughput studies"	476.0705456645405	311.09689607746077	-65536	15.0	N	NONE	NONE	NONE	UNKNOWN	UNKNOWN	0	SansSerif	12	-16777216	NONE	TRUE
-113	YER053C-A	YER053CA	NONE	YER053CA	 SGDID:S000007523, Chr V from 261045-260932, reverse complement, Uncharacterized ORF, "Putative protein of unknown function; green fluorescent protein (GFP)-fusion protein localizes to the endoplasmic reticulum"	262.44363138926013	192.29487738192103	-65536	15.0	N	NONE	NONE	NONE	UNKNOWN	UNKNOWN	0	SansSerif	12	-16777216	NONE	TRUE
-114	JHD2	YJR119C	NONE	YJR119C	 SGDID:S000003880, Chr X from 646484-644298, reverse complement, Verified ORF, "JmjC domain family histone demethylase specific for H3-K4 (lysine at position 4 of the histone H3 protein); removes methyl groups specifically added by Set1p methyltransferase"	563.8107839322159	11.153622928395002	-65536	15.0	N	NONE	NONE	NONE	UNKNOWN	UNKNOWN	0	SansSerif	12	-16777216	NONE	TRUE
-115	YJL206C	YJL206C	NONE	YJL206C	 SGDID:S000003741, Chr X from 49935-47659, reverse complement, Uncharacterized ORF, "Putative protein of unknown function; similar to transcriptional regulators from the Zn[2]-Cys[6] binuclear cluster protein family; mRNA is weakly cell cycle regulated, peaking in S phase; induced rapidly upon MMS treatment"	35.95680720262654	350.0748955057625	-65536	15.0	N	NONE	NONE	NONE	UNKNOWN	UNKNOWN	0	SansSerif	12	-16777216	NONE	TRUE
-116	YKL156C-A	YKL156CA	NONE	YKL156CA	 SGDID:S000028668, Chr XI from 159096-158980, reverse complement, Dubious ORF, "Dubious open reading frame unlikely to encode a protein; completely overlaps the verified gene RPS27A; identified by gene-trapping, microarray-based expression analysis, and genome-wide homology searching"	444.3603642951568	146.00795637447357	-65536	15.0	N	NONE	NONE	NONE	UNKNOWN	UNKNOWN	0	SansSerif	12	-16777216	NONE	TRUE
-117	ASF1	YJL115W	NONE	YJL115W	 SGDID:S000003651, Chr X from 196285-197124, Verified ORF, "Nucleosome assembly factor, involved in chromatin assembly and disassembly, anti-silencing protein that causes derepression of silent loci when overexpressed"	63.7694357540356	46.96741995737275	-65536	15.0	N	NONE	NONE	NONE	UNKNOWN	UNKNOWN	0	SansSerif	12	-16777216	NONE	TRUE
-118	SPG3	YDR504C	NONE	YDR504C	 SGDID:S000002912, Chr IV from 1456686-1456303, reverse complement, Verified ORF, "Protein required for survival at high temperature during stationary phase; not required for growth on nonfermentable carbon sources"	132.70827057135435	474.2582880884771	-65536	15.0	N	NONE	NONE	NONE	UNKNOWN	UNKNOWN	0	SansSerif	12	-16777216	NONE	TRUE
-119	NET1	YJL076W	NONE	YJL076W	 SGDID:S000003612, Chr X from 295240-298809, Verified ORF, "Core subunit of the RENT complex, which is a complex involved in nucleolar silencing and telophase exit; stimulates transcription by RNA polymerase I and regulates nucleolar structure"	300.9492883123585	217.34564730589196	-65536	15.0	N	NONE	NONE	NONE	UNKNOWN	UNKNOWN	0	SansSerif	12	-16777216	NONE	TRUE
-120	ASG1	YIL130W	NONE	YIL130W	 SGDID:S000001392, Chr IX from 102782-105676, Verified ORF, "Proposed transcriptional activator, member of the Gal4p family of zinc cluster proteins"	216.87069576467232	490.0097021413172	-65536	15.0	N	NONE	NONE	NONE	UNKNOWN	UNKNOWN	0	SansSerif	12	-16777216	NONE	TRUE
-121	XBP1	YIL101C	NONE	YIL101C	 SGDID:S000001363, Chr IX from 177247-175304, reverse complement, Verified ORF, "Transcriptional repressor that binds to promoter sequences of the cyclin genes, CYS3, and SMF2; expression is induced by stress or starvation during mitosis, and late in meiosis; member of the Swi4p/Mbp1p family; potential Cdc28p substrate"	562.5269868646416	274.8799661128649	-65536	15.0	N	NONE	NONE	NONE	UNKNOWN	UNKNOWN	0	SansSerif	12	-16777216	NONE	TRUE
-122	DOT5	YIL010W	NONE	YIL010W	 SGDID:S000001272, Chr IX from 334879-335526, Verified ORF, "Nuclear thiol peroxidase which functions as an alkyl-hydroperoxide reductase during post-diauxic growth"	489.53262011399613	186.73923294009876	-65536	15.0	N	NONE	NONE	NONE	UNKNOWN	UNKNOWN	0	SansSerif	12	-16777216	NONE	TRUE
-123	STB5	YHR178W	NONE	YHR178W	 SGDID:S000001221, Chr VIII from 459299-461530, Verified ORF, "Activator of multidrug resistance genes, forms a heterodimer with Pdr1p; contains a Zn(II)2Cys6 zinc finger domain that interacts with a PDRE (pleotropic drug resistance element) in vitro; binds Sin3p in a two-hybrid assay"	150.1619464137938	321.58945740925407	-65536	15.0	N	NONE	NONE	NONE	UNKNOWN	UNKNOWN	0	SansSerif	12	-16777216	NONE	TRUE
-124	RTT107	YHR154W	NONE	YHR154W	 SGDID:S000001197, Chr VIII from 402969-406181, Verified ORF, "Protein implicated in Mms22-dependent DNA repair during S phase, DNA damage induces phosphorylation by Mec1p at one or more SQ/TQ motifs; interacts with Mms22p and Slx4p; has four BRCT domains; has a role in regulation of Ty1 transposition"	290.7590336195542	132.8669778673804	-65536	15.0	N	NONE	NONE	NONE	UNKNOWN	UNKNOWN	0	SansSerif	12	-16777216	NONE	TRUE
-125	RSC30	YHR056C	NONE	YHR056C	 SGDID:S000001098, Chr VIII from 217836-215185, reverse complement, Verified ORF, "Component of the RSC chromatin remodeling complex; non-essential gene required for regulation of ribosomal protein genes and the cell wall/stress response; highly similar to Rsc3p; null mutants are osmosensitive"	222.8194700573609	387.6957232235325	-65536	15.0	N	NONE	NONE	NONE	UNKNOWN	UNKNOWN	0	SansSerif	12	-16777216	NONE	TRUE
-126	Q0255	Q0255	NONE	Q0255	 SGDID:S000007282, Chr Mito from 74495-75622,75663-75872,75904-75984, intron sequence removed, Uncharacterized ORF, "Maturase-like protein"	421.67159127176274	146.04899740904108	-65536	15.0	N	NONE	NONE	NONE	UNKNOWN	UNKNOWN	0	SansSerif	12	-16777216	NONE	TRUE
-127	ASK10	YGR097W	NONE	YGR097W	 SGDID:S000003329, Chr VII from 678699-682139, Verified ORF, "Component of the RNA polymerase II holoenzyme, phosphorylated in response to oxidative stress; has a role in destruction of Ssn8p, which relieves repression of stress-response genes"	81.62111968311652	454.8667010875919	-65536	15.0	N	NONE	NONE	NONE	UNKNOWN	UNKNOWN	0	SansSerif	12	-16777216	NONE	TRUE
-128	YDL185C-A	YDL185CA	NONE	YDL185CA	 SGDID:S000007600, Chr IV from 126836-126609, reverse complement, Dubious ORF, "Dubious open reading frame unlikely to encode a protein, based on available experimental and comparative sequence data; partially overlaps the verified gene YDL185W; identified by homology with hemiascomycetous yeast species"	11.671497084571605	96.82503523526842	-65536	15.0	N	NONE	NONE	NONE	UNKNOWN	UNKNOWN	0	SansSerif	12	-16777216	NONE	TRUE
-129	NIF3	YGL221C	NONE	YGL221C	 SGDID:S000003189, Chr VII from 82291-81425, reverse complement, Verified ORF, "Protein of unknown function, similar to Listeria monocytogenes major sigma factor (rpoD gene product); the authentic, non-tagged protein is detected in highly purified mitochondria in high-throughput studies"	152.48592495118464	352.9524869734098	-65536	15.0	N	NONE	NONE	NONE	UNKNOWN	UNKNOWN	0	SansSerif	12	-16777216	NONE	TRUE
-130	YKL096C-B	YKL096CB	NONE	YKL096CB	 SGDID:S000028667, Chr XI from 258866-258717, reverse complement, Uncharacterized ORF, "Putative protein of unknown function; identified by gene-trapping, microarray-based expression analysis, and genome-wide homology searching"	174.71003522424007	415.64511883789004	-65536	15.0	N	NONE	NONE	NONE	UNKNOWN	UNKNOWN	0	SansSerif	12	-16777216	NONE	TRUE
-131	INO80	YGL150C	NONE	YGL150C	 SGDID:S000003118, Chr VII from 225578-221109, reverse complement, Verified ORF, "ATPase that forms a large complex, containing actin and several actin-related proteins, that has chromatin remodeling activity and 3' to 5' DNA helicase activity in vitro; shows similarity to the Snf2p family of ATPases"	307.5627195092998	222.7017058369659	-65536	15.0	N	NONE	NONE	NONE	UNKNOWN	UNKNOWN	0	SansSerif	12	-16777216	NONE	TRUE
-132	PTR3	YFR029W	NONE	YFR029W	 SGDID:S000001925, Chr VI from 210925-212961, Verified ORF, "Component of the SPS plasma membrane amino acid sensor system (Ssy1p-Ptr3p-Ssy5p), which senses external amino acid concentration and transmits intracellular signals that result in regulation of expression of amino acid permease genes"	48.41727063815188	483.81312344712626	-65536	15.0	N	NONE	NONE	NONE	UNKNOWN	UNKNOWN	0	SansSerif	12	-16777216	NONE	TRUE
-133	YDL159W-A	YDL159WA	NONE	YDL159WA	 SGDID:S000007599, Chr IV from 172183-172314, Uncharacterized ORF, "Putative protein of unknown function; identified by sequence comparison with hemiascomycetous yeast species"	104.50604897786631	388.9021477208858	-65536	15.0	N	NONE	NONE	NONE	UNKNOWN	UNKNOWN	0	SansSerif	12	-16777216	NONE	TRUE
-134	CAF16	YFL028C	NONE	YFL028C	 SGDID:S000001866, Chr VI from 80211-79342, reverse complement, Verified ORF, "Part of the evolutionarily-conserved CCR4-NOT transcriptional regulatory complex involved in controlling mRNA initiation, elongation, and degradation; putative ABC ATPase; interacts with Ssn2p, Ssn3p, and Ssn8p"	317.65738323826497	380.39532780691957	-65536	15.0	N	NONE	NONE	NONE	UNKNOWN	UNKNOWN	0	SansSerif	12	-16777216	NONE	TRUE
-135	RPC10	YHR143WA	NONE	YHR143WA	 SGDID:S000001185, Chr VIII from 387236-387448, Verified ORF, "RNA polymerase subunit, found in RNA polymerase complexes I, II, and III"	19.888494797082004	490.7722590187873	-65536	15.0	N	NONE	NONE	NONE	UNKNOWN	UNKNOWN	0	SansSerif	12	-16777216	NONE	TRUE
-136	RPH1	YER169W	NONE	YER169W	 SGDID:S000000971, Chr V from 523364-525754, Verified ORF, "JmjC domain-containing histone demethylase which can specifically demethylate H3K36 tri- and dimethyl modification states; transcriptional repressor of PHR1; Rph1p phosphorylation during DNA damage is under control of the MEC1-RAD53 pathway"	208.0381273871138	385.164405204095	-65536	15.0	N	NONE	NONE	NONE	UNKNOWN	UNKNOWN	0	SansSerif	12	-16777216	NONE	TRUE
-137	YBR296C-A	YBR296CA	NONE	YBR296CA	 SGDID:S000028605, Chr II from 800236-800117, reverse complement, Uncharacterized ORF, "Putative protein of unknown function; identified by gene-trapping, microarray-based expression analysis, and genome-wide homology searching"	7.497371040128636	480.84507710311107	-65536	15.0	N	NONE	NONE	NONE	UNKNOWN	UNKNOWN	0	SansSerif	12	-16777216	NONE	TRUE
-138	CHD1	YER164W	NONE	YER164W	 SGDID:S000000966, Chr V from 505387-509793, Verified ORF, "Nucleosome remodeling factor that functions in regulation of transcription elongation; contains a chromo domain, a helicase domain and a DNA-binding domain; component of both the SAGA and SILK complexes"	550.9860833415366	31.65756215145038	-65536	15.0	N	NONE	NONE	NONE	UNKNOWN	UNKNOWN	0	SansSerif	12	-16777216	NONE	TRUE
-139	MGM1	YOR211C	NONE	YOR211C	 SGDID:S000005737, Chr XV from 741570-738925, reverse complement, Verified ORF, "Mitochondrial GTPase related to dynamin, present in a complex containing Ugo1p and Fzo1p; required for normal morphology of cristae and for stability of Tim11p; homolog of human OPA1 involved in autosomal dominant optic atrophy"	538.90469833211	274.54375926460904	-65536	15.0	N	NONE	NONE	NONE	UNKNOWN	UNKNOWN	0	SansSerif	12	-16777216	NONE	TRUE
-140	YER130C	YER130C	NONE	YER130C	 SGDID:S000000932, Chr V from 422442-421111, reverse complement, Uncharacterized ORF, "Hypothetical protein"	343.6099418886435	499.92393811057894	-65536	15.0	N	NONE	NONE	NONE	UNKNOWN	UNKNOWN	0	SansSerif	12	-16777216	NONE	TRUE
-141	SPP41	YDR464W	NONE	YDR464W	 SGDID:S000002872, Chr IV from 1388864-1393171, Verified ORF, "Protein involved in negative regulation of expression of spliceosome components PRP4 and PRP3"	232.78556454565165	390.34597355917936	-65536	15.0	N	NONE	NONE	NONE	UNKNOWN	UNKNOWN	0	SansSerif	12	-16777216	NONE	TRUE
-142	LRS4	YDR439W	NONE	YDR439W	 SGDID:S000002847, Chr IV from 1339668-1340711, Verified ORF, "Protein involved in rDNA silencing; positively charged coiled-coil protein with limited similarity to myosin"	520.4239614007178	321.869938871756	-65536	15.0	N	NONE	NONE	NONE	UNKNOWN	UNKNOWN	0	SansSerif	12	-16777216	NONE	TRUE
-143	ESC2	YDR363W	NONE	YDR363W	 SGDID:S000002771, Chr IV from 1199175-1200545, Verified ORF, "Protein involved in mating-type locus silencing, interacts with Sir2p; probably functions to recruit or stabilize Sir proteins"	172.8423843501012	444.5392559115888	-65536	15.0	N	NONE	NONE	NONE	UNKNOWN	UNKNOWN	0	SansSerif	12	-16777216	NONE	TRUE
-144	YBL006W-A	YBL006WA	NONE	YBL006WA	 SGDID:S000028596, Chr II from 216714-216863, Dubious ORF, "Dubious open reading frame unlikely to encode a protein, based on available experimental and comparative sequence data; completely overlaps the verified gene LDB7/YBL006C"	474.22815836659413	16.24516039332119	-65536	15.0	N	NONE	NONE	NONE	UNKNOWN	UNKNOWN	0	SansSerif	12	-16777216	NONE	TRUE
-145	SWR1	YDR334W	NONE	YDR334W	 SGDID:S000002742, Chr IV from 1135927-1140471, Verified ORF, "Swi2/Snf2-related ATPase that is the structural component of the SWR1 complex, which exchanges histone variant H2AZ (Htz1p) for chromatin-bound histone H2A"	426.50990730070794	306.6491380176304	-65536	15.0	N	NONE	NONE	NONE	UNKNOWN	UNKNOWN	0	SansSerif	12	-16777216	NONE	TRUE
-146	BTT1	YDR252W	NONE	YDR252W	 SGDID:S000002660, Chr IV from 963408-963857, Verified ORF, "Beta3 subunit of the heterotrimeric nascent polypeptide-associated complex (alpha, beta1, beta3) which binds ribosomes via its beta-subunits in close proximity to nascent polypeptides"	33.67023427646916	315.0554584125771	-65536	15.0	N	NONE	NONE	NONE	UNKNOWN	UNKNOWN	0	SansSerif	12	-16777216	NONE	TRUE
-147	YJL077W-B	YJL077WB	NONE	YJL077WB	 SGDID:S000028662, Chr X from 294042-294140, Uncharacterized ORF, "Putative protein of unknown function; identified by gene-trapping, microarray-based expression analysis, and genome-wide homology searching"	303.991388039623	124.79527507009308	-65536	15.0	N	NONE	NONE	NONE	UNKNOWN	UNKNOWN	0	SansSerif	12	-16777216	NONE	TRUE
-148	STB3	YDR169C	NONE	YDR169C	 SGDID:S000002576, Chr IV from 793886-792345, reverse complement, Verified ORF, "Protein that binds Sin3p in a two-hybrid assay"	152.43094612186096	137.7812482733075	-65536	15.0	N	NONE	NONE	NONE	UNKNOWN	UNKNOWN	0	SansSerif	12	-16777216	NONE	TRUE
-149	YDR026C	YDR026C	NONE	YDR026C	 SGDID:S000002433, Chr IV from 494265-492553, reverse complement, Verified ORF, "Protein of unknown function that may interact with ribosomes, based on co-purification experiments; Myb-like DNA-binding protein that may bind to the Ter region of rDNA; interacts physically with Fob1p"	491.5956785296684	412.8590619788812	-65536	15.0	N	NONE	NONE	NONE	UNKNOWN	UNKNOWN	0	SansSerif	12	-16777216	NONE	TRUE
-150	KCS1	YDR017C	NONE	YDR017C	 SGDID:S000002424, Chr IV from 482264-479112, reverse complement, Verified ORF, "Inositol hexakisphosphate (IP6) kinase, also has inositol heptakisphosphate (IP7) kinase activity, required for proper vacuole morphology and involved in salt stress response; contains two leucine heptad repeats"	8.591694062936288	52.85688996816512	-65536	15.0	N	NONE	NONE	NONE	UNKNOWN	UNKNOWN	0	SansSerif	12	-16777216	NONE	TRUE
-151	ASF2	YDL197C	NONE	YDL197C	 SGDID:S000002356, Chr IV from 106495-104918, reverse complement, Verified ORF, "Anti-silencing protein that causes derepression of silent loci when overexpressed"	49.970656399882834	111.97224644511283	-65536	15.0	N	NONE	NONE	NONE	UNKNOWN	UNKNOWN	0	SansSerif	12	-16777216	NONE	TRUE
-152	YOR329W-A	YOR329WA	NONE	YOR329WA	 SGDID:S000028585, Chr XV from 939345-939554, Dubious ORF, "Dubious open reading frame, unlikely to encode a functional protein; identified by fungal homology and RT-PCR"	331.6377743066347	49.8169292915423	-65536	15.0	N	NONE	NONE	NONE	UNKNOWN	UNKNOWN	0	SansSerif	12	-16777216	NONE	TRUE
-153	SAS10	YDL153C	NONE	YDL153C	 SGDID:S000002312, Chr IV from 183019-181187, reverse complement, Verified ORF, "Component of the small (ribosomal) subunit (SSU) processosome required for pre-18S rRNa processing; essential nucleolar protein that, when overproduced, disrupts silencing"	267.90062419458513	135.0306738194095	-65536	15.0	N	NONE	NONE	NONE	UNKNOWN	UNKNOWN	0	SansSerif	12	-16777216	NONE	TRUE
-154	BDF2	YDL070W	NONE	YDL070W	 SGDID:S000002228, Chr IV from 331025-332941, Verified ORF, "Protein involved in transcription initiation at TATA-containing promoters; associates with the basal transcription factor TFIID; contains two bromodomains; corresponds to the C-terminal region of mammalian TAF1; redundant with Bdf1p"	507.12462214330526	263.9349313596494	-65536	15.0	N	NONE	NONE	NONE	UNKNOWN	UNKNOWN	0	SansSerif	12	-16777216	NONE	TRUE
-155	PET18	YCR020C	NONE	YCR020C	 SGDID:S000000613, Chr III from 154657-154010, reverse complement, Verified ORF, "Protein required for respiratory growth and stability of the mitochondrial genome"	414.5113204503522	231.2888173837242	-65536	15.0	N	NONE	NONE	NONE	UNKNOWN	UNKNOWN	0	SansSerif	12	-16777216	NONE	TRUE
-156	ISW1	YBR245C	NONE	YBR245C	 SGDID:S000000449, Chr II from 711534-708145, reverse complement, Verified ORF, "Member of the imitation-switch (ISWI) class of ATP-dependent chromatin remodeling complexes; ATPase that forms a complex with Ioc2p and Ioc4p to regulate transcription elongation, and a complex with Ioc3p to repress transcription initiation"	334.1196782826177	219.13453538334232	-65536	15.0	N	NONE	NONE	NONE	UNKNOWN	UNKNOWN	0	SansSerif	12	-16777216	NONE	TRUE
-157	MED4	YOR174W	NONE	YOR174W	 SGDID:S000005700, Chr XV from 658748-659602, Verified ORF, "Subunit of the RNA polymerase II mediator complex; associates with core polymerase subunits to form the RNA polymerase II holoenzyme; essential for transcriptional regulation"	13.05262517825504	30.871947419881472	-65536	15.0	N	NONE	NONE	NONE	UNKNOWN	UNKNOWN	0	SansSerif	12	-16777216	NONE	TRUE
-158	YOL019W-A	YOL019WA	NONE	YOL019WA	 SGDID:S000028707, Chr XV from 288421-288573, Uncharacterized ORF, "Identified by gene-trapping, microarray-based expression analysis, and genome-wide homology searching"	261.6137223808744	53.009213592548285	-65536	15.0	N	NONE	NONE	NONE	UNKNOWN	UNKNOWN	0	SansSerif	12	-16777216	NONE	TRUE
-159	TRM7	YBR061C	NONE	YBR061C	 SGDID:S000000265, Chr II from 365717-364785, reverse complement, Verified ORF, "2'-O-ribose methyltransferase, methylates the 2'-O-ribose of nucleotides at positions 32 and 34 of the tRNA anticodon loop"	415.78490364972856	27.451701050995368	-65536	15.0	N	NONE	NONE	NONE	UNKNOWN	UNKNOWN	0	SansSerif	12	-16777216	NONE	TRUE
-160	YRR1	YOR162C	NONE	YOR162C	 SGDID:S000005688, Chr XV from 641993-639561, reverse complement, Verified ORF, "Zn2-Cys6 zinc-finger transcription factor that activates genes involved in multidrug resistance; paralog of Yrm1p, acting on an overlapping set of target genes"	353.70264724284567	319.39309149659636	-65536	15.0	N	NONE	NONE	NONE	UNKNOWN	UNKNOWN	0	SansSerif	12	-16777216	NONE	TRUE
-161	FCP1	YMR277W	NONE	YMR277W	 SGDID:S000004890, Chr XIII from 820255-822453, Verified ORF, "Carboxy-terminal domain (CTD) phosphatase, essential for dephosphorylation of the repeated C-terminal domain of the RNA polymerase II large subunit (Rpo21p)"	90.70842559585323	488.8424925221327	-65536	15.0	N	NONE	NONE	NONE	UNKNOWN	UNKNOWN	0	SansSerif	12	-16777216	NONE	TRUE
-162	MED2	YDL005C	NONE	YDL005C	 SGDID:S000002163, Chr IV from 442306-441011, reverse complement, Verified ORF, "Subunit of the RNA polymerase II mediator complex; associates with core polymerase subunits to form the RNA polymerase II holoenzyme; essential for transcriptional regulation"	387.0895817726649	108.84381787051694	-65536	15.0	N	NONE	NONE	NONE	UNKNOWN	UNKNOWN	0	SansSerif	12	-16777216	NONE	TRUE
-163	RSC3	YDR303C	NONE	YDR303C	 SGDID:S000002711, Chr IV from 1071382-1068725, reverse complement, Verified ORF, "Component of the RSC chromatin remodeling complex; essential gene required for regulation of ribosomal protein genes and the cell wall/stress response; highly similar to Rsc30p"	268.5143821261933	114.05032520709891	-65536	15.0	N	NONE	NONE	NONE	UNKNOWN	UNKNOWN	0	SansSerif	12	-16777216	NONE	TRUE
-164	MED8	YBR193C	NONE	YBR193C	 SGDID:S000000397, Chr II from 609748-609077, reverse complement, Verified ORF, "Subunit of the RNA polymerase II mediator complex; associates with core polymerase subunits to form the RNA polymerase II holoenzyme; essential for transcriptional regulation"	178.05547061738955	137.71822107422514	-65536	15.0	N	NONE	NONE	NONE	UNKNOWN	UNKNOWN	0	SansSerif	12	-16777216	NONE	TRUE
-165	HAS1	YMR290C	NONE	YMR290C	 SGDID:S000004903, Chr XIII from 851590-850073, reverse complement, Verified ORF, "ATP-dependent RNA helicase; localizes to both the nuclear periphery and nucleolus; highly enriched in nuclear pore complex fractions; constituent of 66S pre-ribosomal particles"	240.06107903746175	110.72882167427261	-65536	15.0	N	NONE	NONE	NONE	UNKNOWN	UNKNOWN	0	SansSerif	12	-16777216	NONE	TRUE
-166	SPT23	YKL020C	NONE	YKL020C	 SGDID:S000001503, Chr XI from 401723-398475, reverse complement, Verified ORF, "ER membrane protein involved in regulation of OLE1 transcription, acts with homolog Mga2p; inactive ER form dimerizes and one subunit is then activated by ubiquitin/proteasome-dependent processing followed by nuclear targeting"	68.28207192133004	342.3530546179176	-65536	15.0	N	NONE	NONE	NONE	UNKNOWN	UNKNOWN	0	SansSerif	12	-16777216	NONE	TRUE
-167	MGA2	YIR033W	NONE	YIR033W	 SGDID:S000001472, Chr IX from 416121-419462, Verified ORF, "ER membrane protein involved in regulation of OLE1 transcription, acts with homolog Spt23p; inactive ER form dimerizes and one subunit is then activated by ubiquitin/proteasome-dependent processing followed by nuclear targeting"	149.99262824843322	372.19690330907554	-65536	15.0	N	NONE	NONE	NONE	UNKNOWN	UNKNOWN	0	SansSerif	12	-16777216	NONE	TRUE
-168	SPT5	YML010W	NONE	YML010W	 SGDID:S000004470, Chr XIII from 247677-250868, Verified ORF, "Protein that forms a complex with Spt4p and mediates both activation and inhibition of transcription elongation; Spt4p-Spt5p complex also plays a role in pre-mRNA processing"	209.6947649316407	9.865747883212206	-65536	15.0	N	NONE	NONE	NONE	UNKNOWN	UNKNOWN	0	SansSerif	12	-16777216	NONE	TRUE
-169	TAF1	YGR274C	NONE	YGR274C	 SGDID:S000003506, Chr VII from 1043101-1039901, reverse complement, Verified ORF, "TFIID subunit (145 kDa), involved in RNA polymerase II transcription initiation, has histone acetyltransferase activity, involved in promoter binding and G1/S progression"	416.7989445451565	433.77926887576956	-65536	15.0	N	NONE	NONE	NONE	UNKNOWN	UNKNOWN	0	SansSerif	12	-16777216	NONE	TRUE
-170	SUA7	YPR086W	NONE	YPR086W	 SGDID:S000006290, Chr XVI from 710099-711136, Verified ORF, "Transcription factor TFIIB, a general transcription factor required for transcription initiation and start site selection by RNA polymerase II"	119.45342231221804	447.28622888896905	-65536	15.0	N	NONE	NONE	NONE	UNKNOWN	UNKNOWN	0	SansSerif	12	-16777216	NONE	TRUE
-171	TOA1	YOR194C	NONE	YOR194C	 SGDID:S000005720, Chr XV from 712544-711684, reverse complement, Verified ORF, "TFIIA large subunit; involved in transcriptional activation, acts as antirepressor or as coactivator; homologous to largest and second largest subunits of human and Drosophila TFIIA"	552.821773446081	440.6736304483923	-65536	15.0	N	NONE	NONE	NONE	UNKNOWN	UNKNOWN	0	SansSerif	12	-16777216	NONE	TRUE
-172	RPB2	YOR151C	NONE	YOR151C	 SGDID:S000005677, Chr XV from 616672-612998, reverse complement, Verified ORF, "RNA polymerase II second largest subunit B150, part of central core; similar to bacterial beta subunit"	400.1773037667056	455.00233823865545	-65536	15.0	N	NONE	NONE	NONE	UNKNOWN	UNKNOWN	0	SansSerif	12	-16777216	NONE	TRUE
-173	CDC26	YFR036W	NONE	YFR036W	 SGDID:S000001932, Chr VI from 226950-227324, Verified ORF, "Subunit of the Anaphase-Promoting Complex/Cyclosome (APC/C), which is a ubiquitin-protein ligase required for degradation of anaphase inhibitors, including mitotic cyclins, during the metaphase/anaphase transition"	282.3749614261515	108.26319719545052	-65536	15.0	N	NONE	NONE	NONE	UNKNOWN	UNKNOWN	0	SansSerif	12	-16777216	NONE	TRUE
-174	RPB11	YOL005C	NONE	YOL005C	 SGDID:S000005365, Chr XV from 316176-315814, reverse complement, Verified ORF, "RNA polymerase II subunit B12.5; part of central core; similar to Rpc19p and bacterial alpha subunit"	327.9348297916254	101.1988470694017	-65536	15.0	N	NONE	NONE	NONE	UNKNOWN	UNKNOWN	0	SansSerif	12	-16777216	NONE	TRUE
-175	RPB5	YBR154C	NONE	YBR154C	 SGDID:S000000358, Chr II from 549003-548356, reverse complement, Verified ORF, "RNA polymerase subunit ABC27, common to RNA polymerases I, II, and III; contacts DNA and affects transactivation"	299.9457386569797	143.61699548532513	-65536	15.0	N	NONE	NONE	NONE	UNKNOWN	UNKNOWN	0	SansSerif	12	-16777216	NONE	TRUE
-176	RPB10	YOR210W	NONE	YOR210W	 SGDID:S000005736, Chr XV from 738321-738533, Verified ORF, "RNA polymerase subunit ABC10-beta, common to RNA polymerases I, II, and III"	317.5999077490772	275.831511399351	-65536	15.0	N	NONE	NONE	NONE	UNKNOWN	UNKNOWN	0	SansSerif	12	-16777216	NONE	TRUE
-177	PFD1	YJL179W	NONE	YJL179W	 SGDID:S000003715, Chr X from 88785-89114, Verified ORF, "Subunit of heterohexameric prefoldin, which binds cytosolic chaperonin and transfers target proteins to it; involved in the biogenesis of actin and of alpha- and gamma-tubulin"	396.14660075030514	413.2478780205432	-65536	15.0	N	NONE	NONE	NONE	UNKNOWN	UNKNOWN	0	SansSerif	12	-16777216	NONE	TRUE
-178	GIM5	YML094W	NONE	YML094W	 SGDID:S000004559, Chr XIII from 82275-82290,82374-82849, intron sequence removed, Verified ORF, "Subunit of the heterohexameric cochaperone prefoldin complex which binds specifically to cytosolic chaperonin and transfers target proteins to it"	51.141676217315414	332.3980417691093	-65536	15.0	N	NONE	NONE	NONE	UNKNOWN	UNKNOWN	0	SansSerif	12	-16777216	NONE	TRUE
-179	COX12	YLR038C	NONE	YLR038C	 SGDID:S000004028, Chr XII from 225173-224922, reverse complement, Verified ORF, "Subunit VIb of cytochrome c oxidase, which is the terminal member of the mitochondrial inner membrane electron transport chain; required for assembly of fully active cytochrome c oxidase but not required for activity after assembly"	427.56028937833594	19.454992514025882	-65536	15.0	N	NONE	NONE	NONE	UNKNOWN	UNKNOWN	0	SansSerif	12	-16777216	NONE	TRUE
-180	RPL22B	YFL034CA	NONE	YFL034CA	 SGDID:S000006436, Chr VI from 64931-64920,64598-64242, reverse complement, intron sequence removed, Verified ORF, "Protein component of the large (60S) ribosomal subunit, has similarity to Rpl22Ap and to rat L22 ribosomal protein"	47.84647689476485	427.12165169925106	-65536	15.0	N	NONE	NONE	NONE	UNKNOWN	UNKNOWN	0	SansSerif	12	-16777216	NONE	TRUE
-181	RPL2A	YFR031CA	NONE	YFR031CA	 SGDID:S000002104, Chr VI from 221406-221403,221255-220495, reverse complement, intron sequence removed, Verified ORF, "Protein component of the large (60S) ribosomal subunit, identical to Rpl2Bp and has similarity to E. coli L2 and rat L8 ribosomal proteins"	56.4991887692285	440.9366382957383	-65536	15.0	N	NONE	NONE	NONE	UNKNOWN	UNKNOWN	0	SansSerif	12	-16777216	NONE	TRUE
-182	MRPL37	YBR268W	NONE	YBR268W	 SGDID:S000000472, Chr II from 741294-741611, Verified ORF, "Mitochondrial ribosomal protein of the large subunit"	425.79717786986674	66.02593020347346	-65536	15.0	N	NONE	NONE	NONE	UNKNOWN	UNKNOWN	0	SansSerif	12	-16777216	NONE	TRUE
-183	RPL23B	YER117W	NONE	YER117W	 SGDID:S000000919, Chr V from 396765-396806,397278-397649, intron sequence removed, Verified ORF, "Protein component of the large (60S) ribosomal subunit, identical to Rpl23Ap and has similarity to E. coli L14 and rat L23 ribosomal proteins"	120.59692253635806	128.10155298820436	-65536	15.0	N	NONE	NONE	NONE	UNKNOWN	UNKNOWN	0	SansSerif	12	-16777216	NONE	TRUE
-184	RPS15	YOL040C	NONE	YOL040C	 SGDID:S000005400, Chr XV from 253576-253148, reverse complement, Verified ORF, "Protein component of the small (40S) ribosomal subunit; has similarity to E. coli S19 and rat S15 ribosomal proteins"	30.432234921208376	260.66762081871605	-65536	15.0	N	NONE	NONE	NONE	UNKNOWN	UNKNOWN	0	SansSerif	12	-16777216	NONE	TRUE
-185	MF(ALPHA)1	YPL187W	NONE	YPL187W	 SGDID:S000006108, Chr XVI from 193647-194144, Verified ORF, "Mating pheromone alpha-factor, made by alpha cells; interacts with mating type a cells to induce cell cycle arrest and other responses leading to mating; also encoded by MF(ALPHA)2, although MF(ALPHA)1 produces most alpha-factor"	199.63999157129257	368.92215294103147	-65536	15.0	N	NONE	NONE	NONE	UNKNOWN	UNKNOWN	0	SansSerif	12	-16777216	NONE	TRUE
-186	ADK1	YDR226W	NONE	YDR226W	 SGDID:S000002634, Chr IV from 916482-917150, Verified ORF, "Adenylate kinase, required for purine metabolism; localized to the cytoplasm and the mitochondria; lacks cleavable signal sequence"	40.44457195211016	247.38766982848742	-65536	15.0	N	NONE	NONE	NONE	UNKNOWN	UNKNOWN	0	SansSerif	12	-16777216	NONE	TRUE
-187	SEC53	YFL045C	NONE	YFL045C	 SGDID:S000001849, Chr VI from 44392-43628, reverse complement, Verified ORF, "Phosphomannomutase, involved in synthesis of GDP-mannose and dolichol-phosphate-mannose; required for folding and glycosylation of secretory proteins in the ER lumen"	291.4644221040726	256.4722888306781	-65536	15.0	N	NONE	NONE	NONE	UNKNOWN	UNKNOWN	0	SansSerif	12	-16777216	NONE	TRUE
-188	INH1	YDL181W	NONE	YDL181W	 SGDID:S000002340, Chr IV from 135180-135437, Verified ORF, "Protein that inhibits ATP hydrolysis by the F1F0-ATP synthase, inhibitory function is enhanced by stabilizing proteins Stf1p and Stf2p; has similarity to Stf1p and both Inh1p and Stf1p exhibit the potential to form coiled-coil structures"	416.0979652193544	11.093573524068978	-65536	15.0	N	NONE	NONE	NONE	UNKNOWN	UNKNOWN	0	SansSerif	12	-16777216	NONE	TRUE
-189	VMA10	YHR039CA	NONE	YHR039CA	 SGDID:S000002100, Chr VIII from 187672-187670,187507-187166, reverse complement, intron sequence removed, Verified ORF, "Vacuolar H+ ATPase subunit G of the catalytic (V1) sector, involved in vacuolar acidification"	399.54725648733137	448.4155482653865	-65536	15.0	N	NONE	NONE	NONE	UNKNOWN	UNKNOWN	0	SansSerif	12	-16777216	NONE	TRUE
-190	YGL258W-A	YGL258WA	NONE	YGL258WA	 SGDID:S000007607, Chr VII from 9162-9395, Uncharacterized ORF, "Putative protein of unknown function"	46.93043392682952	75.58490484356668	-65536	15.0	N	NONE	NONE	NONE	UNKNOWN	UNKNOWN	0	SansSerif	12	-16777216	NONE	TRUE
-191	HSK3	YKL138CA	NONE	YKL138CA	 SGDID:S000028421, Chr XI from 185017-184808, reverse complement, Verified ORF, "Essential subunit of the Dam1 complex (aka DASH complex), couples kinetochores to the force produced by MT depolymerization thereby aiding in chromosome segregation; is transferred to the kinetochore prior to mitosis"	86.01086246597602	131.8988997257894	-65536	15.0	N	NONE	NONE	NONE	UNKNOWN	UNKNOWN	0	SansSerif	12	-16777216	NONE	TRUE
-192	YPL189C-A	YPL189CA	NONE	YPL189CA	 SGDID:S000028527, Chr XVI from 188512-188306, reverse complement, Uncharacterized ORF, "Putative protein of unknown function; identified by homology to Ashbya gossypii"	399.06433626186333	146.64560805567405	-65536	15.0	N	NONE	NONE	NONE	UNKNOWN	UNKNOWN	0	SansSerif	12	-16777216	NONE	TRUE
-193	ATP20	YPR020W	NONE	YPR020W	 SGDID:S000006224, Chr XVI from 599867-600214, Verified ORF, "Subunit g of the mitochondrial F1F0 ATP synthase, which is a large enzyme complex required for ATP synthesis; associated only with the dimeric form of ATP synthase"	92.29396779919037	84.54259009058273	-65536	15.0	N	NONE	NONE	NONE	UNKNOWN	UNKNOWN	0	SansSerif	12	-16777216	NONE	TRUE
-194	TAF9	YMR236W	NONE	YMR236W	 SGDID:S000004849, Chr XIII from 742970-743443, Verified ORF, "Subunit (17 kDa) of TFIID and SAGA complexes, involved in RNA polymerase II transcription initiation and in chromatin modification, similar to histone H3"	493.8464328435975	374.82834675718556	-65536	15.0	N	NONE	NONE	NONE	UNKNOWN	UNKNOWN	0	SansSerif	12	-16777216	NONE	TRUE
-195	RIB5	YBR256C	NONE	YBR256C	 SGDID:S000000460, Chr II from 728097-727381, reverse complement, Verified ORF, "Riboflavin synthase; catalyzes the last step of the riboflavin biosynthesis pathway"	393.4457108009636	343.2593291683329	-65536	15.0	N	NONE	NONE	NONE	UNKNOWN	UNKNOWN	0	SansSerif	12	-16777216	NONE	TRUE
-196	TAF7	YMR227C	NONE	YMR227C	 SGDID:S000004840, Chr XIII from 724384-722612, reverse complement, Verified ORF, "TFIID subunit (67 kDa), involved in RNA polymerase II transcription initiation"	440.87906272848625	216.89516329111856	-65536	15.0	N	NONE	NONE	NONE	UNKNOWN	UNKNOWN	0	SansSerif	12	-16777216	NONE	TRUE
-197	TAF13	YML098W	NONE	YML098W	 SGDID:S000004564, Chr XIII from 77267-77770, Verified ORF, "TFIID subunit (19 kDa), involved in RNA polymerase II transcription initiation, similar to histone H4 with atypical histone fold motif of Spt3-like transcription factors"	227.49915730964426	483.64320248544146	-65536	15.0	N	NONE	NONE	NONE	UNKNOWN	UNKNOWN	0	SansSerif	12	-16777216	NONE	TRUE
-198	TFA2	YKR062W	NONE	YKR062W	 SGDID:S000001770, Chr XI from 559308-560294, Verified ORF, "TFIIE small subunit, involved in RNA polymerase II transcription initiation"	522.8389553607178	13.89298733086508	-65536	15.0	N	NONE	NONE	NONE	UNKNOWN	UNKNOWN	0	SansSerif	12	-16777216	NONE	TRUE
-199	TOA2	YKL058W	NONE	YKL058W	 SGDID:S000001541, Chr XI from 329810-330178, Verified ORF, "TFIIA small subunit; involved in transcriptional activation, acts as antirepressor or as coactivator; homologous to smallest subunit of human and Drosophila TFIIA"	236.30471198400414	420.1176311789097	-65536	15.0	N	NONE	NONE	NONE	UNKNOWN	UNKNOWN	0	SansSerif	12	-16777216	NONE	TRUE
-200	YLR104W	YLR104W	NONE	YLR104W	 SGDID:S000004094, Chr XII from 346586-346981, Uncharacterized ORF, "Putative protein of unknown function; mutant is deficient in amounts of cell wall mannosylphosphate"	406.83904893574396	279.8357003468522	-65536	15.0	N	NONE	NONE	NONE	UNKNOWN	UNKNOWN	0	SansSerif	12	-16777216	NONE	TRUE
-201	TFA1	YKL028W	NONE	YKL028W	 SGDID:S000001511, Chr XI from 385401-386849, Verified ORF, "TFIIE large subunit, involved in recruitment of RNA polymerase II to the promoter, activation of TFIIH, and promoter opening"	267.6036835825739	478.8895752795174	-65536	15.0	N	NONE	NONE	NONE	UNKNOWN	UNKNOWN	0	SansSerif	12	-16777216	NONE	TRUE
-202	RPB3	YIL021W	NONE	YIL021W	 SGDID:S000001283, Chr IX from 312903-313859, Verified ORF, "RNA polymerase II third largest subunit B44, part of central core; similar to prokaryotic alpha subunit"	238.64312602045456	383.8493639437647	-65536	15.0	N	NONE	NONE	NONE	UNKNOWN	UNKNOWN	0	SansSerif	12	-16777216	NONE	TRUE
-203	SRB2	YHR041C	NONE	YHR041C	 SGDID:S000001083, Chr VIII from 189857-189844,189742-189124, reverse complement, intron sequence removed, Verified ORF, "Subunit of the RNA polymerase II mediator complex; associates with core polymerase subunits to form the RNA polymerase II holoenzyme; general transcription factor involved in telomere maintenance"	163.63679429439935	339.15284496113173	-65536	15.0	N	NONE	NONE	NONE	UNKNOWN	UNKNOWN	0	SansSerif	12	-16777216	NONE	TRUE
-204	FPR3	YML074C	NONE	YML074C	 SGDID:S000004539, Chr XIII from 121324-120089, reverse complement, Verified ORF, "Nucleolar peptidyl-prolyl cis-trans isomerase (PPIase); FK506 binding protein; phosphorylated by casein kinase II (Cka1p-Cka2p-Ckb1p-Ckb2p) and dephosphorylated by Ptp1p"	53.3945954022249	446.97139431057144	-65536	15.0	N	NONE	NONE	NONE	UNKNOWN	UNKNOWN	0	SansSerif	12	-16777216	NONE	TRUE
-205	YPT6	YLR262C	NONE	YLR262C	 SGDID:S000004252, Chr XII from 668893-668246, reverse complement, Verified ORF, "GTPase, Ras-like GTP binding protein involved in the secretory pathway, required for fusion of endosome-derived vesicles with the late Golgi, maturation of the vacuolar carboxypeptidase Y; has similarity to the human GTPase, Rab6"	481.9616759902346	74.46677352003361	-65536	15.0	N	NONE	NONE	NONE	UNKNOWN	UNKNOWN	0	SansSerif	12	-16777216	NONE	TRUE
-206	RPS27A	YKL156W	NONE	YKL156W	 SGDID:S000001639, Chr XI from 158619-158621,158972-159217, intron sequence removed, Verified ORF, "Protein component of the small (40S) ribosomal subunit; nearly identical to Rps27Bp and has similarity to rat S27 ribosomal protein"	196.75214435315158	361.30933699227154	-65536	15.0	N	NONE	NONE	NONE	UNKNOWN	UNKNOWN	0	SansSerif	12	-16777216	NONE	TRUE
-207	KTI11	YBL071WA	NONE	YBL071WA	 SGDID:S000007587, Chr II from 89976-90224, Verified ORF, "Protein required for synthesis of diphthamide, a modified histidine residue of translation elongation factor 2; functions with Dph1p, Dph2p, Jjj3p, and Dph5p; required, with Elongator complex, for modification of wobble nucleosides in tRNA"	144.5102918920869	126.6955044988059	-65536	15.0	N	NONE	NONE	NONE	UNKNOWN	UNKNOWN	0	SansSerif	12	-16777216	NONE	TRUE
-208	YJL169W	YJL169W	NONE	YJL169W	 SGDID:S000003705, Chr X from 102093-102461, Dubious ORF, "Dubious open reading frame unlikely to encode a protein, based on available experimental and comparative sequence data; partially overlaps the verified gene YJL168C/SET2"	460.16881893992394	275.0617115689491	-65536	15.0	N	NONE	NONE	NONE	UNKNOWN	UNKNOWN	0	SansSerif	12	-16777216	NONE	TRUE
-209	YKL183C-A	YKL183CA	NONE	YKL183CA	 SGDID:S000028558, Chr XI from 98612-98400, reverse complement, Uncharacterized ORF, "Putative protein of unknown function; identified by fungal homology and RT-PCR"	137.87007741422215	346.1138554475965	-65536	15.0	N	NONE	NONE	NONE	UNKNOWN	UNKNOWN	0	SansSerif	12	-16777216	NONE	TRUE
-210	YLR286W-A	YLR286WA	NONE	YLR286WA	 SGDID:S000028679, Chr XII from 708564-708698, Dubious ORF, "Dubious open reading frame unlikely to encode a protein, based on available experimental and comparative sequence data; overlaps the verified gene CTS1"	416.05036076776696	195.27153543759206	-65536	15.0	N	NONE	NONE	NONE	UNKNOWN	UNKNOWN	0	SansSerif	12	-16777216	NONE	TRUE
-211	TFG1	YGR186W	NONE	YGR186W	 SGDID:S000003418, Chr VII from 867779-869986, Verified ORF, "TFIIF (Transcription Factor II) largest subunit; involved in both transcription initiation and elongation of RNA polymerase II; homologous to human RAP74"	236.93201102330738	430.7813454109723	-65536	15.0	N	NONE	NONE	NONE	UNKNOWN	UNKNOWN	0	SansSerif	12	-16777216	NONE	TRUE
-212	SRB5	YGR104C	NONE	YGR104C	 SGDID:S000003336, Chr VII from 698372-697449, reverse complement, Verified ORF, "Subunit of the RNA polymerase II mediator complex; associates with core polymerase subunits to form the RNA polymerase II holoenzyme; essential for transcriptional regulation; involved in telomere maintenance"	171.7326078458573	101.8833349703957	-65536	15.0	N	NONE	NONE	NONE	UNKNOWN	UNKNOWN	0	SansSerif	12	-16777216	NONE	TRUE
-213	YDL240C-A	YDL240CA	NONE	YDL240CA	 SGDID:S000007601, Chr IV from 22608-22471, reverse complement, Dubious ORF, "Dubious open reading frame unlikely to encode a protein, based on available experimental and comparative sequence data; identified by sequence comparison with hemiascomycetous yeast species"	559.8174340783864	378.98034327249417	-65536	15.0	N	NONE	NONE	NONE	UNKNOWN	UNKNOWN	0	SansSerif	12	-16777216	NONE	TRUE
-214	TFG2	YGR005C	NONE	YGR005C	 SGDID:S000003237, Chr VII from 505863-504661, reverse complement, Verified ORF, "TFIIF (Transcription Factor II) middle subunit; involved in both transcription initiation and elongation of RNA polymerase II; homologous to human RAP30"	159.02973054823633	202.0224957746609	-65536	15.0	N	NONE	NONE	NONE	UNKNOWN	UNKNOWN	0	SansSerif	12	-16777216	NONE	TRUE
-215	RTF1	YGL244W	NONE	YGL244W	 SGDID:S000003213, Chr VII from 41498-43174, Verified ORF, "Subunit of the RNA polymerase II-associated Paf1 complex; directly or indirectly regulates DNA-binding properties of Spt15p and relative activities of different TATA elements; involved in telomere maintenance"	391.5172768789527	206.6041547245654	-65536	15.0	N	NONE	NONE	NONE	UNKNOWN	UNKNOWN	0	SansSerif	12	-16777216	NONE	TRUE
-216	TAF6	YGL112C	NONE	YGL112C	 SGDID:S000003080, Chr VII from 299731-298181, reverse complement, Verified ORF, "Subunit (60 kDa) of TFIID and SAGA complexes, involved in transcription initiation of RNA polymerase II and in chromatin modification, similar to histone H4"	344.178898976036	65.13158128825386	-65536	15.0	N	NONE	NONE	NONE	UNKNOWN	UNKNOWN	0	SansSerif	12	-16777216	NONE	TRUE
-217	RPB9	YGL070C	NONE	YGL070C	 SGDID:S000003038, Chr VII from 374830-374462, reverse complement, Verified ORF, "RNA polymerase II subunit B12.6; contacts DNA; mutations affect transcription start site; involved in telomere maintenance"	357.1396736947074	337.7963210929987	-65536	15.0	N	NONE	NONE	NONE	UNKNOWN	UNKNOWN	0	SansSerif	12	-16777216	NONE	TRUE
-218	QCR9	YGR183C	NONE	YGR183C	 SGDID:S000003415, Chr VII from 859481-859479,859265-859068, reverse complement, intron sequence removed, Verified ORF, "Subunit 9 of the ubiquinol cytochrome-c reductase complex, which is a component of the mitochondrial inner membrane electron transport chain; required for electron transfer at the ubiquinol oxidase site of the complex"	96.16564382190789	209.84296189799156	-65536	15.0	N	NONE	NONE	NONE	UNKNOWN	UNKNOWN	0	SansSerif	12	-16777216	NONE	TRUE
-219	COX8	YLR395C	NONE	YLR395C	 SGDID:S000004387, Chr XII from 909965-909729, reverse complement, Verified ORF, "Subunit VIII of cytochrome c oxidase, which is the terminal member of the mitochondrial inner membrane electron transport chain"	133.32319948016413	438.8379320692457	-65536	15.0	N	NONE	NONE	NONE	UNKNOWN	UNKNOWN	0	SansSerif	12	-16777216	NONE	TRUE
-220	ATP16	YDL004W	NONE	YDL004W	 SGDID:S000002162, Chr IV from 443026-443508, Verified ORF, "Delta subunit of the central stalk of mitochondrial F1F0 ATP synthase, which is a large, evolutionarily conserved enzyme complex required for ATP synthesis"	459.338143927011	304.68680693158495	-65536	15.0	N	NONE	NONE	NONE	UNKNOWN	UNKNOWN	0	SansSerif	12	-16777216	NONE	TRUE
-221	YBR109W-A	YBR109WA	NONE	YBR109WA	 SGDID:S000028737, Chr II from 458602-458826, Dubious ORF, "Putative protein of unknown function; questionable ORF from MIPS"	289.09085785811715	440.37193745280655	-65536	15.0	N	NONE	NONE	NONE	UNKNOWN	UNKNOWN	0	SansSerif	12	-16777216	NONE	TRUE
-222	YCR075W-A	YCR075WA	NONE	YCR075WA	 SGDID:S000028519, Chr III from 248972-249199, Uncharacterized ORF, "Putative protein of unknown function; identified by homology to Ashbya gossypii"	404.81178290472934	462.3362475147981	-65536	15.0	N	NONE	NONE	NONE	UNKNOWN	UNKNOWN	0	SansSerif	12	-16777216	NONE	TRUE
-223	YDL007C-A	YDL007CA	NONE	YDL007CA	 SGDID:S000113557, Chr IV from 436821-436564, reverse complement, Uncharacterized ORF, "Putative protein of unknown function"	544.4950679293088	3.0345340367258777	-65536	15.0	N	NONE	NONE	NONE	UNKNOWN	UNKNOWN	0	SansSerif	12	-16777216	NONE	TRUE
-224	YDL023C	YDL023C	NONE	YDL023C	 SGDID:S000002181, Chr IV from 412078-411758, reverse complement, Dubious ORF, "Dubious open reading frame, unlikely to encode a protein; not conserved in other Saccharomyces species; overlaps the verified gene GPD1; deletion confers sensitivity to GSAO; deletion in cyr1 mutant results in loss of stress resistance"	409.4425196480862	469.09191953667624	-65536	15.0	N	NONE	NONE	NONE	UNKNOWN	UNKNOWN	0	SansSerif	12	-16777216	NONE	TRUE
-225	YLR041W	YLR041W	NONE	YLR041W	 SGDID:S000004031, Chr XII from 229378-229698, Dubious ORF, "Dubious open reading frame unlikely to encode a protein, based on available experimental and comparative sequence data; partially overlaps the uncharacterized ORF YLR040C"	312.3842852706971	442.4182273668568	-65536	15.0	N	NONE	NONE	NONE	UNKNOWN	UNKNOWN	0	SansSerif	12	-16777216	NONE	TRUE
-226	YLR149C-A	YLR149CA	NONE	YLR149CA	 SGDID:S000007619, Chr XII from 440457-440371, reverse complement, Dubious ORF, "Dubious open reading frame unlikely to encode a protein, based on available experimental and comparative sequence data"	275.65501213763366	467.6862715743744	-65536	15.0	N	NONE	NONE	NONE	UNKNOWN	UNKNOWN	0	SansSerif	12	-16777216	NONE	TRUE
-227	YMR001C-A	YMR001CA	NONE	YMR001CA	 SGDID:S000028691, Chr XIII from 271577-271347, reverse complement, Uncharacterized ORF, "Putative protein of unknown function"	16.998250135740296	418.59342535522353	-65536	15.0	N	NONE	NONE	NONE	UNKNOWN	UNKNOWN	0	SansSerif	12	-16777216	NONE	TRUE
-228	YMR324C	YMR324C	NONE	YMR324C	 SGDID:S000004943, Chr XIII from 922442-922200, reverse complement, Dubious ORF, "Dubious open reading frame unlikely to encode a protein, based on experimental and comparative sequence data; transcription is AZF1 dependent in glycerol-lactate medium and SLT2 dependent in response to the lipid hydroperoxides"	50.06967403842748	342.5951752503074	-65536	15.0	N	NONE	NONE	NONE	UNKNOWN	UNKNOWN	0	SansSerif	12	-16777216	NONE	TRUE
-229	ATP19	YOL077WA	NONE	YOL077WA	 SGDID:S000007339, Chr XV from 185438-185644, Verified ORF, "Subunit k of the mitochondrial F1F0 ATP synthase, which is a large enzyme complex required for ATP synthesis; associated only with the dimeric form of ATP synthase"	462.66011607251255	413.3642020674922	-65536	15.0	N	NONE	NONE	NONE	UNKNOWN	UNKNOWN	0	SansSerif	12	-16777216	NONE	TRUE
-230	YOR335W-A	YOR335WA	NONE	YOR335WA	 SGDID:S000028717, Chr XV from 946565-946645, Dubious ORF, "Dubious open reading frame unlikely to encode a protein, based on available experimental and comparative sequence data; partially overlaps the verified gene ALA1/YOR335C"	534.8209201884334	167.11056718956257	-65536	15.0	N	NONE	NONE	NONE	UNKNOWN	UNKNOWN	0	SansSerif	12	-16777216	NONE	TRUE
-231	SRB4	YER022W	NONE	YER022W	 SGDID:S000000824, Chr V from 198811-200874, Verified ORF, "Subunit of the RNA polymerase II mediator complex; associates with core polymerase subunits to form the RNA polymerase II holoenzyme; essential for transcriptional regulation"	108.47176161622997	418.82870674458957	-65536	15.0	N	NONE	NONE	NONE	UNKNOWN	UNKNOWN	0	SansSerif	12	-16777216	NONE	TRUE
-232	SRB7	YDR308C	NONE	YDR308C	 SGDID:S000002716, Chr IV from 1078445-1078023, reverse complement, Verified ORF, "Subunit of the RNA polymerase II mediator complex; associates with core polymerase subunits to form the RNA polymerase II holoenzyme; essential for transcriptional regulation; target of the global repressor Tup1p"	413.6104436832278	487.36344884211775	-65536	15.0	N	NONE	NONE	NONE	UNKNOWN	UNKNOWN	0	SansSerif	12	-16777216	NONE	TRUE
-233	YNL067W-A	YNL067WA	NONE	YNL067WA	 SGDID:S000007623, Chr XIV from 498539-498685, Dubious ORF, "Dubious open reading frame unlikely to encode a protein, based on available experimental and comparative sequence data"	360.27183196471935	476.900914531678	-65536	15.0	N	NONE	NONE	NONE	UNKNOWN	UNKNOWN	0	SansSerif	12	-16777216	NONE	TRUE
-234	RVB1	YDR190C	NONE	YDR190C	 SGDID:S000002598, Chr IV from 841992-840601, reverse complement, Verified ORF, "Essential protein involved in transcription regulation; component of chromatin remodeling complexes; required for assembly and function of the INO80 complex; member of the RUVB-like protein family"	251.48563745919498	59.053496010017966	-65536	15.0	N	NONE	NONE	NONE	UNKNOWN	UNKNOWN	0	SansSerif	12	-16777216	NONE	TRUE
-235	TAF10	YDR167W	NONE	YDR167W	 SGDID:S000002574, Chr IV from 789446-790066, Verified ORF, "Subunit (145 kDa) of TFIID and SAGA complexes, involved in RNA polymerase II transcription initiation and in chromatin modification"	159.1460355958001	434.2321282586693	-65536	15.0	N	NONE	NONE	NONE	UNKNOWN	UNKNOWN	0	SansSerif	12	-16777216	NONE	TRUE
-236	ERI1	YPL096CA	NONE	YPL096CA	 SGDID:S000028423, Chr XVI from 366732-366526, reverse complement, Verified ORF, "Endoplasmic reticulum membrane protein that binds to and inhibits GTP-bound Ras2p at the ER; component of the GPI-GnT complex which catalyzes the first step in GPI-anchor biosynthesis; probable homolog of mammalian PIG-Y protein"	101.44075707061052	149.4859244925954	-65536	15.0	N	NONE	NONE	NONE	UNKNOWN	UNKNOWN	0	SansSerif	12	-16777216	NONE	TRUE
-237	RPO21	YDL140C	NONE	YDL140C	 SGDID:S000002299, Chr IV from 210562-205361, reverse complement, Verified ORF, "RNA polymerase II largest subunit B220, part of central core; phosphorylation of C-terminal heptapeptide repeat domain regulates association with transcription and splicing factors; similar to bacterial beta-prime"	399.62211220877373	246.9478046758663	-65536	15.0	N	NONE	NONE	NONE	UNKNOWN	UNKNOWN	0	SansSerif	12	-16777216	NONE	TRUE
-238	TAF3	YPL011C	NONE	YPL011C	 SGDID:S000005932, Chr XVI from 534700-533639, reverse complement, Verified ORF, "TFIID subunit (47 kDa), involved in promoter binding and RNA polymerase II transcription initiation"	210.87815361062323	239.41630337281083	-65536	15.0	N	NONE	NONE	NONE	UNKNOWN	UNKNOWN	0	SansSerif	12	-16777216	NONE	TRUE
-239	TAF11	YML015C	NONE	YML015C	 SGDID:S000004477, Chr XIII from 243029-241989, reverse complement, Verified ORF, "TFIID subunit (40 kDa), involved in RNA polymerase II transcription initiation, similar to histone H3 with atypical histone fold motif of Spt3-like transcription factors"	82.78245928075255	16.588386863110816	-65536	15.0	N	NONE	NONE	NONE	UNKNOWN	UNKNOWN	0	SansSerif	12	-16777216	NONE	TRUE
-240	TAF12	YDR145W	NONE	YDR145W	 SGDID:S000002552, Chr IV from 746735-748354, Verified ORF, "Subunit (61/68 kDa) of TFIID and SAGA complexes, involved in RNA polymerase II transcription initiation and in chromatin modification, similar to histone H2A"	0.16053028341724285	118.95218913981066	-65536	15.0	N	NONE	NONE	NONE	UNKNOWN	UNKNOWN	0	SansSerif	12	-16777216	NONE	TRUE
-241	RPC11	YDR045C	NONE	YDR045C	 SGDID:S000002452, Chr IV from 548308-547976, reverse complement, Verified ORF, "RNA polymerase III subunit C11; mediates pol III RNA cleavage activity and is important for termination of transcription; homologous to TFIIS"	387.3183039002987	431.4955027031067	-65536	15.0	N	NONE	NONE	NONE	UNKNOWN	UNKNOWN	0	SansSerif	12	-16777216	NONE	TRUE
-242	YEL008C-A	YEL008CA	NONE	YEL008CA	 SGDID:S000028618, Chr V from 140818-140726, reverse complement, Dubious ORF, "Identified by gene-trapping, microarray-based expression analysis, and genome-wide homology searching"	130.12810603799636	341.0849632266862	-65536	15.0	N	NONE	NONE	NONE	UNKNOWN	UNKNOWN	0	SansSerif	12	-16777216	NONE	TRUE
-243	YJL047C-A	YJL047CA	NONE	YJL047CA	 SGDID:S000028804, Chr X from 349173-349039, reverse complement, Uncharacterized ORF, "Putative protein of unknown function"	391.282803507724	492.4073562415485	-65536	15.0	N	NONE	NONE	NONE	UNKNOWN	UNKNOWN	0	SansSerif	12	-16777216	NONE	TRUE
-244	YJL077W-A	YJL077WA	NONE	YJL077WA	 SGDID:S000028661, Chr X from 294794-294880, Dubious ORF, "Dubious open reading frame unlikely to encode a protein, based on available experimental and comparative sequence data; completely overlaps the verified gene YJL077C/ICS3"	459.4084640900222	79.82596256004865	-65536	15.0	N	NONE	NONE	NONE	UNKNOWN	UNKNOWN	0	SansSerif	12	-16777216	NONE	TRUE
-245	TAF5	YBR198C	NONE	YBR198C	 SGDID:S000000402, Chr II from 618518-616122, reverse complement, Verified ORF, "Subunit (90 kDa) of TFIID and SAGA complexes, involved in RNA polymerase II transcription initiation and in chromatin modification"	43.05364427313833	439.0417093325863	-65536	15.0	N	NONE	NONE	NONE	UNKNOWN	UNKNOWN	0	SansSerif	12	-16777216	NONE	TRUE
-246	EDS1	YBR033W	NONE	YBR033W	 SGDID:S000000237, Chr II from 301944-304703, Uncharacterized ORF, "Putative zinc cluster protein; YBR033W is not an essential gene"	118.67730340356479	251.98036845091127	-65536	15.0	N	NONE	NONE	NONE	UNKNOWN	UNKNOWN	0	SansSerif	12	-16777216	NONE	TRUE
-247	YPR196W	YPR196W	NONE	YPR196W	 SGDID:S000006400, Chr XVI from 931372-932784, Uncharacterized ORF, "Putative maltose activator"	356.449660914694	376.23919760991885	-65536	15.0	N	NONE	NONE	NONE	UNKNOWN	UNKNOWN	0	SansSerif	12	-16777216	NONE	TRUE
-248	NUT2	YPR168W	NONE	YPR168W	 SGDID:S000006372, Chr XVI from 878072-878545, Verified ORF, "Subunit of the RNA polymerase II mediator complex; associates with core polymerase subunits to form the RNA polymerase II holoenzyme; required for transcriptional activation and has a role in basal transcription"	0.6299771962698664	352.9191687240491	-65536	15.0	N	NONE	NONE	NONE	UNKNOWN	UNKNOWN	0	SansSerif	12	-16777216	NONE	TRUE
-249	RPA12	YJR063W	NONE	YJR063W	 SGDID:S000003824, Chr X from 555188-555565, Verified ORF, "RNA polymerase I subunit A12.2; contains two zinc binding domains, and the N terminal domain is responsible for anchoring to the RNA pol I complex"	209.99341368182405	376.1911585166253	-65536	15.0	N	NONE	NONE	NONE	UNKNOWN	UNKNOWN	0	SansSerif	12	-16777216	NONE	TRUE
-250	MRPL8	YJL063C	NONE	YJL063C	 SGDID:S000003599, Chr X from 316470-315754, reverse complement, Verified ORF, "Mitochondrial ribosomal protein of the large subunit"	421.79378215291433	459.12085836286326	-65536	15.0	N	NONE	NONE	NONE	UNKNOWN	UNKNOWN	0	SansSerif	12	-16777216	NONE	TRUE
-251	FHL1	YPR104C	NONE	YPR104C	 SGDID:S000006308, Chr XVI from 736431-733621, reverse complement, Verified ORF, "Transcriptional activator with similarity to DNA-binding domain of Drosophila forkhead but unable to bind DNA in vitro; required for rRNA processing; isolated as a suppressor of splicing factor prp4"	98.03780294542454	69.59178098891361	-65536	15.0	N	NONE	NONE	NONE	UNKNOWN	UNKNOWN	0	SansSerif	12	-16777216	NONE	TRUE
-252	HFI1	YPL254W	NONE	YPL254W	 SGDID:S000006175, Chr XVI from 69485-70951, Verified ORF, "Adaptor protein required for structural integrity of the SAGA complex, a histone acetyltransferase-coactivator complex that is involved in global regulation of gene expression through acetylation and transcription functions"	492.37552137525523	328.3579291288485	-65536	15.0	N	NONE	NONE	NONE	UNKNOWN	UNKNOWN	0	SansSerif	12	-16777216	NONE	TRUE
-253	MOT1	YPL082C	NONE	YPL082C	 SGDID:S000006003, Chr XVI from 404080-398477, reverse complement, Verified ORF, "Essential abundant protein involved in regulation of transcription, removes Spt15p (TBP) from DNA via its C-terminal ATPase activity, forms a complex with TBP that binds TATA DNA with high affinity but with altered specificity"	288.55675596655715	309.6776035225653	-65536	15.0	N	NONE	NONE	NONE	UNKNOWN	UNKNOWN	0	SansSerif	12	-16777216	NONE	TRUE
-254	HAP5	YOR358W	NONE	YOR358W	 SGDID:S000005885, Chr XV from 1010159-1010887, Verified ORF, "Subunit of the heme-activated, glucose-repressed Hap2/3/4/5 CCAAT-binding complex, a transcriptional activator and global regulator of respiratory gene expression; required for assembly and DNA binding activity of the complex"	248.58006000400388	398.22208127030086	-65536	15.0	N	NONE	NONE	NONE	UNKNOWN	UNKNOWN	0	SansSerif	12	-16777216	NONE	TRUE
-255	TEA1	YOR337W	NONE	YOR337W	 SGDID:S000005864, Chr XV from 954341-956620, Verified ORF, "Ty1 enhancer activator required for full levels of Ty enhancer-mediated transcription; C6 zinc cluster DNA-binding protein"	229.25943890127468	331.64876965423	-65536	15.0	N	NONE	NONE	NONE	UNKNOWN	UNKNOWN	0	SansSerif	12	-16777216	NONE	TRUE
-256	SFL1	YOR140W	NONE	YOR140W	 SGDID:S000005666, Chr XV from 586982-589282, Verified ORF, "Transcription repressor involved in regulation of flocculation-related genes, inhibits transcription by recruiting general corepressor Cyc8p-Tup1p to different promoters; negatively regulated by cAMP-dependent protein kinase A subunit Tpk2p"	124.30515502248396	19.447301817194564	-65536	15.0	N	NONE	NONE	NONE	UNKNOWN	UNKNOWN	0	SansSerif	12	-16777216	NONE	TRUE
-257	HIR2	YOR038C	NONE	YOR038C	 SGDID:S000005564, Chr XV from 405388-402761, reverse complement, Verified ORF, "Non-essential transcriptional corepressor involved in the cell cycle-regulated transcription of histone H2A, H2B, H3, and H4 genes; recruits Swi-Snf complexes to histone gene promoters; promotes heterochromatic gene silencing with Asf1p"	135.98824756951618	239.6488626571416	-65536	15.0	N	NONE	NONE	NONE	UNKNOWN	UNKNOWN	0	SansSerif	12	-16777216	NONE	TRUE
-258	SPT20	YOL148C	NONE	YOL148C	 SGDID:S000005508, Chr XV from 47573-45759, reverse complement, Verified ORF, "Subunit of the SAGA transcriptional regulatory complex, involved in maintaining the integrity of the complex"	492.69939934458864	285.289165162261	-65536	15.0	N	NONE	NONE	NONE	UNKNOWN	UNKNOWN	0	SansSerif	12	-16777216	NONE	TRUE
-259	MED7	YOL135C	NONE	YOL135C	 SGDID:S000005495, Chr XV from 70044-69376, reverse complement, Verified ORF, "Subunit of the RNA polymerase II mediator complex; associates with core polymerase subunits to form the RNA polymerase II holoenzyme; essential for transcriptional regulation"	358.5218811543422	412.7913933598075	-65536	15.0	N	NONE	NONE	NONE	UNKNOWN	UNKNOWN	0	SansSerif	12	-16777216	NONE	TRUE
-260	YKL083W	YKL083W	NONE	YKL083W	 SGDID:S000001566, Chr XI from 280565-281179, Dubious ORF, "Dubious open reading frame, unlikely to encode a protein; not conserved in closely related <i>Saccharomyces</i> species; partially overlaps the verified essential gene RRP14"	219.65206059476785	275.294494326093	-65536	15.0	N	NONE	NONE	NONE	UNKNOWN	UNKNOWN	0	SansSerif	12	-16777216	NONE	TRUE
-261	HRT1	YOL133W	NONE	YOL133W	 SGDID:S000005493, Chr XV from 70325-70690, Verified ORF, "RING finger containing subunit of Skp1-Cullin-F-box ubiquitin protein ligases (SCF); required for Gic2p, Far1p, Sic1p and Cln2p degradation; may tether Cdc34p (a ubiquitin conjugating enzyme or E2) and Cdc53p (a cullin) subunits of SCF"	103.14993988640605	285.19870490065296	-65536	15.0	N	NONE	NONE	NONE	UNKNOWN	UNKNOWN	0	SansSerif	12	-16777216	NONE	TRUE
-262	SRB6	YBR253W	NONE	YBR253W	 SGDID:S000000457, Chr II from 723265-723630, Verified ORF, "Subunit of the RNA polymerase II mediator complex; associates with core polymerase subunits to form the RNA polymerase II holoenzyme; essential for transcriptional regulation"	118.97361718703102	36.692532760455975	-65536	15.0	N	NONE	NONE	NONE	UNKNOWN	UNKNOWN	0	SansSerif	12	-16777216	NONE	TRUE
-263	QCR6	YFR033C	NONE	YFR033C	 SGDID:S000001929, Chr VI from 224757-224314, reverse complement, Verified ORF, "Subunit 6 of the ubiquinol cytochrome-c reductase complex, which is a component of the mitochondrial inner membrane electron transport chain; highly acidic protein; required for maturation of cytochrome c1"	406.0551141724976	307.5148126031916	-65536	15.0	N	NONE	NONE	NONE	UNKNOWN	UNKNOWN	0	SansSerif	12	-16777216	NONE	TRUE
-264	ATP4	YPL078C	NONE	YPL078C	 SGDID:S000005999, Chr XVI from 408741-408007, reverse complement, Verified ORF, "Subunit b of the stator stalk of mitochondrial F1F0 ATP synthase, which is a large, evolutionarily conserved enzyme complex required for ATP synthesis"	557.2839442018532	235.86719076544722	-65536	15.0	N	NONE	NONE	NONE	UNKNOWN	UNKNOWN	0	SansSerif	12	-16777216	NONE	TRUE
-265	HAL9	YOL089C	NONE	YOL089C	 SGDID:S000005449, Chr XV from 153490-150398, reverse complement, Verified ORF, "Putative transcription factor containing a zinc finger; overexpression increases salt tolerance through increased expression of the ENA1 (Na+/Li+ extrusion pump) gene while gene disruption decreases both salt tolerance and ENA1 expression"	338.7439389405767	365.23706693592237	-65536	15.0	N	NONE	NONE	NONE	UNKNOWN	UNKNOWN	0	SansSerif	12	-16777216	NONE	TRUE
-266	YAP7	YOL028C	NONE	YOL028C	 SGDID:S000005388, Chr XV from 271371-270634, reverse complement, Verified ORF, "Putative basic leucine zipper (bZIP) transcription factor"	135.43221268165712	460.40165416626814	-65536	15.0	N	NONE	NONE	NONE	UNKNOWN	UNKNOWN	0	SansSerif	12	-16777216	NONE	TRUE
-267	SNF12	YNR023W	NONE	YNR023W	 SGDID:S000005306, Chr XIV from 670420-672120, Verified ORF, "73 kDa subunit of the SWI/SNF chromatin remodeling complex involved in transcriptional regulation; homolog of Rsc6p subunit of the RSC chromatin remodeling complex; deletion mutants are temperature-sensitive"	195.13406495607904	304.46595197071935	-65536	15.0	N	NONE	NONE	NONE	UNKNOWN	UNKNOWN	0	SansSerif	12	-16777216	NONE	TRUE
-268	NRD1	YNL251C	NONE	YNL251C	 SGDID:S000005195, Chr XIV from 174316-172589, reverse complement, Verified ORF, "RNA-binding protein that interacts with the C-terminal domain of the RNA polymerase II large subunit (Rpo21p), required for transcription termination and 3' end maturation of nonpolyadenylated RNAs"	138.97492537976586	274.31391971696803	-65536	15.0	N	NONE	NONE	NONE	UNKNOWN	UNKNOWN	0	SansSerif	12	-16777216	NONE	TRUE
-269	SSU72	YNL222W	NONE	YNL222W	 SGDID:S000005166, Chr XIV from 229095-229715, Verified ORF, "Transcription/RNA-processing factor that associates with TFIIB and cleavage/polyadenylation factor Pta1p; exhibits phosphatase activity on serine-5 of the RNA polymerase II C-terminal domain; affects start site selection in vivo"	334.3703041694154	37.0353404449118	-65536	15.0	N	NONE	NONE	NONE	UNKNOWN	UNKNOWN	0	SansSerif	12	-16777216	NONE	TRUE
-270	SKO1	YNL167C	NONE	YNL167C	 SGDID:S000005111, Chr XIV from 321361-319418, reverse complement, Verified ORF, "Basic leucine zipper (bZIP) transcription factor of the ATF/CREB family, forms a complex with Tup1p and Ssn6p to both activate and repress transcription; cytosolic and nuclear protein involved in osmotic and oxidative stress responses"	33.273009600611715	126.58731356403297	-65536	15.0	N	NONE	NONE	NONE	UNKNOWN	UNKNOWN	0	SansSerif	12	-16777216	NONE	TRUE
-271	RGM1	YMR182C	NONE	YMR182C	 SGDID:S000004794, Chr XIII from 625166-624531, reverse complement, Verified ORF, "Putative transcriptional repressor with proline-rich zinc fingers; overproduction impairs cell growth"	327.98777581628565	212.345918253357	-65536	15.0	N	NONE	NONE	NONE	UNKNOWN	UNKNOWN	0	SansSerif	12	-16777216	NONE	TRUE
-272	SPT21	YMR179W	NONE	YMR179W	 SGDID:S000004791, Chr XIII from 619857-622133, Verified ORF, "Protein required for normal transcription at several loci including HTA2-HTB2 and HHF2-HHT2, but not required at the other histone loci; functionally related to Spt10p; involved in telomere maintenance"	480.5899351312216	185.54008395489757	-65536	15.0	N	NONE	NONE	NONE	UNKNOWN	UNKNOWN	0	SansSerif	12	-16777216	NONE	TRUE
-273	SUB1	YMR039C	NONE	YMR039C	 SGDID:S000004642, Chr XIII from 349521-348643, reverse complement, Verified ORF, "Transcriptional coactivator, facilitates elongation by influencing enzymes that modify RNAP II, acts in a peroxide resistance pathway involving Rad2p; suppressor of TFIIB mutations"	86.22914695969047	45.21188761550876	-65536	15.0	N	NONE	NONE	NONE	UNKNOWN	UNKNOWN	0	SansSerif	12	-16777216	NONE	TRUE
-274	STB4	YMR019W	NONE	YMR019W	 SGDID:S000004621, Chr XIII from 312155-315004, Verified ORF, "Protein that binds Sin3p in a two-hybrid assay; contains a Zn(II)2Cys6 zinc finger domain characteristic of DNA-binding proteins"	344.81096144585933	411.4712165268073	-65536	15.0	N	NONE	NONE	NONE	UNKNOWN	UNKNOWN	0	SansSerif	12	-16777216	NONE	TRUE
-275	CTK3	YML112W	NONE	YML112W	 SGDID:S000004580, Chr XIII from 45063-45953, Verified ORF, "Gamma subunit of C-terminal domain kinase I (CTDK-I), which phosphorylates the C-terminal repeated domain of the RNA polymerase II large subunit (Rpo21p) to affect both transcription and pre-mRNA 3' end processing"	150.83053632499463	413.16319982821216	-65536	15.0	N	NONE	NONE	NONE	UNKNOWN	UNKNOWN	0	SansSerif	12	-16777216	NONE	TRUE
-276	WAR1	YML076C	NONE	YML076C	 SGDID:S000004541, Chr XIII from 115347-112513, reverse complement, Verified ORF, "Homodimeric Zn2Cys6 zinc finger transcription factor; binds to a weak acid response element to induce transcription of PDR12 and FUN34, encoding an acid transporter and a putative ammonia transporter, respectively"	207.18228096865877	295.2728570867978	-65536	15.0	N	NONE	NONE	NONE	UNKNOWN	UNKNOWN	0	SansSerif	12	-16777216	NONE	TRUE
-277	CDC73	YLR418C	NONE	YLR418C	 SGDID:S000004410, Chr XII from 958092-956911, reverse complement, Verified ORF, "Constituent of Paf1 complex with RNA polymerase II, Paf1p, Hpr1p, Ctr9, Leo1, Rtf1 and Ccr4p, distinct from Srb-containing Pol II complexes; required for expression of certain genes, modification of some histones, and telomere maintenance"	96.18471222500453	273.0950180258773	-65536	15.0	N	NONE	NONE	NONE	UNKNOWN	UNKNOWN	0	SansSerif	12	-16777216	NONE	TRUE
-278	PDR8	YLR266C	NONE	YLR266C	 SGDID:S000004256, Chr XII from 677726-675621, reverse complement, Verified ORF, "Transcription factor; targets include ATP-binding cassette (ABC) transporters, major facilitator superfamily transporters, and other genes involved in the pleiotropic drug resistance (PDR) phenomenon"	312.39311961387295	457.4607067134117	-65536	15.0	N	NONE	NONE	NONE	UNKNOWN	UNKNOWN	0	SansSerif	12	-16777216	NONE	TRUE
-279	RFX1	YLR176C	NONE	YLR176C	 SGDID:S000004166, Chr XII from 510234-507799, reverse complement, Verified ORF, "Protein involved in DNA damage and replication checkpoint pathway; recruits repressors Tup1p and Cyc8p to promoters of DNA damage-inducible genes; similar to a family of mammalian DNA binding RFX1-4 proteins"	500.7274764289131	412.5716584292916	-65536	15.0	N	NONE	NONE	NONE	UNKNOWN	UNKNOWN	0	SansSerif	12	-16777216	NONE	TRUE
-280	SPT8	YLR055C	NONE	YLR055C	 SGDID:S000004045, Chr XII from 253081-251273, reverse complement, Verified ORF, "Subunit of the SAGA transcriptional regulatory complex but not present in SAGA-like complex SLIK/SALSA, required for SAGA-mediated inhibition at some promoters"	399.53518404835245	189.1615987192511	-65536	15.0	N	NONE	NONE	NONE	UNKNOWN	UNKNOWN	0	SansSerif	12	-16777216	NONE	TRUE
-281	YKR064W	YKR064W	NONE	YKR064W	 SGDID:S000001772, Chr XI from 562189-564780, Uncharacterized ORF, "Zinc cluster protein of unknown function; the authentic, non-tagged protein is detected in highly purified mitochondria in high-throughput studies"	144.81570619427902	208.0210214335681	-65536	15.0	N	NONE	NONE	NONE	UNKNOWN	UNKNOWN	0	SansSerif	12	-16777216	NONE	TRUE
-282	YKL222C	YKL222C	NONE	YKL222C	 SGDID:S000001705, Chr XI from 5621-3504, reverse complement, Verified ORF, "Protein of unknown function that may interact with ribosomes, based on co-purification experiments; similar to transcriptional regulators from the zinc cluster (binuclear cluster) family; null mutant is sensitive to caffeine"	338.87294917018573	246.79747658268087	-65536	15.0	N	NONE	NONE	NONE	UNKNOWN	UNKNOWN	0	SansSerif	12	-16777216	NONE	TRUE
-283	CTK1	YKL139W	NONE	YKL139W	 SGDID:S000001622, Chr XI from 182963-184549, Verified ORF, "Catalytic (alpha) subunit of C-terminal domain kinase I (CTDK-I), which phosphorylates the C-terminal repeated domain of the RNA polymerase II large subunit (Rpo21p) to affect both transcription and pre-mRNA 3' end processing"	153.31052074378374	454.07668725065275	-65536	15.0	N	NONE	NONE	NONE	UNKNOWN	UNKNOWN	0	SansSerif	12	-16777216	NONE	TRUE
-284	HAP4	YKL109W	NONE	YKL109W	 SGDID:S000001592, Chr XI from 231871-233535, Verified ORF, "Subunit of the heme-activated, glucose-repressed Hap2p/3p/4p/5p CCAAT-binding complex, a transcriptional activator and global regulator of respiratory gene expression; provides the principal activation function of the complex"	210.33331272158003	250.94105134837008	-65536	15.0	N	NONE	NONE	NONE	UNKNOWN	UNKNOWN	0	SansSerif	12	-16777216	NONE	TRUE
-285	CAF17	YJR122W	NONE	YJR122W	 SGDID:S000003883, Chr X from 649770-651263, Verified ORF, "Mitochondrial protein that interacts with Ccr4p in the two-hybrid system; 3'-untranslated region contains a putative mRNA localization element common to genes encoding mitochondrial proteins"	425.9767334278761	101.79794817724536	-65536	15.0	N	NONE	NONE	NONE	UNKNOWN	UNKNOWN	0	SansSerif	12	-16777216	NONE	TRUE
-286	SPT10	YJL127C	NONE	YJL127C	 SGDID:S000003663, Chr X from 184218-182296, reverse complement, Verified ORF, "Putative histone acetylase, sequence-specific activator of histone genes, binds specifically and highly cooperatively to pairs of UAS elements in core histone promoters, functions at or near the TATA box"	91.45037542761638	286.3653564928282	-65536	15.0	N	NONE	NONE	NONE	UNKNOWN	UNKNOWN	0	SansSerif	12	-16777216	NONE	TRUE
-287	YJL103C	YJL103C	NONE	YJL103C	 SGDID:S000003639, Chr X from 230877-229021, reverse complement, Uncharacterized ORF, "Putative zinc cluster protein of unknown function; proposed to be involved in the regulation of energy metabolism, based on patterns of expression and sequence analysis"	402.93182182893355	461.4530972181374	-65536	15.0	N	NONE	NONE	NONE	UNKNOWN	UNKNOWN	0	SansSerif	12	-16777216	NONE	TRUE
-288	SIP4	YJL089W	NONE	YJL089W	 SGDID:S000003625, Chr X from 265921-268410, Verified ORF, "C6 zinc cluster transcriptional activator that binds to the carbon source-responsive element (CSRE) of gluconeogenic genes; involved in the positive regulation of gluconeogenesis; regulated by Snf1p protein kinase; localized to the nucleus"	185.23558443788028	357.7505366919005	-65536	15.0	N	NONE	NONE	NONE	UNKNOWN	UNKNOWN	0	SansSerif	12	-16777216	NONE	TRUE
-289	ZAP1	YJL056C	NONE	YJL056C	 SGDID:S000003592, Chr X from 333068-330426, reverse complement, Verified ORF, "Zinc-regulated transcription factor, binds to zinc-responsive promoter elements to induce transcription of certain genes in the presence of zinc; regulates its own transcription; contains seven zinc-finger domains"	92.9661607016265	358.19207524448314	-65536	15.0	N	NONE	NONE	NONE	UNKNOWN	UNKNOWN	0	SansSerif	12	-16777216	NONE	TRUE
-290	CTK2	YJL006C	NONE	YJL006C	 SGDID:S000003543, Chr X from 424103-423132, reverse complement, Verified ORF, "Beta subunit of C-terminal domain kinase I (CTDK-I), which phosphorylates the C-terminal repeated domain of the RNA polymerase II large subunit (Rpo21p) to affect both transcription and pre-mRNA 3' end processing; has similarity to cyclins"	349.535512577178	119.60977419086005	-65536	15.0	N	NONE	NONE	NONE	UNKNOWN	UNKNOWN	0	SansSerif	12	-16777216	NONE	TRUE
-291	YAP5	YIR018W	NONE	YIR018W	 SGDID:S000001457, Chr IX from 384606-385343, Verified ORF, "Basic leucine zipper (bZIP) transcription factor"	557.3866701608093	66.19915401796118	-65536	15.0	N	NONE	NONE	NONE	UNKNOWN	UNKNOWN	0	SansSerif	12	-16777216	NONE	TRUE
-292	FKH1	YIL131C	NONE	YIL131C	 SGDID:S000001393, Chr IX from 102235-100781, reverse complement, Verified ORF, "Forkhead family transcription factor with a minor role in the expression of G2/M phase genes; negatively regulates transcriptional elongation; positive role in chromatin silencing at HML and HMR; regulates donor preference during switching"	122.74887937827437	10.627429321028226	-65536	15.0	N	NONE	NONE	NONE	UNKNOWN	UNKNOWN	0	SansSerif	12	-16777216	NONE	TRUE
-293	NOT3	YIL038C	NONE	YIL038C	 SGDID:S000001300, Chr IX from 282651-280141, reverse complement, Verified ORF, "Subunit of the CCR4-NOT complex, which is a global transcriptional regulator with roles in transcription initiation and elongation and in mRNA degradation"	36.554999235957126	82.23431101357586	-65536	15.0	N	NONE	NONE	NONE	UNKNOWN	UNKNOWN	0	SansSerif	12	-16777216	NONE	TRUE
-294	MED6	YHR058C	NONE	YHR058C	 SGDID:S000001100, Chr VIII from 219886-218999, reverse complement, Verified ORF, "Subunit of the RNA polymerase II mediator complex; associates with core polymerase subunits to form the RNA polymerase II holoenzyme; essential for transcriptional regulation"	174.04049206376422	110.44339900634375	-65536	15.0	N	NONE	NONE	NONE	UNKNOWN	UNKNOWN	0	SansSerif	12	-16777216	NONE	TRUE
-295	YAL016C-B	YAL016CB	NONE	YAL016CB	 SGDID:S000028528, Chr I from 124493-124308, reverse complement, Dubious ORF, "Dubious open reading frame unlikely to encode a protein, based on available experimental and comparative sequence data"	91.21182650881802	498.1055169882685	-65536	15.0	N	NONE	NONE	NONE	UNKNOWN	UNKNOWN	0	SansSerif	12	-16777216	NONE	TRUE
-296	YGR035W-A	YGR035WA	NONE	YGR035WA	 SGDID:S000028827, Chr VII from 557569-557790, Uncharacterized ORF, "Putative protein of unknown function"	480.42997351456864	50.91886359879288	-65536	15.0	N	NONE	NONE	NONE	UNKNOWN	UNKNOWN	0	SansSerif	12	-16777216	NONE	TRUE
-297	YAP3	YHL009C	NONE	YHL009C	 SGDID:S000001001, Chr VIII from 85056-84064, reverse complement, Verified ORF, "Basic leucine zipper (bZIP) transcription factor"	197.41302291302415	401.60489016950186	-65536	15.0	N	NONE	NONE	NONE	UNKNOWN	UNKNOWN	0	SansSerif	12	-16777216	NONE	TRUE
-298	HAP2	YGL237C	NONE	YGL237C	 SGDID:S000003206, Chr VII from 53528-52731, reverse complement, Verified ORF, "Subunit of the heme-activated, glucose-repressed Hap2p/3p/4p/5p CCAAT-binding complex, a transcriptional activator and global regulator of respiratory gene expression; contains sequences sufficient for both complex assembly and DNA binding"	15.429417222178639	359.5477183072101	-65536	15.0	N	NONE	NONE	NONE	UNKNOWN	UNKNOWN	0	SansSerif	12	-16777216	NONE	TRUE
-299	OST2	YOR103C	NONE	YOR103C	 SGDID:S000005629, Chr XV from 516842-516450, reverse complement, Verified ORF, "Epsilon subunit of the oligosaccharyltransferase complex of the ER lumen, which catalyzes asparagine-linked glycosylation of newly synthesized proteins"	29.687511347691096	263.6035218659783	-65536	15.0	N	NONE	NONE	NONE	UNKNOWN	UNKNOWN	0	SansSerif	12	-16777216	NONE	TRUE
-300	SIP2	YGL208W	NONE	YGL208W	 SGDID:S000003176, Chr VII from 97342-98589, Verified ORF, "One of three beta subunits of the Snf1 serine/threonine protein kinase complex involved in the response to glucose starvation; null mutants exhibit accelerated aging; N-myristoylprotein localized to the cytoplasm and the plasma membrane"	186.338513969919	465.9720099019881	-65536	15.0	N	NONE	NONE	NONE	UNKNOWN	UNKNOWN	0	SansSerif	12	-16777216	NONE	TRUE
-301	NUT1	YGL151W	NONE	YGL151W	 SGDID:S000003119, Chr VII from 217529-220927, Verified ORF, "Component of the RNA polymerase II mediator complex, which is required for transcriptional activation and also has a role in basal transcription"	322.4520814163426	41.70519751979995	-65536	15.0	N	NONE	NONE	NONE	UNKNOWN	UNKNOWN	0	SansSerif	12	-16777216	NONE	TRUE
-302	TSC3	YBR058CA	NONE	YBR058CA	 SGDID:S000007521, Chr II from 356564-356322, reverse complement, Verified ORF, "Protein that stimulates the activity of serine palmitoyltransferase (Lcb1p, Lcb2p) several-fold; involved in sphingolipid biosynthesis"	396.7545419645566	406.13099795792465	-65536	15.0	N	NONE	NONE	NONE	UNKNOWN	UNKNOWN	0	SansSerif	12	-16777216	NONE	TRUE
-303	YER184C	YER184C	NONE	YER184C	 SGDID:S000000986, Chr V from 558675-556291, reverse complement, Uncharacterized ORF, "Putative zinc cluster protein; deletion confers sensitivity to Calcufluor white, and prevents growth on glycerol or lactate as sole carbon source"	262.33544433906354	400.35640147000834	-65536	15.0	N	NONE	NONE	NONE	UNKNOWN	UNKNOWN	0	SansSerif	12	-16777216	NONE	TRUE
-304	BUR6	YER159C	NONE	YER159C	 SGDID:S000000961, Chr V from 491953-491525, reverse complement, Verified ORF, "Subunit of a heterodimeric NC2 transcription regulator complex with Ncb2p; complex binds to TBP and can repress transcription by preventing preinitiation complex assembly or stimulate activated transcription; homologous to human NC2alpha"	288.13538611905653	496.1571787333502	-65536	15.0	N	NONE	NONE	NONE	UNKNOWN	UNKNOWN	0	SansSerif	12	-16777216	NONE	TRUE
-305	YOR161W-B	YOR161WB	NONE	YOR161WB	 SGDID:S000028714, Chr XV from 637976-638236, Dubious ORF, "Identified by gene-trapping, microarray-based expression analysis, and genome-wide homology searching"	475.68996254611346	50.954726595806136	-65536	15.0	N	NONE	NONE	NONE	UNKNOWN	UNKNOWN	0	SansSerif	12	-16777216	NONE	TRUE
-306	DOT6	YER088C	NONE	YER088C	 SGDID:S000000890, Chr V from 335184-333172, reverse complement, Verified ORF, "Protein of unknown function, involved in telomeric gene silencing and filamentation"	189.7472784966774	126.142296666361	-65536	15.0	N	NONE	NONE	NONE	UNKNOWN	UNKNOWN	0	SansSerif	12	-16777216	NONE	TRUE
-307	ADA2	YDR448W	NONE	YDR448W	 SGDID:S000002856, Chr IV from 1356057-1357361, Verified ORF, "Transcription coactivator, component of the ADA and SAGA transcriptional adaptor/HAT (histone acetyltransferase) complexes"	478.04263650276226	95.65979843360401	-65536	15.0	N	NONE	NONE	NONE	UNKNOWN	UNKNOWN	0	SansSerif	12	-16777216	NONE	TRUE
-308	NCB2	YDR397C	NONE	YDR397C	 SGDID:S000002805, Chr IV from 1266890-1266854,1266761-1266358, reverse complement, intron sequence removed, Verified ORF, "Subunit of a heterodimeric NC2 transcription regulator complex with Bur6p; complex binds to TBP and can repress transcription by preventing preinitiation complex assembly or stimulate activated transcription; homologous to human NC2beta"	120.00356048089633	20.603877660053893	-65536	15.0	N	NONE	NONE	NONE	UNKNOWN	UNKNOWN	0	SansSerif	12	-16777216	NONE	TRUE
-309	YAL063C-A	YAL063CA	NONE	YAL063CA	 SGDID:S000028813, Chr I from 22687-22397, reverse complement, Uncharacterized ORF, "Putative protein of unknown function; identified by expression profiling and mass spectrometry"	494.81173969051935	10.784810208465945	-65536	15.0	N	NONE	NONE	NONE	UNKNOWN	UNKNOWN	0	SansSerif	12	-16777216	NONE	TRUE
-310	YLR252W	YLR252W	NONE	YLR252W	 SGDID:S000004242, Chr XII from 641959-642264, Dubious ORF, "Dubious open reading frame unlikely to encode a protein, based on experimental and comparative sequence data; partially overlaps the verified gene SYM1, a mitochondrial protein involved in ethanol metabolism"	505.59797056645306	489.0997467564005	-65536	15.0	N	NONE	NONE	NONE	UNKNOWN	UNKNOWN	0	SansSerif	12	-16777216	NONE	TRUE
-311	SUM1	YDR310C	NONE	YDR310C	 SGDID:S000002718, Chr IV from 1084312-1081124, reverse complement, Verified ORF, "Transcriptional repressor required for mitotic repression of middle sporulation-specific genes; involved in telomere maintenance, regulated by the pachytene checkpoint"	490.65220302829454	337.34873860160695	-65536	15.0	N	NONE	NONE	NONE	UNKNOWN	UNKNOWN	0	SansSerif	12	-16777216	NONE	TRUE
-312	YAP6	YDR259C	NONE	YDR259C	 SGDID:S000002667, Chr IV from 975778-974627, reverse complement, Verified ORF, "Putative basic leucine zipper (bZIP) transcription factor; overexpression increases sodium and lithium tolerance"	133.061182907023	152.61524362399865	-65536	15.0	N	NONE	NONE	NONE	UNKNOWN	UNKNOWN	0	SansSerif	12	-16777216	NONE	TRUE
-313	YLL019W-A	YLL019WA	NONE	YLL019WA	 SGDID:S000028670, Chr XII from 106907-106999, Dubious ORF, "Dubious open reading frame unlikely to encode a protein; completely overlaps the verified gene KNS1"	120.75095052368998	152.4027080007443	-65536	15.0	N	NONE	NONE	NONE	UNKNOWN	UNKNOWN	0	SansSerif	12	-16777216	NONE	TRUE
-314	SET7	YDR257C	NONE	YDR257C	 SGDID:S000002665, Chr IV from 971470-969986, reverse complement, Verified ORF, "Nuclear protein that contains a SET-domain, which have been shown to mediate methyltransferase activity in other proteins"	323.9842289891658	404.3450341487946	-65536	15.0	N	NONE	NONE	NONE	UNKNOWN	UNKNOWN	0	SansSerif	12	-16777216	NONE	TRUE
-315	SOK1	YDR006C	NONE	YDR006C	 SGDID:S000002413, Chr IV from 461244-458539, reverse complement, Verified ORF, "Protein whose overexpression suppresses the growth defect of mutants lacking protein kinase A activity; involved in cAMP-mediated signaling; localized to the nucleus; similar to the mouse testis-specific protein PBS13"	278.75238702417096	348.0667353424309	-65536	15.0	N	NONE	NONE	NONE	UNKNOWN	UNKNOWN	0	SansSerif	12	-16777216	NONE	TRUE
-316	RDS1	YCR106W	NONE	YCR106W	 SGDID:S000000703, Chr III from 310955-313453, Verified ORF, "Zinc cluster transcription factor involved in conferring resistance to cycloheximide"	512.3078754784716	274.222991284295	-65536	15.0	N	NONE	NONE	NONE	UNKNOWN	UNKNOWN	0	SansSerif	12	-16777216	NONE	TRUE
-317	TUP1	YCR084C	NONE	YCR084C	 SGDID:S000000680, Chr III from 262449-260308, reverse complement, Verified ORF, "General repressor of transcription, forms complex with Cyc8p, involved in the establishment of repressive chromatin structure through interactions with histones H3 and H4, appears to enhance expression of some genes"	316.3969450907672	125.5824970943658	-65536	15.0	N	NONE	NONE	NONE	UNKNOWN	UNKNOWN	0	SansSerif	12	-16777216	NONE	TRUE
-318	HCM1	YCR065W	NONE	YCR065W	 SGDID:S000000661, Chr III from 229306-231000, Verified ORF, "Forkhead transcription factor that drives S-phase specific expression of genes involved in chromosome segregation, spindle dynamics, and budding; suppressor of calmodulin mutants with specific SPB assembly defects; telomere maintenance role"	420.13459695864185	454.72288310025186	-65536	15.0	N	NONE	NONE	NONE	UNKNOWN	UNKNOWN	0	SansSerif	12	-16777216	NONE	TRUE
-319	TAF2	YCR042C	NONE	YCR042C	 SGDID:S000000638, Chr III from 205393-201170, reverse complement, Verified ORF, "TFIID subunit (150 kDa), involved in RNA polymerase II transcription initiation"	58.7976274681836	75.88659725664849	-65536	15.0	N	NONE	NONE	NONE	UNKNOWN	UNKNOWN	0	SansSerif	12	-16777216	NONE	TRUE
-320	SPB1	YCL054W	NONE	YCL054W	 SGDID:S000000559, Chr III from 31449-33974, Verified ORF, "AdoMet-dependent methyltransferase involved in rRNA processing and 60S ribosomal subunit maturation; methylates G2922 in the tRNA docking site of the large subunit rRNA and in the absence of snR52, U2921; suppressor of PAB1 mutants"	311.9222514341419	81.1005571755346	-65536	15.0	N	NONE	NONE	NONE	UNKNOWN	UNKNOWN	0	SansSerif	12	-16777216	NONE	TRUE
-321	PAF1	YBR279W	NONE	YBR279W	 SGDID:S000000483, Chr II from 761253-762590, Verified ORF, "RNAP II-associated protein; defines large complex biochemically and functionally distinct from the Srb-Mediator form of Pol II holoenzyme; required for full expression of a subset of cell cycle-regulated genes; homolog of human PD2/hPAF1"	105.64244565838723	386.6569265655411	-65536	15.0	N	NONE	NONE	NONE	UNKNOWN	UNKNOWN	0	SansSerif	12	-16777216	NONE	TRUE
-322	THI2	YBR240C	NONE	YBR240C	 SGDID:S000000444, Chr II from 701837-700485, reverse complement, Verified ORF, "Zinc finger protein of the Zn(II)2Cys6 type, probable transcriptional activator of thiamine biosynthetic genes"	86.92374622486304	123.82505017231327	-65536	15.0	N	NONE	NONE	NONE	UNKNOWN	UNKNOWN	0	SansSerif	12	-16777216	NONE	TRUE
-323	SMP1	YBR182C	NONE	YBR182C	 SGDID:S000000386, Chr II from 594859-593501, reverse complement, Verified ORF, "Putative transcription factor involved in regulating the response to osmotic stress; member of the MADS-box family of transcription factors"	451.8202023041562	50.78563457348406	-65536	15.0	N	NONE	NONE	NONE	UNKNOWN	UNKNOWN	0	SansSerif	12	-16777216	NONE	TRUE
-324	CYC8	YBR112C	NONE	YBR112C	 SGDID:S000000316, Chr II from 465764-462864, reverse complement, Verified ORF, "General transcriptional co-repressor, acts together with Tup1p; also acts as part of a transcriptional co-activator complex that recruits the SWI/SNF and SAGA complexes to promoters"	150.533573181361	403.2310065095896	-65536	15.0	N	NONE	NONE	NONE	UNKNOWN	UNKNOWN	0	SansSerif	12	-16777216	NONE	TRUE
-325	SPT7	YBR081C	NONE	YBR081C	 SGDID:S000000285, Chr II from 405245-401247, reverse complement, Verified ORF, "Subunit of the SAGA transcriptional regulatory complex, involved in proper assembly of the complex; also present as a C-terminally truncated form in the SLIK/SALSA transcriptional regulatory complex"	223.14758971627867	161.38497098958243	-65536	15.0	N	NONE	NONE	NONE	UNKNOWN	UNKNOWN	0	SansSerif	12	-16777216	NONE	TRUE
-326	ETR1	YBR026C	NONE	YBR026C	 SGDID:S000000230, Chr II from 294019-292877, reverse complement, Verified ORF, "2-enoyl thioester reductase, member of the medium chain dehydrogenase/reductase family; localized to in mitochondria, where it has a probable role in fatty acid synthesis"	337.3115110289127	490.13513098535157	-65536	15.0	N	NONE	NONE	NONE	UNKNOWN	UNKNOWN	0	SansSerif	12	-16777216	NONE	TRUE
-327	YBL054W	YBL054W	NONE	YBL054W	 SGDID:S000000150, Chr II from 117592-119169, Uncharacterized ORF, "Protein of unknown function involved in rRNA and ribosome biosynthesis"	192.58861689642217	279.2663073351717	-65536	15.0	N	NONE	NONE	NONE	UNKNOWN	UNKNOWN	0	SansSerif	12	-16777216	NONE	TRUE
-328	YIL020C-A	YIL020CA	NONE	YIL020CA	 SGDID:S000028787, Chr IX from 314049-313711, reverse complement, Dubious ORF, "Dubious open reading frame unlikely to encode a functional protein, based on available experimental and comparative sequence data"	0.4711662024083174	330.5874013128435	-65536	15.0	N	NONE	NONE	NONE	UNKNOWN	UNKNOWN	0	SansSerif	12	-16777216	NONE	TRUE
-329	HAP3	YBL021C	NONE	YBL021C	 SGDID:S000000117, Chr II from 182097-181663, reverse complement, Verified ORF, "Subunit of the heme-activated, glucose-repressed Hap2p/3p/4p/5p CCAAT-binding complex, a transcriptional activator and global regulator of respiratory gene expression; contains sequences contributing to both complex assembly and DNA binding"	361.5068072480625	473.7954054241735	-65536	15.0	N	NONE	NONE	NONE	UNKNOWN	UNKNOWN	0	SansSerif	12	-16777216	NONE	TRUE
-330	YNL228W	YNL228W	NONE	YNL228W	 SGDID:S000005172, Chr XIV from 220646-221422, Dubious ORF, "Dubious open reading frame unlikely to encode a functional protein, based on available experimental and comparative sequence data; almost completely overlaps ORF YNL227C/JJJ1"	87.07438720074077	278.34868462470325	-65536	15.0	N	NONE	NONE	NONE	UNKNOWN	UNKNOWN	0	SansSerif	12	-16777216	NONE	TRUE
-331	HIR1	YBL008W	NONE	YBL008W	 SGDID:S000000104, Chr II from 209656-212178, Verified ORF, "Non-essential transcriptional corepressor involved in the cell cycle-regulated transcription of histone H2A, H2B, H3 and H4 genes; contributes to nucleosome formation, heterochromatic gene silencing, and formation of functional kinetochores"	311.9737741855932	201.75636739875685	-65536	15.0	N	NONE	NONE	NONE	UNKNOWN	UNKNOWN	0	SansSerif	12	-16777216	NONE	TRUE
-332	SNT309	YPR101W	NONE	YPR101W	 SGDID:S000006305, Chr XVI from 730490-731017, Verified ORF, "Component of NineTeen complex (NTC) containing Prp19p involved in mRNA splicing, interacts physically and genetically with Prp19p"	489.47383034838873	115.6404137555223	-65536	15.0	N	NONE	NONE	NONE	UNKNOWN	UNKNOWN	0	SansSerif	12	-16777216	NONE	TRUE
-333	BRR1	YPR057W	NONE	YPR057W	 SGDID:S000006261, Chr XVI from 672468-673493, Verified ORF, "snRNP protein component of spliceosomal snRNPs, required for pre-mRNA splicing and snRNP biogenesis; in null mutant newly-synthesized snRNAs are destabilized and 3'-end processing is slowed"	379.2232768110902	211.66516285471886	-65536	15.0	N	NONE	NONE	NONE	UNKNOWN	UNKNOWN	0	SansSerif	12	-16777216	NONE	TRUE
-334	DBP1	YPL119C	NONE	YPL119C	 SGDID:S000006040, Chr XVI from 326263-324410, reverse complement, Verified ORF, "Putative ATP-dependent RNA helicase of the DEAD-box protein family; mutants show reduced stability of the 40S ribosomal subunit scanning through 5' untranslated regions of mRNAs"	339.0986191718388	248.09944743582963	-65536	15.0	N	NONE	NONE	NONE	UNKNOWN	UNKNOWN	0	SansSerif	12	-16777216	NONE	TRUE
-335	HSH49	YOR319W	NONE	YOR319W	 SGDID:S000005846, Chr XV from 912819-913460, Verified ORF, "U2-snRNP associated splicing factor with similarity to the mammalian splicing factor SAP49; proposed to function as a U2-snRNP assembly factor along with Hsh155p and binding partner Cus1p; contains two RNA recognition motifs (RRM)"	470.53933730897324	126.29901295906349	-65536	15.0	N	NONE	NONE	NONE	UNKNOWN	UNKNOWN	0	SansSerif	12	-16777216	NONE	TRUE
-336	PRP2	YNR011C	NONE	YNR011C	 SGDID:S000005294, Chr XIV from 646952-644322, reverse complement, Verified ORF, "RNA-dependent ATPase in the DEAH-box family, required for activation of the spliceosome before the first transesterification step in RNA splicing"	48.28504410769255	33.1466510919311	-65536	15.0	N	NONE	NONE	NONE	UNKNOWN	UNKNOWN	0	SansSerif	12	-16777216	NONE	TRUE
-337	PRP24	YMR268C	NONE	YMR268C	 SGDID:S000004881, Chr XIII from 804221-802887, reverse complement, Verified ORF, "Splicing factor that reanneals U4 and U6 snRNPs during spliceosome recycling"	5.566990915329624	305.99891367890916	-65536	15.0	N	NONE	NONE	NONE	UNKNOWN	UNKNOWN	0	SansSerif	12	-16777216	NONE	TRUE
-338	CUS1	YMR240C	NONE	YMR240C	 SGDID:S000004853, Chr XIII from 751239-749929, reverse complement, Verified ORF, "Protein required for assembly of U2 snRNP into the spliceosome, forms a complex with Hsh49p and Hsh155p"	104.87437098924929	58.68959126592588	-65536	15.0	N	NONE	NONE	NONE	UNKNOWN	UNKNOWN	0	SansSerif	12	-16777216	NONE	TRUE
-339	STO1	YMR125W	NONE	YMR125W	 SGDID:S000004732, Chr XIII from 517538-517562,517885-520445, intron sequence removed, Verified ORF, "Large subunit of the nuclear mRNA cap-binding protein complex, interacts with Npl3p to carry nuclear poly(A)+ mRNA to cytoplasm; also involved in nuclear mRNA degradation and telomere maintenance; orthologous to mammalian CBP80"	370.1910923512533	417.3341030506806	-65536	15.0	N	NONE	NONE	NONE	UNKNOWN	UNKNOWN	0	SansSerif	12	-16777216	NONE	TRUE
-340	PRP39	YML046W	NONE	YML046W	 SGDID:S000004509, Chr XIII from 181474-183363, Verified ORF, "U1 snRNP protein involved in splicing, contains multiple tetriatricopeptide repeats"	556.6791040946007	157.1775398944807	-65536	15.0	N	NONE	NONE	NONE	UNKNOWN	UNKNOWN	0	SansSerif	12	-16777216	NONE	TRUE
-341	LSM3	YLR438CA	NONE	YLR438CA	 SGDID:S000006434, Chr XII from 1014175-1013906, reverse complement, Verified ORF, "Lsm (Like Sm) protein; part of heteroheptameric complexes (Lsm2p-7p and either Lsm1p or 8p): cytoplasmic Lsm1p complex involved in mRNA decay; nuclear Lsm8p complex part of U6 snRNP and possibly involved in processing tRNA, snoRNA, and rRNA"	474.83318869730743	124.80524175443841	-65536	15.0	N	NONE	NONE	NONE	UNKNOWN	UNKNOWN	0	SansSerif	12	-16777216	NONE	TRUE
-342	YHC1	YLR298C	NONE	YLR298C	 SGDID:S000004289, Chr XII from 725418-724723, reverse complement, Verified ORF, "Component of the U1 snRNP complex required for pre-mRNA splicing; putative ortholog of human U1C protein, which is involved in formation of a complex between U1 snRNP and the pre-mRNA 5' splice site"	447.27330441532297	265.8395429759211	-65536	15.0	N	NONE	NONE	NONE	UNKNOWN	UNKNOWN	0	SansSerif	12	-16777216	NONE	TRUE
-343	SMD2	YLR275W	NONE	YLR275W	 SGDID:S000004265, Chr XII from 694380-694384,694475-694802, intron sequence removed, Verified ORF, "Core Sm protein Sm D2; part of heteroheptameric complex (with Smb1p, Smd1p, Smd3p, Sme1p, Smx3p, and Smx2p) that is part of the spliceosomal U1, U2, U4, and U5 snRNPs; homolog of human Sm D2"	142.78010985413258	336.7533145311132	-65536	15.0	N	NONE	NONE	NONE	UNKNOWN	UNKNOWN	0	SansSerif	12	-16777216	NONE	TRUE
-344	MSL5	YLR116W	NONE	YLR116W	 SGDID:S000004106, Chr XII from 380823-382253, Verified ORF, "Component of the commitment complex, which defines the first step in the splicing pathway; essential protein that interacts with Mud2p and Prp40p, forming a bridge between the intron ends; also involved in nuclear retention of pre-mRNA"	7.88050493632513	399.8356212683854	-65536	15.0	N	NONE	NONE	NONE	UNKNOWN	UNKNOWN	0	SansSerif	12	-16777216	NONE	TRUE
-345	PRP19	YLL036C	NONE	YLL036C	 SGDID:S000003959, Chr XII from 68255-66744, reverse complement, Verified ORF, "Splicing factor associated with the spliceosome; contains a U-box, a motif found in a class of ubiquitin ligases"	134.55653487667712	458.58301818721895	-65536	15.0	N	NONE	NONE	NONE	UNKNOWN	UNKNOWN	0	SansSerif	12	-16777216	NONE	TRUE
-346	PRP16	YKR086W	NONE	YKR086W	 SGDID:S000001794, Chr XI from 599499-602714, Verified ORF, "RNA helicase in the DEAH-box family involved in the second catalytic step of splicing, exhibits ATP-dependent RNA unwinding activity"	204.92651343336092	442.0481726695943	-65536	15.0	N	NONE	NONE	NONE	UNKNOWN	UNKNOWN	0	SansSerif	12	-16777216	NONE	TRUE
-347	MUD2	YKL074C	NONE	YKL074C	 SGDID:S000001557, Chr XI from 295837-294254, reverse complement, Verified ORF, "Protein involved in early pre-mRNA splicing; component of the pre-mRNA-U1 snRNP complex, the commitment complex; interacts with Msl5p/BBP splicing factor and Sub2p; similar to metazoan splicing factor U2AF65"	198.25140143503887	255.61220794447377	-65536	15.0	N	NONE	NONE	NONE	UNKNOWN	UNKNOWN	0	SansSerif	12	-16777216	NONE	TRUE
-348	PRP40	YKL012W	NONE	YKL012W	 SGDID:S000001495, Chr XI from 417953-419704, Verified ORF, "U1 snRNP protein involved in splicing, interacts with the branchpoint-binding protein during the formation of the second commitment complex"	326.48894083635224	282.82536853040165	-65536	15.0	N	NONE	NONE	NONE	UNKNOWN	UNKNOWN	0	SansSerif	12	-16777216	NONE	TRUE
-349	LSM8	YJR022W	NONE	YJR022W	 SGDID:S000003783, Chr X from 469777-470106, Verified ORF, "Lsm (Like Sm) protein; forms heteroheptameric complex (with Lsm2p, Lsm3p, Lsm4p, Lsm5p, Lsm6p, and Lsm7p) that is part of spliceosomal U6 snRNP and is also implicated in processing of pre-tRNA, pre-snoRNA, and pre-rRNA"	437.08321622174253	231.96281592102497	-65536	15.0	N	NONE	NONE	NONE	UNKNOWN	UNKNOWN	0	SansSerif	12	-16777216	NONE	TRUE
-350	SNP1	YIL061C	NONE	YIL061C	 SGDID:S000001323, Chr IX from 245556-244654, reverse complement, Verified ORF, "Component of U1 snRNP required for mRNA splicing via spliceosome; may interact with poly(A) polymerase to regulate polyadenylation; homolog of human U1 70K protein"	415.0352322744013	225.91184195670084	-65536	15.0	N	NONE	NONE	NONE	UNKNOWN	UNKNOWN	0	SansSerif	12	-16777216	NONE	TRUE
-351	PRP31	YGR091W	NONE	YGR091W	 SGDID:S000003323, Chr VII from 666345-667829, Verified ORF, "Splicing factor, component of the U4/U6-U5 snRNP complex"	362.88212722153327	409.9421178748564	-65536	15.0	N	NONE	NONE	NONE	UNKNOWN	UNKNOWN	0	SansSerif	12	-16777216	NONE	TRUE
-352	PRP38	YGR075C	NONE	YGR075C	 SGDID:S000003307, Chr VII from 636879-636151, reverse complement, Verified ORF, "Unique component of the U4/U6.U5 tri-snRNP particle, dispensable for spliceosome assembly, but required for conformational changes which lead to catalytic activation of the spliceosome"	316.91844704298506	322.4346605423994	-65536	15.0	N	NONE	NONE	NONE	UNKNOWN	UNKNOWN	0	SansSerif	12	-16777216	NONE	TRUE
-353	SNU71	YGR013W	NONE	YGR013W	 SGDID:S000003245, Chr VII from 514558-516420, Verified ORF, "Component of U1 snRNP required for mRNA splicing via spliceosome; yeast specific, no metazoan counterpart"	485.9479934730076	325.19348955623457	-65536	15.0	N	NONE	NONE	NONE	UNKNOWN	UNKNOWN	0	SansSerif	12	-16777216	NONE	TRUE
-354	PRP18	YGR006W	NONE	YGR006W	 SGDID:S000003238, Chr VII from 506074-506829, Verified ORF, "Splicing factor involved in the positioning of the 3' splice site during the second catalytic step of splicing, part of snRNP U5, interacts with Slu7p"	155.99918991020695	24.537884611951498	-65536	15.0	N	NONE	NONE	NONE	UNKNOWN	UNKNOWN	0	SansSerif	12	-16777216	NONE	TRUE
-355	PRP43	YGL120C	NONE	YGL120C	 SGDID:S000003088, Chr VII from 283943-281640, reverse complement, Verified ORF, "RNA helicase in the DEAH-box family, functions in both RNA polymerase I and polymerase II transcript metabolism, involved in release of the lariat-intron from the spliceosome"	2.3291568355069914	193.84947598240865	-65536	15.0	N	NONE	NONE	NONE	UNKNOWN	UNKNOWN	0	SansSerif	12	-16777216	NONE	TRUE
-356	BRR2	YER172C	NONE	YER172C	 SGDID:S000000974, Chr V from 536016-529525, reverse complement, Verified ORF, "RNA-dependent ATPase RNA helicase (DEIH box); required for disruption of U4/U6 base-pairing in native snRNPs to activate the spliceosome for catalysis; homologous to human U5-200kD"	405.51183561964984	460.7180925159014	-65536	15.0	N	NONE	NONE	NONE	UNKNOWN	UNKNOWN	0	SansSerif	12	-16777216	NONE	TRUE
-357	LSM4	YER112W	NONE	YER112W	 SGDID:S000000914, Chr V from 387228-387791, Verified ORF, "Lsm (Like Sm) protein; part of heteroheptameric complexes (Lsm2p-7p and either Lsm1p or 8p): cytoplasmic Lsm1p complex involved in mRNA decay; nuclear Lsm8p complex part of U6 snRNP and possibly involved in processing tRNA, snoRNA, and rRNA"	206.7196134402929	335.99579189605777	-65536	15.0	N	NONE	NONE	NONE	UNKNOWN	UNKNOWN	0	SansSerif	12	-16777216	NONE	TRUE
-358	SNF11	YDR073W	NONE	YDR073W	 SGDID:S000002480, Chr IV from 592436-592945, Verified ORF, "Subunit of the SWI/SNF chromatin remodeling complex involved in transcriptional regulation; interacts with a highly conserved 40-residue sequence of Snf2p"	529.801660264149	112.34154407257496	-65536	15.0	N	NONE	NONE	NONE	UNKNOWN	UNKNOWN	0	SansSerif	12	-16777216	NONE	TRUE
-359	SMB1	YER029C	NONE	YER029C	 SGDID:S000000831, Chr V from 213176-212586, reverse complement, Verified ORF, "Core Sm protein Sm B; part of heteroheptameric complex (with Smd1p, Smd2p, Smd3p, Sme1p, Smx3p, and Smx2p) that is part of the spliceosomal U1, U2, U4, and U5 snRNPs; homolog of human Sm B and Sm B'"	159.8914052358513	63.54627720903711	-65536	15.0	N	NONE	NONE	NONE	UNKNOWN	UNKNOWN	0	SansSerif	12	-16777216	NONE	TRUE
-360	PRP22	YER013W	NONE	YER013W	 SGDID:S000000815, Chr V from 178840-182277, Verified ORF, "DEAH-box RNA-dependent ATPase/ATP-dependent RNA helicase, associates with lariat intermediates before the second catalytic step of splicing; mediates ATP-dependent mRNA release from the spliceosome and unwinds RNA duplexes"	226.8425072176345	331.0161084896243	-65536	15.0	N	NONE	NONE	NONE	UNKNOWN	UNKNOWN	0	SansSerif	12	-16777216	NONE	TRUE
-361	PRP28	YDR243C	NONE	YDR243C	 SGDID:S000002651, Chr IV from 950280-948514, reverse complement, Verified ORF, "RNA helicase in the DEAD-box family, involved in RNA isomerization at the 5' splice site"	429.885713251834	497.6063568700715	-65536	15.0	N	NONE	NONE	NONE	UNKNOWN	UNKNOWN	0	SansSerif	12	-16777216	NONE	TRUE
-362	SNU56	YDR240C	NONE	YDR240C	 SGDID:S000002648, Chr IV from 945148-943670, reverse complement, Verified ORF, "Component of U1 snRNP required for mRNA splicing via spliceosome; yeast specific, no metazoan counterpart; interacts with mRNA in commitment complex"	189.28651646365483	176.24766323790126	-65536	15.0	N	NONE	NONE	NONE	UNKNOWN	UNKNOWN	0	SansSerif	12	-16777216	NONE	TRUE
-363	PRP42	YDR235W	NONE	YDR235W	 SGDID:S000002643, Chr IV from 933500-935134, Verified ORF, "U1 snRNP protein involved in splicing, required for U1 snRNP biogenesis; contains multiple tetriatricopeptide repeats"	113.53041185490326	433.3263261218162	-65536	15.0	N	NONE	NONE	NONE	UNKNOWN	UNKNOWN	0	SansSerif	12	-16777216	NONE	TRUE
-364	SLU7	YDR088C	NONE	YDR088C	 SGDID:S000002495, Chr IV from 619642-618494, reverse complement, Verified ORF, "RNA splicing factor, required for ATP-independent portion of 2nd catalytic step of spliceosomal RNA splicing; interacts with Prp18p; contains zinc knuckle domain"	42.67396291286218	382.4695172279741	-65536	15.0	N	NONE	NONE	NONE	UNKNOWN	UNKNOWN	0	SansSerif	12	-16777216	NONE	TRUE
-365	PRP11	YDL043C	NONE	YDL043C	 SGDID:S000002201, Chr IV from 376477-375677, reverse complement, Verified ORF, "Subunit of the SF3a splicing factor complex, required for spliceosome assembly"	245.03726887797097	124.96334597255532	-65536	15.0	N	NONE	NONE	NONE	UNKNOWN	UNKNOWN	0	SansSerif	12	-16777216	NONE	TRUE
-366	MRPL27	YBR282W	NONE	YBR282W	 SGDID:S000000486, Chr II from 768236-768676, Verified ORF, "Mitochondrial ribosomal protein of the large subunit"	347.6660537051648	122.35675432436905	-65536	15.0	N	NONE	NONE	NONE	UNKNOWN	UNKNOWN	0	SansSerif	12	-16777216	NONE	TRUE
-367	PRP9	YDL030W	NONE	YDL030W	 SGDID:S000002188, Chr IV from 397534-399126, Verified ORF, "Subunit of the SF3a splicing factor complex, required for spliceosome assembly; acts after the formation of the U1 snRNP-pre-mRNA complex"	130.9877474913108	117.9508285921334	-65536	15.0	N	NONE	NONE	NONE	UNKNOWN	UNKNOWN	0	SansSerif	12	-16777216	NONE	TRUE
-368	MUD1	YBR119W	NONE	YBR119W	 SGDID:S000000323, Chr II from 479332-479339,479429-480317, intron sequence removed, Verified ORF, "U1 snRNP A protein, homolog of human U1-A; involved in nuclear mRNA splicing"	58.47669735862732	329.94634794727455	-65536	15.0	N	NONE	NONE	NONE	UNKNOWN	UNKNOWN	0	SansSerif	12	-16777216	NONE	TRUE
-369	PRP6	YBR055C	NONE	YBR055C	 SGDID:S000000259, Chr II from 347299-344600, reverse complement, Verified ORF, "Splicing factor, component of the U4/U6-U5 snRNP complex"	220.79688837589407	171.22967549681246	-65536	15.0	N	NONE	NONE	NONE	UNKNOWN	UNKNOWN	0	SansSerif	12	-16777216	NONE	TRUE
-370	YLH47	YPR125W	NONE	YPR125W	 SGDID:S000006329, Chr XVI from 787957-789321, Verified ORF, "Mitochondrial inner membrane protein exposed to the mitochondrial matrix, associates with mitochondrial ribosomes, NOT required for respiratory growth; homolog of human Letm1, a protein implicated in Wolf-Hirschhorn syndrome"	124.58858842502814	216.47385975242761	-65536	15.0	N	NONE	NONE	NONE	UNKNOWN	UNKNOWN	0	SansSerif	12	-16777216	NONE	TRUE
-371	LPE10	YPL060W	NONE	YPL060W	 SGDID:S000005981, Chr XVI from 434520-435761, Verified ORF, "Mitochondrial inner membrane magnesium transporter, involved in maintenance of magnesium concentrations inside mitochondria; indirectly affects splicing of group II introns; functionally and structurally related to Mrs2p"	45.2258370612102	434.74207986798996	-65536	15.0	N	NONE	NONE	NONE	UNKNOWN	UNKNOWN	0	SansSerif	12	-16777216	NONE	TRUE
-372	YDR169C-A	YDR169CA	NONE	YDR169CA	 SGDID:S000028538, Chr IV from 794720-794571, reverse complement, Uncharacterized ORF, "Putative protein of unknown function; identified by fungal homology and RT-PCR"	162.15749064267683	349.62749581273323	-65536	15.0	N	NONE	NONE	NONE	UNKNOWN	UNKNOWN	0	SansSerif	12	-16777216	NONE	TRUE
-373	SPP2	YOR148C	NONE	YOR148C	 SGDID:S000005674, Chr XV from 609198-608641, reverse complement, Verified ORF, "Essential protein that promotes the first step of splicing and is required for the final stages of spliceosome maturation; interacts with Prp2p, which may release Spp2p from the spliceosome following the first cleavage reaction"	292.2134242895935	323.5805863671995	-65536	15.0	N	NONE	NONE	NONE	UNKNOWN	UNKNOWN	0	SansSerif	12	-16777216	NONE	TRUE
-374	CUS2	YNL286W	NONE	YNL286W	 SGDID:S000005230, Chr XIV from 95223-96080, Verified ORF, "Protein that binds to U2 snRNA and Prp11p, may be involved in U2 snRNA folding; contains two RNA recognition motifs (RRMs)"	282.7966820655395	278.57979738352356	-65536	15.0	N	NONE	NONE	NONE	UNKNOWN	UNKNOWN	0	SansSerif	12	-16777216	NONE	TRUE
-375	DHR2	YKL078W	NONE	YKL078W	 SGDID:S000001561, Chr XI from 288489-290696, Verified ORF, "Predominantly nucleolar DEAH-box ATP-dependent RNA helicase, required for 18S rRNA synthesis"	402.6212975732721	128.50554435240596	-65536	15.0	N	NONE	NONE	NONE	UNKNOWN	UNKNOWN	0	SansSerif	12	-16777216	NONE	TRUE
-376	SUB2	YDL084W	NONE	YDL084W	 SGDID:S000002242, Chr IV from 305237-306577, Verified ORF, "Component of the TREX complex required for nuclear mRNA export; member of the DEAD-box RNA helicase superfamily and is involved in early and late steps of spliceosome assembly; homolog of the human splicing factor hUAP56"	42.18984529951099	149.28394902072571	-65536	15.0	N	NONE	NONE	NONE	UNKNOWN	UNKNOWN	0	SansSerif	12	-16777216	NONE	TRUE
-377	KRS1	YDR037W	NONE	YDR037W	 SGDID:S000002444, Chr IV from 525437-527212, Verified ORF, "Lysyl-tRNA synthetase; also identified as a negative regulator of general control of amino acid biosynthesis"	484.23915978954324	115.94331418620563	-65536	15.0	N	NONE	NONE	NONE	UNKNOWN	UNKNOWN	0	SansSerif	12	-16777216	NONE	TRUE
-378	NTC20	YBR188C	NONE	YBR188C	 SGDID:S000000392, Chr II from 604102-603680, reverse complement, Verified ORF, "Member of a complex, including Prp19p, that binds to the spliceosome; required for pre-mRNA splicing"	452.5493051052558	76.89888288799246	-65536	15.0	N	NONE	NONE	NONE	UNKNOWN	UNKNOWN	0	SansSerif	12	-16777216	NONE	TRUE
-379	AAR2	YBL074C	NONE	YBL074C	 SGDID:S000000170, Chr II from 87787-86720, reverse complement, Verified ORF, "Component of the U5 snRNP, required for splicing of U3 precursors; originally described as a splicing factor specifically required for splicing pre-mRNA of the MATa1 cistron"	396.7698412090432	371.26251675899505	-65536	15.0	N	NONE	NONE	NONE	UNKNOWN	UNKNOWN	0	SansSerif	12	-16777216	NONE	TRUE
-380	MSS18	YPR134W	NONE	YPR134W	 SGDID:S000006338, Chr XVI from 798047-798853, Verified ORF, "Nuclear encoded protein needed for efficient splicing of mitochondrial COX1 aI5beta intron; mss18 mutations block cleavage of 5' exon - intron junction; phenotype of intronless strain suggests additional functions"	290.4288992606219	61.88774854888285	-65536	15.0	N	NONE	NONE	NONE	UNKNOWN	UNKNOWN	0	SansSerif	12	-16777216	NONE	TRUE
-381	MRS2	YOR334W	NONE	YOR334W	 SGDID:S000005861, Chr XV from 944593-946005, Verified ORF, "Mitochondrial inner membrane Mg(2+) channel, required for maintenance of intramitochondrial Mg(2+) concentrations at the correct level to support splicing of group II introns"	420.77838792891924	110.52978701837246	-65536	15.0	N	NONE	NONE	NONE	UNKNOWN	UNKNOWN	0	SansSerif	12	-16777216	NONE	TRUE
-382	MRS1	YIR021W	NONE	YIR021W	 SGDID:S000001460, Chr IX from 397291-398382, Verified ORF, "Protein required for the splicing of two mitochondrial group I introns (BI3 in COB and AI5beta in COX1); forms a splicing complex, containing four subunits of Mrs1p and two subunits of the BI3-encoded maturase, that binds to the BI3 RNA"	340.0945240135276	366.70063945316497	-65536	15.0	N	NONE	NONE	NONE	UNKNOWN	UNKNOWN	0	SansSerif	12	-16777216	NONE	TRUE
-383	CBP2	YHL038C	NONE	YHL038C	 SGDID:S000001030, Chr VIII from 25506-23614, reverse complement, Verified ORF, "Mitochondrial protein required for splicing of the group I intron aI5 of the COB pre-mRNA, binds to the RNA to promote splicing; also involved in but not essential for splicing of the COB bI2 intron and the intron in the 21S rRNA gene"	135.67718767738603	367.7516948230341	-65536	15.0	N	NONE	NONE	NONE	UNKNOWN	UNKNOWN	0	SansSerif	12	-16777216	NONE	TRUE
-384	MSS116	YDR194C	NONE	YDR194C	 SGDID:S000002602, Chr IV from 847943-845949, reverse complement, Verified ORF, "DEAD-box protein required for efficient splicing of mitochondrial Group I and II introns; non-polar RNA helicase that also facilities strand annealing"	112.09414683879606	71.19683479382061	-65536	15.0	N	NONE	NONE	NONE	UNKNOWN	UNKNOWN	0	SansSerif	12	-16777216	NONE	TRUE
-385	NAM2	YLR382C	NONE	YLR382C	 SGDID:S000004374, Chr XII from 884751-882067, reverse complement, Verified ORF, "Mitochondrial leucyl-tRNA synthetase, also has a direct role in splicing of several mitochondrial group I introns; indirectly required for mitochondrial genome maintenance"	414.4478375632071	406.6565126815286	-65536	15.0	N	NONE	NONE	NONE	UNKNOWN	UNKNOWN	0	SansSerif	12	-16777216	NONE	TRUE
-386	AEP1	YMR064W	NONE	YMR064W	 SGDID:S000004668, Chr XIII from 397902-399458, Verified ORF, "Protein required for expression of the mitochondrial OLI1 gene encoding subunit 9 of F1-F0 ATP synthase"	452.45875546123057	143.73082909735814	-65536	15.0	N	NONE	NONE	NONE	UNKNOWN	UNKNOWN	0	SansSerif	12	-16777216	NONE	TRUE
-387	PET309	YLR067C	NONE	YLR067C	 SGDID:S000004057, Chr XII from 270711-267814, reverse complement, Verified ORF, "Specific translational activator for the COX1 mRNA, also influences stability of intron-containing COX1 primary transcripts; located in the mitochondrial inner membrane"	497.46357727753366	105.51680876719055	-65536	15.0	N	NONE	NONE	NONE	UNKNOWN	UNKNOWN	0	SansSerif	12	-16777216	NONE	TRUE
-388	PET54	YGR222W	NONE	YGR222W	 SGDID:S000003454, Chr VII from 939926-940807, Verified ORF, "Mitochondrial translational activator specific for the COX3 mRNA, acts together with Pet122p and Pet494p; also required for splicing of the COX1 intron AI5 beta; located in the mitochondrial inner membrane"	504.93362026879043	239.79874285474446	-65536	15.0	N	NONE	NONE	NONE	UNKNOWN	UNKNOWN	0	SansSerif	12	-16777216	NONE	TRUE
-389	RLR1	YNL139C	NONE	YNL139C	 SGDID:S000005083, Chr XIV from 365719-360926, reverse complement, Verified ORF, "Subunit of the THO complex, which is required for efficient transcription elongation and involved in transcriptional elongation-associated recombination; required for LacZ RNA expression from certain plasmids"	195.5574082347999	214.43544045263934	-65536	15.0	N	NONE	NONE	NONE	UNKNOWN	UNKNOWN	0	SansSerif	12	-16777216	NONE	TRUE
-390	HAP1	YLR256W	NONE	YLR256W	 SGDID:S000004246, Chr XII from 646417-650925, Verified ORF, "Zinc finger transcription factor involved in the complex regulation of gene expression in response to levels of heme and oxygen; the S288C sequence differs from other strain backgrounds due to a Ty1 insertion in the carboxy terminus"	512.1660481163872	464.81572949227785	-65536	15.0	N	NONE	NONE	NONE	UNKNOWN	UNKNOWN	0	SansSerif	12	-16777216	NONE	TRUE
-391	SSL1	YLR005W	NONE	YLR005W	 SGDID:S000003995, Chr XII from 160048-161433, Verified ORF, "Component of the core form of RNA polymerase transcription factor TFIIH, which has both protein kinase and DNA-dependent ATPase/helicase activities and is essential for transcription and nucleotide excision repair; interacts with Tfb4p"	260.14586568416104	425.3451094654463	-65536	15.0	N	NONE	NONE	NONE	UNKNOWN	UNKNOWN	0	SansSerif	12	-16777216	NONE	TRUE
-392	CBP6	YBR120C	NONE	YBR120C	 SGDID:S000000324, Chr II from 480917-480429, reverse complement, Verified ORF, "Mitochondrial translational activator of the COB mRNA"	285.2789806077011	398.8218798553781	-65536	15.0	N	NONE	NONE	NONE	UNKNOWN	UNKNOWN	0	SansSerif	12	-16777216	NONE	TRUE
-393	YBR131C-A	YBR131CA	NONE	YBR131CA	 SGDID:S000028601, Chr II from 497733-497644, reverse complement, Dubious ORF, "Dubious ORF unlikely to encode a protein, based on available experimental and comparative sequence data; partially overlaps the verified ORF YBR131W. Identified by gene-trapping, microarray analysis, and genome-wide homology searches"	157.61467319711733	148.14962030534008	-65536	15.0	N	NONE	NONE	NONE	UNKNOWN	UNKNOWN	0	SansSerif	12	-16777216	NONE	TRUE
-394	Q0182	Q0182	NONE	Q0182	 SGDID:S000007280, Chr Mito from 65770-66174, Dubious ORF, "Dubious open reading frame unlikely to encode a protein, based on available experimental and comparative sequence data"	40.46432785016585	317.2583644928625	-65536	15.0	N	NONE	NONE	NONE	UNKNOWN	UNKNOWN	0	SansSerif	12	-16777216	NONE	TRUE
-395	PAB1	YER165W	NONE	YER165W	 SGDID:S000000967, Chr V from 510368-512101, Verified ORF, "Poly(A) binding protein, part of the 3'-end RNA-processing complex, mediates interactions between the 5' cap structure and the 3' mRNA poly(A) tail, involved in control of poly(A) tail length, interacts with translation factor eIF-4G"	496.37183247820826	486.36460485702594	-65536	15.0	N	NONE	NONE	NONE	UNKNOWN	UNKNOWN	0	SansSerif	12	-16777216	NONE	TRUE
-396	MSS1	YMR023C	NONE	YMR023C	 SGDID:S000004625, Chr XIII from 321016-319436, reverse complement, Verified ORF, "Mitochondrial protein, forms a heterodimer complex with Mto1p that performs the 5-carboxymethylaminomethyl modification of the wobble uridine base in mitochondrial tRNAs; similar to human GTPBP3"	306.59773321692865	408.659559152004	-65536	15.0	N	NONE	NONE	NONE	UNKNOWN	UNKNOWN	0	SansSerif	12	-16777216	NONE	TRUE
-397	DED1	YOR204W	NONE	YOR204W	 SGDID:S000005730, Chr XV from 722912-724726, Verified ORF, "ATP-dependent DEAD (Asp-Glu-Ala-Asp)-box RNA helicase, required for translation initiation of all yeast mRNAs; mutations in human DEAD-box DBY are a frequent cause of male infertility"	374.61062113998094	402.33966859209676	-65536	15.0	N	NONE	NONE	NONE	UNKNOWN	UNKNOWN	0	SansSerif	12	-16777216	NONE	TRUE
-398	GCV3	YAL044C	NONE	YAL044C	 SGDID:S000000042, Chr I from 58463-57951, reverse complement, Verified ORF, "H subunit of the mitochondrial glycine decarboxylase complex, required for the catabolism of glycine to 5,10-methylene-THF; expression is regulated by levels of levels of 5,10-methylene-THF in the cytoplasm"	492.68819701029787	19.34265864892626	-65536	15.0	N	NONE	NONE	NONE	UNKNOWN	UNKNOWN	0	SansSerif	12	-16777216	NONE	TRUE
-399	GCD10	YNL062C	NONE	YNL062C	 SGDID:S000005006, Chr XIV from 510213-508777, reverse complement, Verified ORF, "Subunit of tRNA (1-methyladenosine) methyltransferase with Gcd14p, required for the modification of the adenine at position 58 in tRNAs, especially tRNAi-Met; first identified as a negative regulator of GCN4 expression"	419.0086036412643	262.9034119928276	-65536	15.0	N	NONE	NONE	NONE	UNKNOWN	UNKNOWN	0	SansSerif	12	-16777216	NONE	TRUE
-400	PAN2	YGL094C	NONE	YGL094C	 SGDID:S000003062, Chr VII from 334468-331121, reverse complement, Verified ORF, "Essential subunit of the Pan2p-Pan3p poly(A)-ribonuclease complex, which acts to control poly(A) tail length and regulate the stoichiometry and activity of postreplication repair complexes"	1.7228090711828403	154.39898292823506	-65536	15.0	N	NONE	NONE	NONE	UNKNOWN	UNKNOWN	0	SansSerif	12	-16777216	NONE	TRUE
-401	MIP6	YHR015W	NONE	YHR015W	 SGDID:S000001057, Chr VIII from 134547-136526, Verified ORF, "Putative RNA-binding protein, interacts with Mex67p, which is a component of the nuclear pore involved in nuclear mRNA export"	56.03332732998977	213.58086709325042	-65536	15.0	N	NONE	NONE	NONE	UNKNOWN	UNKNOWN	0	SansSerif	12	-16777216	NONE	TRUE
-402	CKB2	YOR039W	NONE	YOR039W	 SGDID:S000005565, Chr XV from 405768-406544, Verified ORF, "Beta' regulatory subunit of casein kinase 2, a Ser/Thr protein kinase with roles in cell growth and proliferation; the holoenzyme also contains CKA1, CKA2 and CKB1, the many substrates include transcription factors and all RNA polymerases"	436.8378093409529	28.366002490052054	-65536	15.0	N	NONE	NONE	NONE	UNKNOWN	UNKNOWN	0	SansSerif	12	-16777216	NONE	TRUE
-403	CKA2	YOR061W	NONE	YOR061W	 SGDID:S000005587, Chr XV from 441536-442555, Verified ORF, "Alpha' catalytic subunit of casein kinase 2, a Ser/Thr protein kinase with roles in cell growth and proliferation; the holoenzyme also contains CKA1, CKB1 and CKB2, the many substrates include transcription factors and all RNA polymerases"	500.01513368755644	373.0605172888815	-65536	15.0	N	NONE	NONE	NONE	UNKNOWN	UNKNOWN	0	SansSerif	12	-16777216	NONE	TRUE
-404	CKA1	YIL035C	NONE	YIL035C	 SGDID:S000001297, Chr IX from 288907-287789, reverse complement, Verified ORF, "Alpha catalytic subunit of casein kinase 2, a Ser/Thr protein kinase with roles in cell growth and proliferation; the holoenzyme also contains CKA2, CKB1 and CKB2, the many substrates include transcription factors and all RNA polymerases"	107.8326505567533	279.3070618501431	-65536	15.0	N	NONE	NONE	NONE	UNKNOWN	UNKNOWN	0	SansSerif	12	-16777216	NONE	TRUE
-405	RIT1	YMR283C	NONE	YMR283C	 SGDID:S000004896, Chr XIII from 836866-835325, reverse complement, Verified ORF, "2'-O-ribosyl phosphate transferase, modifies the initiator methionine tRNA at position 64 to distinguish it from elongator methionine tRNA"	286.97165800381214	355.7144038500238	-65536	15.0	N	NONE	NONE	NONE	UNKNOWN	UNKNOWN	0	SansSerif	12	-16777216	NONE	TRUE
-406	TAD1	YGL243W	NONE	YGL243W	 SGDID:S000003212, Chr VII from 43307-44509, Verified ORF, "tRNA-specific adenosine deaminase, deaminates adenosine-37 to inosine in tRNA-Ala"	372.03864085355406	353.5546396302993	-65536	15.0	N	NONE	NONE	NONE	UNKNOWN	UNKNOWN	0	SansSerif	12	-16777216	NONE	TRUE
-407	ARC1	YGL105W	NONE	YGL105W	 SGDID:S000003073, Chr VII from 307440-308570, Verified ORF, "Protein that binds tRNA and methionyl- and glutamyl-tRNA synthetases (Mes1p and Gus1p), delivering tRNA to them, stimulating catalysis, and ensuring their localization to the cytoplasm; also binds quadruplex nucleic acids"	70.14710523089086	243.88202814141724	-65536	15.0	N	NONE	NONE	NONE	UNKNOWN	UNKNOWN	0	SansSerif	12	-16777216	NONE	TRUE
-408	DEG1	YFL001W	NONE	YFL001W	 SGDID:S000001895, Chr VI from 147126-148454, Verified ORF, "Non-essential tRNA:pseudouridine synthase, introduces pseudouridines at position 38 or 39 in tRNA, important for maintenance of translation efficiency and normal cell growth, localizes to both the nucleus and cytoplasm"	196.24810921146243	403.0715147367799	-65536	15.0	N	NONE	NONE	NONE	UNKNOWN	UNKNOWN	0	SansSerif	12	-16777216	NONE	TRUE
-409	FMT1	YBL013W	NONE	YBL013W	 SGDID:S000000109, Chr II from 202059-203264, Verified ORF, "Methionyl-tRNA formyltransferase, catalyzes the formylation of initiator Met-tRNA in mitochondria; potential Cdc28p substrate"	309.69979944854583	355.61387032085577	-65536	15.0	N	NONE	NONE	NONE	UNKNOWN	UNKNOWN	0	SansSerif	12	-16777216	NONE	TRUE
-410	TRM1	YDR120C	NONE	YDR120C	 SGDID:S000002527, Chr IV from 693258-691546, reverse complement, Verified ORF, "tRNA methyltransferase, localizes to both the nucleus and mitochondrion to produce the modified base N2,N2-dimethylguanosine in tRNAs in both compartments"	21.34885418559998	369.9888182159245	-65536	15.0	N	NONE	NONE	NONE	UNKNOWN	UNKNOWN	0	SansSerif	12	-16777216	NONE	TRUE
-411	CCA1	YER168C	NONE	YER168C	 SGDID:S000000970, Chr V from 522664-521024, reverse complement, Verified ORF, "ATP (CTP):tRNA-specific tRNA nucleotidyltransferase; different forms targeted to the nucleus, cytosol, and mitochondrion are generated via the use of multiple transcriptional and translational start sites"	91.23209399572218	228.77319644068777	-65536	15.0	N	NONE	NONE	NONE	UNKNOWN	UNKNOWN	0	SansSerif	12	-16777216	NONE	TRUE
-412	MOD5	YOR274W	NONE	YOR274W	 SGDID:S000005800, Chr XV from 837673-838959, Verified ORF, "Delta 2-isopentenyl pyrophosphate:tRNA isopentenyl transferase, required for biosynthesis of the modified base isopentenyladenosine in mitochondrial and cytoplasmic tRNAs; gene is nuclear and encodes two isozymic forms"	387.41585843511524	26.82695150298614	-65536	15.0	N	NONE	NONE	NONE	UNKNOWN	UNKNOWN	0	SansSerif	12	-16777216	NONE	TRUE
-413	RPM2	YML091C	NONE	YML091C	 SGDID:S000004556, Chr XIII from 90731-87123, reverse complement, Verified ORF, "Protein subunit of mitochondrial RNase P, has roles in nuclear transcription, cytoplasmic and mitochondrial RNA processing, and mitochondrial translation; distributed to mitochondria, cytoplasmic processing bodies, and the nucleus"	84.05367896931895	246.70245453312555	-65536	15.0	N	NONE	NONE	NONE	UNKNOWN	UNKNOWN	0	SansSerif	12	-16777216	NONE	TRUE
-414	SEN54	YPL083C	NONE	YPL083C	 SGDID:S000006004, Chr XVI from 398102-396699, reverse complement, Verified ORF, "Subunit of the tRNA splicing endonuclease, which is composed of Sen2p, Sen15p, Sen34p, and Sen54p"	14.405598446240539	216.07050447855175	-65536	15.0	N	NONE	NONE	NONE	UNKNOWN	UNKNOWN	0	SansSerif	12	-16777216	NONE	TRUE
-415	SEN15	YMR059W	NONE	YMR059W	 SGDID:S000004663, Chr XIII from 391098-391484, Verified ORF, "Subunit of the tRNA splicing endonuclease, which is composed of Sen2p, Sen15p, Sen34p, and Sen54p"	47.926135781331915	360.6508522584937	-65536	15.0	N	NONE	NONE	NONE	UNKNOWN	UNKNOWN	0	SansSerif	12	-16777216	NONE	TRUE
-416	SEN1	YLR430W	NONE	YLR430W	 SGDID:S000004422, Chr XII from 993431-1000126, Verified ORF, "Putative helicase required for RNA polymerase II transcription termination and processing of RNAs; homolog of Senataxin which causes Ataxia-Oculomotor Apraxia 2 and a dominant form of amyotrophic lateral sclerosis"	27.229288237618295	413.6341089906641	-65536	15.0	N	NONE	NONE	NONE	UNKNOWN	UNKNOWN	0	SansSerif	12	-16777216	NONE	TRUE
-417	SEN2	YLR105C	NONE	YLR105C	 SGDID:S000004095, Chr XII from 348181-347048, reverse complement, Verified ORF, "Subunit of the tRNA splicing endonuclease, which is composed of Sen2p, Sen15p, Sen34p, and Sen54p; Sen2p contains the active site for tRNA 5' splice site cleavage and has similarity to Sen34p and to Archaeal tRNA splicing endonuclease"	94.10497519980837	222.8889043128929	-65536	15.0	N	NONE	NONE	NONE	UNKNOWN	UNKNOWN	0	SansSerif	12	-16777216	NONE	TRUE
-418	TRL1	YJL087C	NONE	YJL087C	 SGDID:S000003623, Chr X from 272480-269997, reverse complement, Verified ORF, "tRNA ligase, required for tRNA splicing; composed of three essential domains containing the phosphodiesterase, polynucleotide kinase, and ligase activities required for ligation; localized at the inner membrane of the nuclear envelope"	108.89204322852282	316.1643959328545	-65536	15.0	N	NONE	NONE	NONE	UNKNOWN	UNKNOWN	0	SansSerif	12	-16777216	NONE	TRUE
-419	RPR2	YIR015W	NONE	YIR015W	 SGDID:S000001454, Chr IX from 381945-382379, Verified ORF, "Subunit of nuclear RNase P, which cleaves tRNA precursors to generate mature 5' ends; not shared between RNase MRP and RNase P, in contrast to all other RNase P protein subunits"	394.1133685059615	472.8012680209331	-65536	15.0	N	NONE	NONE	NONE	UNKNOWN	UNKNOWN	0	SansSerif	12	-16777216	NONE	TRUE
-420	YRA1	YDR381W	NONE	YDR381W	 SGDID:S000002789, Chr IV from 1236550-1236834,1237601-1237996, intron sequence removed, Verified ORF, "Nuclear protein that binds to RNA and to Mex67p, required for export of poly(A)+ mRNA from the nucleus; member of the REF (RNA and export factor binding proteins) family; another family member, Yra2p, can substitute for Yra1p function"	414.588414223349	206.04872765479965	-65536	15.0	N	NONE	NONE	NONE	UNKNOWN	UNKNOWN	0	SansSerif	12	-16777216	NONE	TRUE
-421	YBR085C-A	YBR085CA	NONE	YBR085CA	 SGDID:S000007522, Chr II from 419158-418901, reverse complement, Uncharacterized ORF, "Putative protein of unknown function; green fluorescent protein (GFP)-fusion protein localizes to the cytoplasm and to the nucleus"	23.081743509199505	280.01083267107003	-65536	15.0	N	NONE	NONE	NONE	UNKNOWN	UNKNOWN	0	SansSerif	12	-16777216	NONE	TRUE
-422	SEN34	YAR008W	NONE	YAR008W	 SGDID:S000000066, Chr I from 158967-159794, Verified ORF, "Subunit of the tRNA splicing endonuclease, which is composed of Sen2p, Sen15p, Sen34p, and Sen54p; Sen34p contains the active site for tRNA 3' splice site cleavage and has similarity to Sen2p and to Archaeal tRNA splicing endonuclease"	66.0861278631581	421.36920594549883	-65536	15.0	N	NONE	NONE	NONE	UNKNOWN	UNKNOWN	0	SansSerif	12	-16777216	NONE	TRUE
-423	TPT1	YOL102C	NONE	YOL102C	 SGDID:S000005462, Chr XV from 126689-125997, reverse complement, Verified ORF, "tRNA 2'-phosphotransferase, catalyzes the final step in yeast tRNA splicing: the transfer of the 2'-PO(4) from the splice junction to NAD(+) to form ADP-ribose 1''-2''cyclic phosphate and nicotinamide"	214.36551762716522	426.96731147786915	-65536	15.0	N	NONE	NONE	NONE	UNKNOWN	UNKNOWN	0	SansSerif	12	-16777216	NONE	TRUE
-424	SOL1	YNR034W	NONE	YNR034W	 SGDID:S000005317, Chr XIV from 690323-691288, Verified ORF, "Protein with a possible role in tRNA export; shows similarity to 6-phosphogluconolactonase non-catalytic domains but does not exhibit this enzymatic activity; homologous to Sol2p, Sol3p, and Sol4p"	43.54172120023435	484.757518372875	-65536	15.0	N	NONE	NONE	NONE	UNKNOWN	UNKNOWN	0	SansSerif	12	-16777216	NONE	TRUE
-425	SOL3	YHR163W	NONE	YHR163W	 SGDID:S000001206, Chr VIII from 423726-424475, Verified ORF, "6-phosphogluconolactonase, catalyzes the second step of the pentose phosphate pathway; weak multicopy suppressor of los1-1 mutation; homologous to Sol2p and Sol1p"	104.98188917034697	38.924863365480235	-65536	15.0	N	NONE	NONE	NONE	UNKNOWN	UNKNOWN	0	SansSerif	12	-16777216	NONE	TRUE
-426	QCR10	YHR001WA	NONE	YHR001WA	 SGDID:S000003529, Chr VIII from 107821-107826,107890-108117, intron sequence removed, Verified ORF, "Subunit of the ubiqunol-cytochrome c oxidoreductase complex which includes Cobp, Rip1p, Cyt1p, Cor1p, Qcr2p, Qcr6p, Qcr7p, Qcr8p, Qcr9p, and Qcr10p and comprises part of the mitochondrial respiratory chain"	433.61405835926394	434.18792926027197	-65536	15.0	N	NONE	NONE	NONE	UNKNOWN	UNKNOWN	0	SansSerif	12	-16777216	NONE	TRUE
-427	YIL064W	YIL064W	NONE	YIL064W	 SGDID:S000001326, Chr IX from 241940-242713, Uncharacterized ORF, "Putative S-adenosylmethionine-dependent methyltransferase of the seven beta-strand family"	252.62408052835806	120.93239913987918	-65536	15.0	N	NONE	NONE	NONE	UNKNOWN	UNKNOWN	0	SansSerif	12	-16777216	NONE	TRUE
-428	YJR140W-A	YJR140WA	NONE	YJR140WA	 SGDID:S000028666, Chr X from 690955-691104, Dubious ORF, "Dubious open reading frame; completely overlaps the verified gene HIR3; identified by gene-trapping, microarray-based expression analysis, and genome-wide homology searching"	65.04097398271679	472.6648325758856	-65536	15.0	N	NONE	NONE	NONE	UNKNOWN	UNKNOWN	0	SansSerif	12	-16777216	NONE	TRUE
-429	STP2	YHR006W	NONE	YHR006W	 SGDID:S000001048, Chr VIII from 117809-119434, Verified ORF, "Transcription factor, activated by proteolytic processing in response to signals from the SPS sensor system for external amino acids; activates transcription of amino acid permease genes"	458.4351279846163	154.07303147458867	-65536	15.0	N	NONE	NONE	NONE	UNKNOWN	UNKNOWN	0	SansSerif	12	-16777216	NONE	TRUE
-430	SOL4	YGR248W	NONE	YGR248W	 SGDID:S000003480, Chr VII from 985977-986744, Verified ORF, "6-phosphogluconolactonase with similarity to Sol3p"	379.66206912260253	89.37852437209997	-65536	15.0	N	NONE	NONE	NONE	UNKNOWN	UNKNOWN	0	SansSerif	12	-16777216	NONE	TRUE
-431	SOL2	YCR073WA	NONE	YCR073WA	 SGDID:S000000718, Chr III from 246960-247907, Verified ORF, "Protein with a possible role in tRNA export; shows similarity to 6-phosphogluconolactonase non-catalytic domains but does not exhibit this enzymatic activity; homologous to Sol1p, Sol3p, and Sol4p"	369.1929912489681	142.2190591985049	-65536	15.0	N	NONE	NONE	NONE	UNKNOWN	UNKNOWN	0	SansSerif	12	-16777216	NONE	TRUE
-432	HPA2	YPR193C	NONE	YPR193C	 SGDID:S000006397, Chr XVI from 923375-922905, reverse complement, Verified ORF, "Tetrameric histone acetyltransferase with similarity to Gcn5p, Hat1p, Elp3p, and Hpa3p; acetylates histones H3 and H4 in vitro and exhibits autoacetylation activity"	177.7137079213901	116.65736818933314	-65536	15.0	N	NONE	NONE	NONE	UNKNOWN	UNKNOWN	0	SansSerif	12	-16777216	NONE	TRUE
-433	YJL127C-B	YJL127CB	NONE	YJL127CB	 SGDID:S000028522, Chr X from 181707-181549, reverse complement, Uncharacterized ORF, "Putative protein of unknown function; identified based on homology to the filamentous fungus, <i>Ashbya gossypii</i>"	498.3841900303244	376.7252189425313	-65536	15.0	N	NONE	NONE	NONE	UNKNOWN	UNKNOWN	0	SansSerif	12	-16777216	NONE	TRUE
-434	ELP3	YPL086C	NONE	YPL086C	 SGDID:S000006007, Chr XVI from 386443-384770, reverse complement, Verified ORF, "Subunit of Elongator complex, which is required for modification of wobble nucleosides in tRNA; exhibits histone acetyltransferase activity that is directed to histones H3 and H4; disruption confers resistance to K. lactis zymotoxin"	508.6278684600157	267.9191984212054	-65536	15.0	N	NONE	NONE	NONE	UNKNOWN	UNKNOWN	0	SansSerif	12	-16777216	NONE	TRUE
-435	YLR050C	YLR050C	NONE	YLR050C	 SGDID:S000004040, Chr XII from 246073-245588, reverse complement, Uncharacterized ORF, "Putative protein of unknown function; green fluorescent protein (GFP)-fusion protein localizes to the endoplasmic reticulum; YLR050C is not an essential gene"	334.4152799793222	216.6275937398116	-65536	15.0	N	NONE	NONE	NONE	UNKNOWN	UNKNOWN	0	SansSerif	12	-16777216	NONE	TRUE
-436	ESA1	YOR244W	NONE	YOR244W	 SGDID:S000005770, Chr XV from 792532-793869, Verified ORF, "Histone acetyltransferase catalytic subunit of the native multisubunit complex (NuA4) that acetylates four conserved internal lysines of histone H4 N-terminal tail; required for cell cycle progression"	134.0022333658126	105.23381287615874	-65536	15.0	N	NONE	NONE	NONE	UNKNOWN	UNKNOWN	0	SansSerif	12	-16777216	NONE	TRUE
-437	HOS2	YGL194C	NONE	YGL194C	 SGDID:S000003162, Chr VII from 141732-140374, reverse complement, Verified ORF, "Histone deacetylase required for gene activation via specific deacetylation of lysines in H3 and H4 histone tails; subunit of the Set3 complex, a meiotic-specific repressor of sporulation specific genes that contains deacetylase activity"	152.14783327095174	278.87678131652336	-65536	15.0	N	NONE	NONE	NONE	UNKNOWN	UNKNOWN	0	SansSerif	12	-16777216	NONE	TRUE
-438	RIM15	YFL033C	NONE	YFL033C	 SGDID:S000001861, Chr VI from 74425-69113, reverse complement, Verified ORF, "Glucose-repressible protein kinase involved in signal transduction during cell proliferation in response to nutrients, specifically the establishment of stationary phase; identified as a regulator of IME2; substrate of Pho80p-Pho85p kinase"	487.39423665230856	493.77459854115284	-65536	15.0	N	NONE	NONE	NONE	UNKNOWN	UNKNOWN	0	SansSerif	12	-16777216	NONE	TRUE
-439	HPA3	YEL066W	NONE	YEL066W	 SGDID:S000000792, Chr V from 26667-27206, Verified ORF, "D-Amino acid N-acetyltransferase, catalyzes N-acetylation of D-amino acids through ordered bi-bi mechanism in which acetyl-CoA is first substrate bound and CoA is last product liberated; similar to Hpa2p, acetylates histones weakly in vitro"	319.6633329471124	233.1674421833291	-65536	15.0	N	NONE	NONE	NONE	UNKNOWN	UNKNOWN	0	SansSerif	12	-16777216	NONE	TRUE
-440	GCN5	YGR252W	NONE	YGR252W	 SGDID:S000003484, Chr VII from 996874-998193, Verified ORF, "Histone acetyltransferase, acetylates N-terminal lysines on histones H2B and H3; catalytic subunit of the ADA and SAGA histone acetyltransferase complexes; founding member of the Gcn5p-related N-acetyltransferase superfamily"	22.584168282227857	163.09121189520005	-65536	15.0	N	NONE	NONE	NONE	UNKNOWN	UNKNOWN	0	SansSerif	12	-16777216	NONE	TRUE
-441	HDA1	YNL021W	NONE	YNL021W	 SGDID:S000004966, Chr XIV from 593228-595348, Verified ORF, "Putative catalytic subunit of a class II histone deacetylase complex that also contains Hda2p and Hda3p; Hda1p interacts with the Hda2p-Hda3p subcomplex to form an active tetramer; deletion increases histone H2B, H3 and H4 acetylation"	522.0615252651976	128.070386798186	-65536	15.0	N	NONE	NONE	NONE	UNKNOWN	UNKNOWN	0	SansSerif	12	-16777216	NONE	TRUE
-442	CAC2	YML102W	NONE	YML102W	 SGDID:S000004570, Chr XIII from 68294-69700, Verified ORF, "Component of the chromatin assembly complex (with Rlf2p and Msi1p) that assembles newly synthesized histones onto recently replicated DNA, required for building functional kinetochores, conserved from yeast to humans"	342.8319623835268	146.16168257310952	-65536	15.0	N	NONE	NONE	NONE	UNKNOWN	UNKNOWN	0	SansSerif	12	-16777216	NONE	TRUE
-443	RPT4	YOR259C	NONE	YOR259C	 SGDID:S000005785, Chr XV from 813708-812395, reverse complement, Verified ORF, "One of six ATPases of the 19S regulatory particle of the 26S proteasome involved in the degradation of ubiquitinated substrates; required for spindle pole body duplication; localized mainly to the nucleus throughout the cell cycle"	48.482227938121646	208.10170118502091	-65536	15.0	N	NONE	NONE	NONE	UNKNOWN	UNKNOWN	0	SansSerif	12	-16777216	NONE	TRUE
-444	UBP3	YER151C	NONE	YER151C	 SGDID:S000000953, Chr V from 472419-469681, reverse complement, Verified ORF, "Ubiquitin-specific protease that interacts with Bre5p to co-regulate anterograde and retrograde transport between endoplasmic reticulum and Golgi compartments; inhibitor of gene silencing; cleaves ubiquitin fusions but not polyubiquitin"	223.90222670088687	459.19688566484706	-65536	15.0	N	NONE	NONE	NONE	UNKNOWN	UNKNOWN	0	SansSerif	12	-16777216	NONE	TRUE
-445	UBA2	YDR390C	NONE	YDR390C	 SGDID:S000002798, Chr IV from 1256839-1254929, reverse complement, Verified ORF, "Nuclear protein that acts as a heterodimer with Aos1p to activate Smt3p (SUMO) before its conjugation to proteins (sumoylation), which may play a role in protein targeting; essential for viability"	270.4684806601263	165.41644678306295	-65536	15.0	N	NONE	NONE	NONE	UNKNOWN	UNKNOWN	0	SansSerif	12	-16777216	NONE	TRUE
-446	HAT2	YEL056W	NONE	YEL056W	 SGDID:S000000782, Chr V from 47168-48373, Verified ORF, "Subunit of the Hat1p-Hat2p histone acetyltransferase complex; required for high affinity binding of the complex to free histone H4, thereby enhancing Hat1p activity; similar to human RbAp46 and 48; has a role in telomeric silencing"	458.2523805809269	393.4367225109233	-65536	15.0	N	NONE	NONE	NONE	UNKNOWN	UNKNOWN	0	SansSerif	12	-16777216	NONE	TRUE
-447	CPR6	YLR216C	NONE	YLR216C	 SGDID:S000004206, Chr XII from 573213-572098, reverse complement, Verified ORF, "Peptidyl-prolyl cis-trans isomerase (cyclophilin), catalyzes the cis-trans isomerization of peptide bonds N-terminal to proline residues; binds to Hsp82p and contributes to chaperone activity"	227.8067129359844	211.34729738342628	-65536	15.0	N	NONE	NONE	NONE	UNKNOWN	UNKNOWN	0	SansSerif	12	-16777216	NONE	TRUE
-448	CPR7	YJR032W	NONE	YJR032W	 SGDID:S000003793, Chr X from 491074-492255, Verified ORF, "Peptidyl-prolyl cis-trans isomerase (cyclophilin), catalyzes the cis-trans isomerization of peptide bonds N-terminal to proline residues; binds to Hsp82p and contributes to chaperone activity"	105.3077736134871	356.3271545203351	-65536	15.0	N	NONE	NONE	NONE	UNKNOWN	UNKNOWN	0	SansSerif	12	-16777216	NONE	TRUE
-449	UBP10	YNL186W	NONE	YNL186W	 SGDID:S000005130, Chr XIV from 289500-291878, Verified ORF, "Ubiquitin-specific protease that deubiquitinates ubiquitin-protein moieties; may regulate silencing by acting on Sir4p; involved in posttranscriptionally regulating Gap1p and possibly other transporters; primarily located in the nucleus"	427.15985048709376	366.21606732416654	-65536	15.0	N	NONE	NONE	NONE	UNKNOWN	UNKNOWN	0	SansSerif	12	-16777216	NONE	TRUE
-450	PRP5	YBR237W	NONE	YBR237W	 SGDID:S000000441, Chr II from 691964-694513, Verified ORF, "RNA helicase in the DEAD-box family, necessary for prespliceosome formation, bridges U1 and U2 snRNPs and enables stable U2 snRNP association with intron RNA"	112.52022528073539	23.161883387709082	-65536	15.0	N	NONE	NONE	NONE	UNKNOWN	UNKNOWN	0	SansSerif	12	-16777216	NONE	TRUE
-451	SSC1	YJR045C	NONE	YJR045C	 SGDID:S000003806, Chr X from 521595-519631, reverse complement, Verified ORF, "Mitochondrial matrix ATPase; subunit of the presequence translocase-associated protein import motor (PAM) and of the SceI endonuclease; involved in protein translocation into the matrix and protein folding; member of HSP70 family"	258.9324082347585	213.71894726187523	-65536	15.0	N	NONE	NONE	NONE	UNKNOWN	UNKNOWN	0	SansSerif	12	-16777216	NONE	TRUE
-452	RPS30A	YLR287CA	NONE	YLR287CA	 SGDID:S000004278, Chr XII from 713160-713158,712727-712539, reverse complement, intron sequence removed, Verified ORF, "Protein component of the small (40S) ribosomal subunit; nearly identical to Rps30Bp and has similarity to rat S30 ribosomal protein"	504.29311548473373	312.36232194015696	-65536	15.0	N	NONE	NONE	NONE	UNKNOWN	UNKNOWN	0	SansSerif	12	-16777216	NONE	TRUE
-453	RPS3	YNL178W	NONE	YNL178W	 SGDID:S000005122, Chr XIV from 302682-303404, Verified ORF, "Protein component of the small (40S) ribosomal subunit, has apurinic/apyrimidinic (AP) endonuclease activity; essential for viability; has similarity to E. coli S3 and rat S3 ribosomal proteins"	348.76957630639436	452.2134783233638	-65536	15.0	N	NONE	NONE	NONE	UNKNOWN	UNKNOWN	0	SansSerif	12	-16777216	NONE	TRUE
-454	YGR291C	YGR291C	NONE	YGR291C	 SGDID:S000003523, Chr VII from 1076510-1076289, reverse complement, Dubious ORF, "Dubious open reading frame unlikely to encode a protein, based on available experimental and comparative sequence data"	35.27394106923415	313.3599267339571	-65536	15.0	N	NONE	NONE	NONE	UNKNOWN	UNKNOWN	0	SansSerif	12	-16777216	NONE	TRUE
-455	YNL144W-A	YNL144WA	NONE	YNL144WA	 SGDID:S000028702, Chr XIV from 353063-353146, Dubious ORF, "Dubious open reading frame unlikely to encode a protein, based on available experimental and comparative sequence data; partially overlaps the uncharacterized gene YNL144C"	95.9139489923887	89.80249246416183	-65536	15.0	N	NONE	NONE	NONE	UNKNOWN	UNKNOWN	0	SansSerif	12	-16777216	NONE	TRUE
-456	PIM1	YBL022C	NONE	YBL022C	 SGDID:S000000118, Chr II from 181278-177877, reverse complement, Verified ORF, "ATP-dependent Lon protease, involved in degradation of misfolded proteins in mitochondria; required for biogenesis and maintenance of mitochondria"	536.6140162958235	405.5658647702583	-65536	15.0	N	NONE	NONE	NONE	UNKNOWN	UNKNOWN	0	SansSerif	12	-16777216	NONE	TRUE
-457	PRP3	YDR473C	NONE	YDR473C	 SGDID:S000002881, Chr IV from 1405846-1404437, reverse complement, Verified ORF, "Splicing factor, component of the U4/U6-U5 snRNP complex"	293.7733067599103	447.7430226816873	-65536	15.0	N	NONE	NONE	NONE	UNKNOWN	UNKNOWN	0	SansSerif	12	-16777216	NONE	TRUE
-458	SMD1	YGR074W	NONE	YGR074W	 SGDID:S000003306, Chr VII from 635716-636156, Verified ORF, "Core Sm protein Sm D1; part of heteroheptameric complex (with Smb1p, Smd2p, Smd3p, Sme1p, Smx3p, and Smx2p) that is part of the spliceosomal U1, U2, U4, and U5 snRNPs; homolog of human Sm D1"	352.18238033320813	143.8654528176705	-65536	15.0	N	NONE	NONE	NONE	UNKNOWN	UNKNOWN	0	SansSerif	12	-16777216	NONE	TRUE
-459	PRP21	YJL203W	NONE	YJL203W	 SGDID:S000003739, Chr X from 53341-54183, Verified ORF, "Subunit of the SF3a splicing factor complex, required for spliceosome assembly"	353.0173425930645	214.7539090064567	-65536	15.0	N	NONE	NONE	NONE	UNKNOWN	UNKNOWN	0	SansSerif	12	-16777216	NONE	TRUE
-460	PRP4	YPR178W	NONE	YPR178W	 SGDID:S000006382, Chr XVI from 892328-893725, Verified ORF, "Splicing factor, component of the U4/U6-U5 snRNP complex"	443.49111864795265	445.7916340018959	-65536	15.0	N	NONE	NONE	NONE	UNKNOWN	UNKNOWN	0	SansSerif	12	-16777216	NONE	TRUE
-461	DBP6	YNR038W	NONE	YNR038W	 SGDID:S000005321, Chr XIV from 695597-697486, Verified ORF, "Essential protein involved in ribosome biogenesis; putative ATP-dependent RNA helicase of the DEAD-box protein family"	483.69257640576467	383.4229035121534	-65536	15.0	N	NONE	NONE	NONE	UNKNOWN	UNKNOWN	0	SansSerif	12	-16777216	NONE	TRUE
-462	DRS1	YLL008W	NONE	YLL008W	 SGDID:S000003931, Chr XII from 131728-133986, Verified ORF, "Nucleolar DEAD-box protein required for ribosome assembly and function, including synthesis of 60S ribosomal subunits; constituent of 66S pre-ribosomal particles"	258.41658256188447	346.2885099570515	-65536	15.0	N	NONE	NONE	NONE	UNKNOWN	UNKNOWN	0	SansSerif	12	-16777216	NONE	TRUE
-463	RPN2	YIL075C	NONE	YIL075C	 SGDID:S000001337, Chr IX from 220697-217860, reverse complement, Verified ORF, "Subunit of the 26S proteasome, substrate of the N-acetyltransferase Nat1p"	384.8281709478095	123.04256627266236	-65536	15.0	N	NONE	NONE	NONE	UNKNOWN	UNKNOWN	0	SansSerif	12	-16777216	NONE	TRUE
-464	YOR073W-A	YOR073WA	NONE	YOR073WA	 SGDID:S000028583, Chr XV from 467392-467625, Dubious ORF, "Dubious open reading frame unlikely to encode a protein, based on available experimental and comparative sequence data; partially/completely overlaps the verified ORF CDC21/YOR074C; identified by RT-PCR"	263.1647603234879	459.9993549419609	-65536	15.0	N	NONE	NONE	NONE	UNKNOWN	UNKNOWN	0	SansSerif	12	-16777216	NONE	TRUE
-465	ROX1	YPR065W	NONE	YPR065W	 SGDID:S000006269, Chr XVI from 679690-680796, Verified ORF, "Heme-dependent repressor of hypoxic genes; contains an HMG domain that is responsible for DNA bending activity"	61.1593904707753	39.511667790048	-65536	15.0	N	NONE	NONE	NONE	UNKNOWN	UNKNOWN	0	SansSerif	12	-16777216	NONE	TRUE
-466	ADE3	YGR204W	NONE	YGR204W	 SGDID:S000003436, Chr VII from 905939-908779, Verified ORF, "Cytoplasmic trifunctional enzyme C1-tetrahydrofolate synthase, involved in single carbon metabolism and required for biosynthesis of purines, thymidylate, methionine, and histidine"	205.4148569070903	493.45838238096536	-65536	15.0	N	NONE	NONE	NONE	UNKNOWN	UNKNOWN	0	SansSerif	12	-16777216	NONE	TRUE
-467	THI3	YDL080C	NONE	YDL080C	 SGDID:S000002238, Chr IV from 312471-310642, reverse complement, Verified ORF, "Probable alpha-ketoisocaproate decarboxylase, may have a role in catabolism of amino acids to long-chain and complex alcohols; required for expression of enzymes involved in thiamine biosynthesis"	71.22464608981117	493.9207868931486	-65536	15.0	N	NONE	NONE	NONE	UNKNOWN	UNKNOWN	0	SansSerif	12	-16777216	NONE	TRUE
-468	STP4	YDL048C	NONE	YDL048C	 SGDID:S000002206, Chr IV from 368211-366739, reverse complement, Verified ORF, "Protein containing a Kruppel-type zinc-finger domain; has similarity to Stp1p, Stp2p, and Stp3p"	454.78784300315266	128.6820752287347	-65536	15.0	N	NONE	NONE	NONE	UNKNOWN	UNKNOWN	0	SansSerif	12	-16777216	NONE	TRUE
-469	STP3	YLR375W	NONE	YLR375W	 SGDID:S000004367, Chr XII from 871696-872727, Verified ORF, "Zinc-finger protein of unknown function, possibly involved in pre-tRNA splicing and in uptake of branched-chain amino acids"	303.78831904198086	77.73347424963755	-65536	15.0	N	NONE	NONE	NONE	UNKNOWN	UNKNOWN	0	SansSerif	12	-16777216	NONE	TRUE
-470	PUS4	YNL292W	NONE	YNL292W	 SGDID:S000005236, Chr XIV from 82806-84017, Verified ORF, "Pseudouridine synthase, catalyzes only the formation of pseudouridine-55 (Psi55), a highly conserved tRNA modification, in mitochondrial and cytoplasmic tRNAs; PUS4 overexpression leads to translational derepression of GCN4 (Gcd- phenotype)"	229.25065270308622	330.87143672624694	-65536	15.0	N	NONE	NONE	NONE	UNKNOWN	UNKNOWN	0	SansSerif	12	-16777216	NONE	TRUE
-471	PUS1	YPL212C	NONE	YPL212C	 SGDID:S000006133, Chr XVI from 153148-151514, reverse complement, Verified ORF, "tRNA:pseudouridine synthase, introduces pseudouridines at positions 26-28, 34-36, 65, and 67 of tRNA; nuclear protein that appears to be involved in tRNA export; also acts on U2 snRNA"	336.5359818213834	26.11454704544619	-65536	15.0	N	NONE	NONE	NONE	UNKNOWN	UNKNOWN	0	SansSerif	12	-16777216	NONE	TRUE
-472	GAL4	YPL248C	NONE	YPL248C	 SGDID:S000006169, Chr XVI from 82356-79711, reverse complement, Verified ORF, "DNA-binding transcription factor required for the activation of the GAL genes in response to galactose; repressed by Gal80p and activated by Gal3p"	26.154620662533492	353.344680344095	-65536	15.0	N	NONE	NONE	NONE	UNKNOWN	UNKNOWN	0	SansSerif	12	-16777216	NONE	TRUE
-473	GCR1	YPL075W	NONE	YPL075W	 SGDID:S000005996, Chr XVI from 412251-412258,413010-415359, intron sequence removed, Verified ORF, "Transcriptional activator of genes involved in glycolysis; DNA-binding protein that interacts and functions with the transcriptional activator Gcr2p"	556.989068989934	304.96812196286726	-65536	15.0	N	NONE	NONE	NONE	UNKNOWN	UNKNOWN	0	SansSerif	12	-16777216	NONE	TRUE
-474	EGD1	YPL037C	NONE	YPL037C	 SGDID:S000005958, Chr XVI from 481898-481425, reverse complement, Verified ORF, "Subunit beta1 of the nascent polypeptide-associated complex (NAC) involved in protein targeting, associated with cytoplasmic ribosomes; enhances DNA binding of the Gal4p activator; homolog of human BTF3b"	46.9704962515539	174.6784181111749	-65536	15.0	N	NONE	NONE	NONE	UNKNOWN	UNKNOWN	0	SansSerif	12	-16777216	NONE	TRUE
-475	HHF2	YNL030W	NONE	YNL030W	 SGDID:S000004975, Chr XIV from 576728-577039, Verified ORF, "One of two identical histone H4 proteins (see also HHF1); core histone required for chromatin assembly and chromosome function; contributes to telomeric silencing; N-terminal domain involved in maintaining genomic integrity"	322.1612560769033	327.80598817969565	-65536	15.0	N	NONE	NONE	NONE	UNKNOWN	UNKNOWN	0	SansSerif	12	-16777216	NONE	TRUE
-476	TEF1	YPR080W	NONE	YPR080W	 SGDID:S000006284, Chr XVI from 700592-701968, Verified ORF, "Translational elongation factor EF-1 alpha; also encoded by TEF2; functions in the binding reaction of aminoacyl-tRNA (AA-tRNA) to ribosomes"	498.8006891579062	129.1839921113406	-65536	15.0	N	NONE	NONE	NONE	UNKNOWN	UNKNOWN	0	SansSerif	12	-16777216	NONE	TRUE
-477	RPS8A	YBL072C	NONE	YBL072C	 SGDID:S000000168, Chr II from 89123-88521, reverse complement, Verified ORF, "Protein component of the small (40S) ribosomal subunit; identical to Rps8Bp and has similarity to rat S8 ribosomal protein"	397.3552331854436	219.09555707433702	-65536	15.0	N	NONE	NONE	NONE	UNKNOWN	UNKNOWN	0	SansSerif	12	-16777216	NONE	TRUE
-478	RPL31A	YDL075W	NONE	YDL075W	 SGDID:S000002233, Chr IV from 322226-322282,322704-322988, intron sequence removed, Verified ORF, "Protein component of the large (60S) ribosomal subunit, nearly identical to Rpl31Bp and has similarity to rat L31 ribosomal protein; associates with the karyopherin Sxm1p"	192.0142171885581	403.3117330459003	-65536	15.0	N	NONE	NONE	NONE	UNKNOWN	UNKNOWN	0	SansSerif	12	-16777216	NONE	TRUE
-479	RPS8B	YER102W	NONE	YER102W	 SGDID:S000000904, Chr V from 363096-363698, Verified ORF, "Protein component of the small (40S) ribosomal subunit; identical to Rps8Ap and has similarity to rat S8 ribosomal protein"	123.22619287475848	414.8853788163451	-65536	15.0	N	NONE	NONE	NONE	UNKNOWN	UNKNOWN	0	SansSerif	12	-16777216	NONE	TRUE
-480	RPS25A	YGR027C	NONE	YGR027C	 SGDID:S000003259, Chr VII from 534462-534136, reverse complement, Verified ORF, "Protein component of the small (40S) ribosomal subunit; nearly identical to Rps25Bp and has similarity to rat S25 ribosomal protein"	462.0722089663864	1.9908760568236872	-65536	15.0	N	NONE	NONE	NONE	UNKNOWN	UNKNOWN	0	SansSerif	12	-16777216	NONE	TRUE
-481	RPL27A	YHR010W	NONE	YHR010W	 SGDID:S000001052, Chr VIII from 126515-126545,127107-127486, intron sequence removed, Verified ORF, "Protein component of the large (60S) ribosomal subunit, nearly identical to Rpl27Bp and has similarity to rat L27 ribosomal protein"	161.64981407034605	430.7907702709127	-65536	15.0	N	NONE	NONE	NONE	UNKNOWN	UNKNOWN	0	SansSerif	12	-16777216	NONE	TRUE
-482	RPL17B	YJL177W	NONE	YJL177W	 SGDID:S000003713, Chr X from 90784-91092,91410-91655, intron sequence removed, Verified ORF, "Protein component of the large (60S) ribosomal subunit, nearly identical to Rpl17Ap and has similarity to E. coli L22 and rat L17 ribosomal proteins"	450.88197996656095	37.22829215747625	-65536	15.0	N	NONE	NONE	NONE	UNKNOWN	UNKNOWN	0	SansSerif	12	-16777216	NONE	TRUE
-483	RPL17A	YKL180W	NONE	YKL180W	 SGDID:S000001663, Chr XI from 109274-109582,109889-110134, intron sequence removed, Verified ORF, "Protein component of the large (60S) ribosomal subunit, nearly identical to Rpl17Bp and has similarity to E. coli L22 and rat L17 ribosomal proteins; copurifies with the Dam1 complex (aka DASH complex)"	91.4846800273876	380.933543522127	-65536	15.0	N	NONE	NONE	NONE	UNKNOWN	UNKNOWN	0	SansSerif	12	-16777216	NONE	TRUE
-484	RPL43A	YPR043W	NONE	YPR043W	 SGDID:S000006247, Chr XVI from 654163-654164,654568-654844, intron sequence removed, Verified ORF, "Protein component of the large (60S) ribosomal subunit, identical to Rpl43Bp and has similarity to rat L37a ribosomal protein; null mutation confers a dominant lethal phenotype"	226.1594062580121	249.316076810052	-65536	15.0	N	NONE	NONE	NONE	UNKNOWN	UNKNOWN	0	SansSerif	12	-16777216	NONE	TRUE
-485	HYP2	YEL034W	NONE	YEL034W	 SGDID:S000000760, Chr V from 85676-86149, Verified ORF, "Translation initiation factor eIF-5A, promotes formation of the first peptide bond; similar to and functionally redundant with Anb1p; possible role in translation elongation; undergoes an essential hypusination modification"	364.9472576798105	1.7359242855259915	-65536	15.0	N	NONE	NONE	NONE	UNKNOWN	UNKNOWN	0	SansSerif	12	-16777216	NONE	TRUE
-486	YCR024C-B	YCR024CB	NONE	YCR024CB	 SGDID:S000028818, Chr III from 162861-162595, reverse complement, Uncharacterized ORF, "Putative protein of unknown function; identified by expression profiling and mass spectrometry"	357.9592303792547	32.15425136143085	-65536	15.0	N	NONE	NONE	NONE	UNKNOWN	UNKNOWN	0	SansSerif	12	-16777216	NONE	TRUE
-487	TYE7	YOR344C	NONE	YOR344C	 SGDID:S000005871, Chr XV from 978066-977191, reverse complement, Verified ORF, "Serine-rich protein that contains a basic-helix-loop-helix (bHLH) DNA binding motif; binds E-boxes of glycolytic genes and contributes to their activation; may function as a transcriptional activator in Ty1-mediated gene expression"	267.28536618863814	224.18339983735925	-65536	15.0	N	NONE	NONE	NONE	UNKNOWN	UNKNOWN	0	SansSerif	12	-16777216	NONE	TRUE
-488	RTG1	YOL067C	NONE	YOL067C	 SGDID:S000005428, Chr XV from 202518-201985, reverse complement, Verified ORF, "Transcription factor (bHLH) involved in interorganelle communication between mitochondria, peroxisomes, and nucleus"	562.970102532776	191.45391075895708	-65536	15.0	N	NONE	NONE	NONE	UNKNOWN	UNKNOWN	0	SansSerif	12	-16777216	NONE	TRUE
-489	GCR2	YNL199C	NONE	YNL199C	 SGDID:S000005143, Chr XIV from 266531-264927, reverse complement, Verified ORF, "Transcriptional activator of genes involved in glycolysis; interacts and functions with the DNA-binding protein Gcr1p"	319.4044367971528	150.2426341805903	-65536	15.0	N	NONE	NONE	NONE	UNKNOWN	UNKNOWN	0	SansSerif	12	-16777216	NONE	TRUE
-490	GAL80	YML051W	NONE	YML051W	 SGDID:S000004515, Chr XIII from 171594-172901, Verified ORF, "Transcriptional regulator involved in the repression of GAL genes in the absence of galactose; inhibits transcriptional activation by Gal4p; inhibition relieved by Gal3p or Gal1p binding"	240.51182481125804	256.4646391889837	-65536	15.0	N	NONE	NONE	NONE	UNKNOWN	UNKNOWN	0	SansSerif	12	-16777216	NONE	TRUE
-491	RGT1	YKL038W	NONE	YKL038W	 SGDID:S000001521, Chr XI from 365248-368760, Verified ORF, "Glucose-responsive transcription factor that regulates expression of several glucose transporter (HXT) genes in response to glucose; binds to promoters and acts both as a transcriptional activator and repressor"	397.81419724955373	458.52743295586913	-65536	15.0	N	NONE	NONE	NONE	UNKNOWN	UNKNOWN	0	SansSerif	12	-16777216	NONE	TRUE
-492	GAL3	YDR009W	NONE	YDR009W	 SGDID:S000002416, Chr IV from 463431-464993, Verified ORF, "Transcriptional regulator involved in activation of the GAL genes in response to galactose; forms a complex with Gal80p to relieve Gal80p inhibition of Gal4p; binds galactose and ATP but does not have galactokinase activity"	331.35802883911254	259.5432031191028	-65536	15.0	N	NONE	NONE	NONE	UNKNOWN	UNKNOWN	0	SansSerif	12	-16777216	NONE	TRUE
-493	TFC7	YOR110W	NONE	YOR110W	 SGDID:S000005636, Chr XV from 528942-530249, Verified ORF, "One of six subunits of the RNA polymerase III transcription initiation factor complex (TFIIIC); part of the TauA globular domain of TFIIIC that binds DNA at the BoxA promoter sites of tRNA and similar genes"	403.58057213944454	291.4526191234255	-65536	15.0	N	NONE	NONE	NONE	UNKNOWN	UNKNOWN	0	SansSerif	12	-16777216	NONE	TRUE
-494	SCS2	YER120W	NONE	YER120W	 SGDID:S000000922, Chr V from 401131-401865, Verified ORF, "Integral ER membrane protein that regulates phospholipid metabolism via an interaction with the FFAT motif of Opi1p, also involved in telomeric silencing, disruption causes inositol auxotrophy above 34 degrees C, VAP homolog"	525.687301887101	497.98554544950525	-65536	15.0	N	NONE	NONE	NONE	UNKNOWN	UNKNOWN	0	SansSerif	12	-16777216	NONE	TRUE
-495	REG1	YDR028C	NONE	YDR028C	 SGDID:S000002435, Chr IV from 500876-497832, reverse complement, Verified ORF, "Regulatory subunit of type 1 protein phosphatase Glc7p, involved in negative regulation of glucose-repressible genes"	416.2517764759219	429.0177522407797	-65536	15.0	N	NONE	NONE	NONE	UNKNOWN	UNKNOWN	0	SansSerif	12	-16777216	NONE	TRUE
-496	GAL1	YBR020W	NONE	YBR020W	 SGDID:S000000224, Chr II from 279021-280607, Verified ORF, "Galactokinase, phosphorylates alpha-D-galactose to alpha-D-galactose-1-phosphate in the first step of galactose catabolism; expression regulated by Gal4p"	247.10581627746288	186.51999291843063	-65536	15.0	N	NONE	NONE	NONE	UNKNOWN	UNKNOWN	0	SansSerif	12	-16777216	NONE	TRUE
-497	EGD2	YHR193C	NONE	YHR193C	 SGDID:S000001236, Chr VIII from 488236-487712, reverse complement, Verified ORF, "Alpha subunit of the heteromeric nascent polypeptide-associated complex (NAC) involved in protein sorting and translocation, associated with cytoplasmic ribosomes"	551.4720971541485	0.9940368022473556	-65536	15.0	N	NONE	NONE	NONE	UNKNOWN	UNKNOWN	0	SansSerif	12	-16777216	NONE	TRUE
-498	RPS14A	YCR031C	NONE	YCR031C	 SGDID:S000000627, Chr III from 178216-178210,177902-177496, reverse complement, intron sequence removed, Verified ORF, "Ribosomal protein 59 of the small subunit, required for ribosome assembly and 20S pre-rRNA processing; mutations confer cryptopleurine resistance; nearly identical to Rps14Bp and similar to E. coli S11 and rat S14 ribosomal proteins"	561.9625368978313	483.0980590361576	-65536	15.0	N	NONE	NONE	NONE	UNKNOWN	UNKNOWN	0	SansSerif	12	-16777216	NONE	TRUE
-499	RPL36B	YPL249CA	NONE	YPL249CA	 SGDID:S000006438, Chr XVI from 76239-76224,75985-75699, reverse complement, intron sequence removed, Verified ORF, "Protein component of the large (60S) ribosomal subunit, nearly identical to Rpl36Ap and has similarity to rat L36 ribosomal protein; binds to 5.8 S rRNA"	279.80891501886117	439.9469641408297	-65536	15.0	N	NONE	NONE	NONE	UNKNOWN	UNKNOWN	0	SansSerif	12	-16777216	NONE	TRUE
-500	PAU7	YAR020C	NONE	YAR020C	 SGDID:S000000073, Chr I from 177021-176854, reverse complement, Verified ORF, "Part of 23-member seripauperin multigene family, active during alcoholic fermentation, regulated by anaerobiosis, inhibited by oxygen, repressed by heme"	364.8130244764661	142.77031392659939	-65536	15.0	N	NONE	NONE	NONE	UNKNOWN	UNKNOWN	0	SansSerif	12	-16777216	NONE	TRUE
-501	CDC19	YAL038W	NONE	YAL038W	 SGDID:S000000036, Chr I from 71787-73289, Verified ORF, "Pyruvate kinase, functions as a homotetramer in glycolysis to convert phosphoenolpyruvate to pyruvate, the input for aerobic (TCA cycle) or anaerobic (glucose fermentation) respiration"	196.06532427980662	247.5521692231275	-65536	15.0	N	NONE	NONE	NONE	UNKNOWN	UNKNOWN	0	SansSerif	12	-16777216	NONE	TRUE
-502	SSN2	YDR443C	NONE	YDR443C	 SGDID:S000002851, Chr IV from 1349930-1345668, reverse complement, Verified ORF, "Subunit of the RNA polymerase II mediator complex; associates with core polymerase subunits to form the RNA polymerase II holoenzyme; required for stable association of Srb10p-Srb11p kinase; essential for transcriptional regulation"	384.2417514532281	20.81894958838115	-65536	15.0	N	NONE	NONE	NONE	UNKNOWN	UNKNOWN	0	SansSerif	12	-16777216	NONE	TRUE
-503	SRB8	YCR081W	NONE	YCR081W	 SGDID:S000000677, Chr III from 254368-258651, Verified ORF, "Subunit of the RNA polymerase II mediator complex; associates with core polymerase subunits to form the RNA polymerase II holoenzyme; essential for transcriptional regulation; involved in glucose repression"	436.41062124837623	185.49029563512093	-65536	15.0	N	NONE	NONE	NONE	UNKNOWN	UNKNOWN	0	SansSerif	12	-16777216	NONE	TRUE
-504	GAL83	YER027C	NONE	YER027C	 SGDID:S000000829, Chr V from 210231-208978, reverse complement, Verified ORF, "One of three possible beta-subunits of the Snf1 kinase complex, allows nuclear localization of the Snf1 kinase complex in the presence of a nonfermentable carbon source; contains glycogen-binding domain"	491.600757795692	396.3044792193926	-65536	15.0	N	NONE	NONE	NONE	UNKNOWN	UNKNOWN	0	SansSerif	12	-16777216	NONE	TRUE
-505	IDH2	YOR136W	NONE	YOR136W	 SGDID:S000005662, Chr XV from 580251-581360, Verified ORF, "Subunit of mitochondrial NAD(+)-dependent isocitrate dehydrogenase, which catalyzes the oxidation of isocitrate to alpha-ketoglutarate in the TCA cycle"	199.72095534983444	344.38250700706055	-65536	15.0	N	NONE	NONE	NONE	UNKNOWN	UNKNOWN	0	SansSerif	12	-16777216	NONE	TRUE
-506	IDH1	YNL037C	NONE	YNL037C	 SGDID:S000004982, Chr XIV from 559003-557921, reverse complement, Verified ORF, "Subunit of mitochondrial NAD(+)-dependent isocitrate dehydrogenase, which catalyzes the oxidation of isocitrate to alpha-ketoglutarate in the TCA cycle"	341.2554955694099	369.60914131284216	-65536	15.0	N	NONE	NONE	NONE	UNKNOWN	UNKNOWN	0	SansSerif	12	-16777216	NONE	TRUE
-507	PHO85	YPL031C	NONE	YPL031C	 SGDID:S000005952, Chr XVI from 493035-493019,492916-492016, reverse complement, intron sequence removed, Verified ORF, "Cyclin-dependent kinase, with ten cyclin partners; involved in environmental stress response; in phosphate-rich conditions, Pho85p-Pho80p complex phosphorylates Pho4p which in turn represses PHO5"	43.74131517746673	463.52936037002945	-65536	15.0	N	NONE	NONE	NONE	UNKNOWN	UNKNOWN	0	SansSerif	12	-16777216	NONE	TRUE
-508	CAT8	YMR280C	NONE	YMR280C	 SGDID:S000004893, Chr XIII from 831328-827027, reverse complement, Verified ORF, "Zinc cluster transcriptional activator necessary for derepression of a variety of genes under non-fermentative growth conditions, active after diauxic shift, binds carbon source responsive elements"	531.5790887072701	438.5525438152679	-65536	15.0	N	NONE	NONE	NONE	UNKNOWN	UNKNOWN	0	SansSerif	12	-16777216	NONE	TRUE
-509	MIG2	YGL209W	NONE	YGL209W	 SGDID:S000003177, Chr VII from 95862-97010, Verified ORF, "Protein containing zinc fingers, involved in repression, along with Mig1p, of SUC2 (invertase) expression by high levels of glucose; binds to Mig1p-binding sites in SUC2 promoter"	213.17823834163926	258.12245974919074	-65536	15.0	N	NONE	NONE	NONE	UNKNOWN	UNKNOWN	0	SansSerif	12	-16777216	NONE	TRUE
-510	STD1	YOR047C	NONE	YOR047C	 SGDID:S000005573, Chr XV from 417682-416348, reverse complement, Verified ORF, "Protein involved in control of glucose-regulated gene expression; interacts with protein kinase Snf1p, glucose sensors Snf3p and Rgt2p, and TATA-binding protein Spt15p; acts as a regulator of the transcription factor Rgt1p"	45.11431820311132	236.18369996538536	-65536	15.0	N	NONE	NONE	NONE	UNKNOWN	UNKNOWN	0	SansSerif	12	-16777216	NONE	TRUE
-511	NGG1	YDR176W	NONE	YDR176W	 SGDID:S000002583, Chr IV from 814449-816557, Verified ORF, "Transcriptional regulator involved in glucose repression of Gal4p-regulated genes; component of transcriptional adaptor and histone acetyltransferase complexes, the ADA complex, the SAGA complex, and the SLIK complex"	500.7895840649627	428.915474808309	-65536	15.0	N	NONE	NONE	NONE	UNKNOWN	UNKNOWN	0	SansSerif	12	-16777216	NONE	TRUE
-512	MIG1	YGL035C	NONE	YGL035C	 SGDID:S000003003, Chr VII from 433067-431553, reverse complement, Verified ORF, "Transcription factor involved in glucose repression; sequence specific DNA binding protein containing two Cys2His2 zinc finger motifs; regulated by the SNF1 kinase and the GLC7 phosphatase"	428.4821297089416	240.61910134201082	-65536	15.0	N	NONE	NONE	NONE	UNKNOWN	UNKNOWN	0	SansSerif	12	-16777216	NONE	TRUE
-513	YBL048W	YBL048W	NONE	YBL048W	 SGDID:S000000144, Chr II from 127302-127613, Dubious ORF, "Dubious open reading frame unlikely to encode a protein, based on experimental and comparative sequence data"	310.0386069343561	4.145877828095779	-65536	15.0	N	NONE	NONE	NONE	UNKNOWN	UNKNOWN	0	SansSerif	12	-16777216	NONE	TRUE
-514	YHR180W-A	YHR180WA	NONE	YHR180WA	 SGDID:S000028555, Chr VIII from 466932-467114, Dubious ORF, "Dubious open reading frame unlikely to encode a protein, based on available experimental and comparative sequence data; partially overlaps dubious ORF YHR180C-B and long terminal repeat YHRCsigma3"	188.69009342860963	198.59092696421854	-65536	15.0	N	NONE	NONE	NONE	UNKNOWN	UNKNOWN	0	SansSerif	12	-16777216	NONE	TRUE
-515	MAL13	YGR288W	NONE	YGR288W	 SGDID:S000003520, Chr VII from 1070299-1071720, Verified ORF, "MAL-activator protein, part of complex locus MAL1; nonfunctional in genomic reference strain S288C"	468.0372771775397	247.54183007341047	-65536	15.0	N	NONE	NONE	NONE	UNKNOWN	UNKNOWN	0	SansSerif	12	-16777216	NONE	TRUE
-516	ADR1	YDR216W	NONE	YDR216W	 SGDID:S000002624, Chr IV from 895031-899002, Verified ORF, "Carbon source-responsive zinc-finger transcription factor, required for transcription of the glucose-repressed gene ADH2, of peroxisomal protein genes, and of genes required for ethanol, glycerol, and fatty acid utilization"	388.9970089262726	317.8064864808644	-65536	15.0	N	NONE	NONE	NONE	UNKNOWN	UNKNOWN	0	SansSerif	12	-16777216	NONE	TRUE
-517	MAL33	YBR297W	NONE	YBR297W	 SGDID:S000000501, Chr II from 800517-801923, Verified ORF, "MAL-activator protein, part of complex locus MAL3; nonfunctional in genomic reference strain S288C"	415.2146322865647	233.70711930695964	-65536	15.0	N	NONE	NONE	NONE	UNKNOWN	UNKNOWN	0	SansSerif	12	-16777216	NONE	TRUE
-518	SMI1	YGR229C	NONE	YGR229C	 SGDID:S000003461, Chr VII from 950902-949385, reverse complement, Verified ORF, "Protein involved in the regulation of cell wall synthesis; proposed to be involved in coordinating cell cycle progression with cell wall integrity"	320.0637819207562	123.46964488605062	-65536	15.0	N	NONE	NONE	NONE	UNKNOWN	UNKNOWN	0	SansSerif	12	-16777216	NONE	TRUE
-519	HXK2	YGL253W	NONE	YGL253W	 SGDID:S000003222, Chr VII from 23935-25395, Verified ORF, "Hexokinase isoenzyme 2 that catalyzes phosphorylation of glucose in the cytosol; predominant hexokinase during growth on glucose; functions in the nucleus to repress expression of HXK1 and GLK1 and to induce expression of its own gene"	433.1426853677765	476.2466773205003	-65536	15.0	N	NONE	NONE	NONE	UNKNOWN	UNKNOWN	0	SansSerif	12	-16777216	NONE	TRUE
-520	EFT2	YDR385W	NONE	YDR385W	 SGDID:S000002793, Chr IV from 1243222-1245750, Verified ORF, "Elongation factor 2 (EF-2), also encoded by EFT1; catalyzes ribosomal translocation during protein synthesis; contains diphthamide, the unique posttranslationally modified histidine residue specifically ADP-ribosylated by diphtheria toxin"	462.2017441010839	443.1363258654038	-65536	15.0	N	NONE	NONE	NONE	UNKNOWN	UNKNOWN	0	SansSerif	12	-16777216	NONE	TRUE
-521	MET6	YER091C	NONE	YER091C	 SGDID:S000000893, Chr V from 342163-339860, reverse complement, Verified ORF, "Cobalamin-independent methionine synthase, involved in amino acid biosynthesis; requires a minimum of two glutamates on the methyltetrahydrofolate substrate, similar to bacterial metE homologs"	559.0976175941354	52.225698516405515	-65536	15.0	N	NONE	NONE	NONE	UNKNOWN	UNKNOWN	0	SansSerif	12	-16777216	NONE	TRUE
-522	LYS20	YDL182W	NONE	YDL182W	 SGDID:S000002341, Chr IV from 133438-134724, Verified ORF, "Homocitrate synthase isozyme, catalyzes the condensation of acetyl-CoA and alpha-ketoglutarate to form homocitrate, which is the first step in the lysine biosynthesis pathway; highly similar to the other isozyme, Lys21p"	417.8321807668474	136.90537202892943	-65536	15.0	N	NONE	NONE	NONE	UNKNOWN	UNKNOWN	0	SansSerif	12	-16777216	NONE	TRUE
-523	LYS21	YDL131W	NONE	YDL131W	 SGDID:S000002289, Chr IV from 227393-228715, Verified ORF, "Homocitrate synthase isozyme, catalyzes the condensation of acetyl-CoA and alpha-ketoglutarate to form homocitrate, which is the first step in the lysine biosynthesis pathway; highly similar to the other isozyme, Lys20p"	242.27411547108892	362.64958717051485	-65536	15.0	N	NONE	NONE	NONE	UNKNOWN	UNKNOWN	0	SansSerif	12	-16777216	NONE	TRUE
-524	RTG3	YBL103C	NONE	YBL103C	 SGDID:S000000199, Chr II from 23535-22075, reverse complement, Verified ORF, "Basic helix-loop-helix-leucine zipper (bHLH/Zip) transcription factor that forms a complex with another bHLH/Zip protein, Rtg1p, to activate the retrograde (RTG) and TOR pathways"	247.71323615033805	196.7762853805741	-65536	15.0	N	NONE	NONE	NONE	UNKNOWN	UNKNOWN	0	SansSerif	12	-16777216	NONE	TRUE
-525	TFC3	YAL001C	NONE	YAL001C	 SGDID:S000000001, Chr I from 151168-151099,151008-147596, reverse complement, intron sequence removed, Verified ORF, "Largest of six subunits of the RNA polymerase III transcription initiation factor complex (TFIIIC); part of the TauB domain of TFIIIC that binds DNA at the BoxB promoter sites of tRNA and similar genes; cooperates with Tfc6p in DNA binding"	57.486331269051455	316.57621309969653	-65536	15.0	N	NONE	NONE	NONE	UNKNOWN	UNKNOWN	0	SansSerif	12	-16777216	NONE	TRUE
-526	YBR126W-B	YBR126WB	NONE	YBR126WB	 SGDID:S000028738, Chr II from 490921-491064, Dubious ORF, "Identified by SAGE"	535.0338374750248	87.22942623433066	-65536	15.0	N	NONE	NONE	NONE	UNKNOWN	UNKNOWN	0	SansSerif	12	-16777216	NONE	TRUE
-527	CKB1	YGL019W	NONE	YGL019W	 SGDID:S000002987, Chr VII from 458161-458997, Verified ORF, "Beta regulatory subunit of casein kinase 2, a Ser/Thr protein kinase with roles in cell growth and proliferation; the holoenzyme also contains CKA1, CKA2 and CKB2, the many substrates include transcription factors and all RNA polymerases"	318.4832520804143	369.6150632036943	-65536	15.0	N	NONE	NONE	NONE	UNKNOWN	UNKNOWN	0	SansSerif	12	-16777216	NONE	TRUE
-528	RPC53	YDL150W	NONE	YDL150W	 SGDID:S000002309, Chr IV from 183344-184612, Verified ORF, "RNA polymerase III subunit C53"	314.23798771913795	143.12530825801784	-65536	15.0	N	NONE	NONE	NONE	UNKNOWN	UNKNOWN	0	SansSerif	12	-16777216	NONE	TRUE
-529	TFC6	YDR362C	NONE	YDR362C	 SGDID:S000002770, Chr IV from 1198689-1196671, reverse complement, Verified ORF, "One of six subunits of RNA polymerase III transcription initiation factor complex (TFIIIC); part of TFIIIC TauB domain that binds BoxB promoter sites of tRNA and other genes; cooperates with Tfc3p in DNA binding; human homolog is TFIIIC-110"	304.8535705175168	407.48772722927396	-65536	15.0	N	NONE	NONE	NONE	UNKNOWN	UNKNOWN	0	SansSerif	12	-16777216	NONE	TRUE
-530	TFC4	YGR047C	NONE	YGR047C	 SGDID:S000003279, Chr VII from 589473-586396, reverse complement, Verified ORF, "One of six subunits of the RNA polymerase III transcription initiation factor complex (TFIIIC); part of the TauA domain of TFIIIC that binds BoxA DNA promoter sites of tRNA and similar genes; has TPR motifs; human homolog is TFIIIC-102"	344.96536362129575	162.6382393574127	-65536	15.0	N	NONE	NONE	NONE	UNKNOWN	UNKNOWN	0	SansSerif	12	-16777216	NONE	TRUE
-531	BRF1	YGR246C	NONE	YGR246C	 SGDID:S000003478, Chr VII from 984277-982487, reverse complement, Verified ORF, "TFIIIB B-related factor, one of three subunits of RNA polymerase III transcription initiation factor TFIIIB, binds TFIIIC and TBP and recruits RNA pol III to promoters, amino-terminal half is homologous to TFIIB"	509.7857150961917	442.41286574307657	-65536	15.0	N	NONE	NONE	NONE	UNKNOWN	UNKNOWN	0	SansSerif	12	-16777216	NONE	TRUE
-532	RPC25	YKL144C	NONE	YKL144C	 SGDID:S000001627, Chr XI from 176486-175848, reverse complement, Verified ORF, "RNA polymerase III subunit C25"	419.61462964640697	490.6928025802026	-65536	15.0	N	NONE	NONE	NONE	UNKNOWN	UNKNOWN	0	SansSerif	12	-16777216	NONE	TRUE
-533	BDP1	YNL039W	NONE	YNL039W	 SGDID:S000004984, Chr XIV from 555049-556833, Verified ORF, "Essential subunit of RNA polymerase III transcription factor (TFIIIB), which is involved in transcription of genes encoding tRNAs, 5S rRNA, U6 snRNA, and other small RNAs"	428.587010332807	243.72534690017355	-65536	15.0	N	NONE	NONE	NONE	UNKNOWN	UNKNOWN	0	SansSerif	12	-16777216	NONE	TRUE
-534	RPC19	YNL113W	NONE	YNL113W	 SGDID:S000005057, Chr XIV from 412773-413201, Verified ORF, "RNA polymerase subunit, common to RNA polymerases I and III"	240.69777890598627	342.1798794909474	-65536	15.0	N	NONE	NONE	NONE	UNKNOWN	UNKNOWN	0	SansSerif	12	-16777216	NONE	TRUE
-535	RPA14	YDR156W	NONE	YDR156W	 SGDID:S000002563, Chr IV from 769522-769935, Verified ORF, "RNA polymerase I subunit A14"	107.4583371292128	25.891174216996603	-65536	15.0	N	NONE	NONE	NONE	UNKNOWN	UNKNOWN	0	SansSerif	12	-16777216	NONE	TRUE
-536	YDL022C-A	YDL022CA	NONE	YDL022CA	 SGDID:S000028537, Chr IV from 410053-409805, reverse complement, Dubious ORF, "Dubious open reading frame unlikely to encode a protein; partially overlaps the verified gene DIA3; identified by fungal homology and RT-PCR"	526.0012418633821	326.9740559422788	-65536	15.0	N	NONE	NONE	NONE	UNKNOWN	UNKNOWN	0	SansSerif	12	-16777216	NONE	TRUE
-537	SBH1	YER087CB	NONE	YER087CB	 SGDID:S000002128, Chr V from 332826-332578, reverse complement, Verified ORF, "Beta subunit of the Sec61p ER translocation complex (Sec61p-Sss1p-Sbh1p); involved in protein translocation into the endoplasmic reticulum; interacts with the exocyst complex; homologous to Sbh2p"	288.4253950539945	397.0265870370779	-65536	15.0	N	NONE	NONE	NONE	UNKNOWN	UNKNOWN	0	SansSerif	12	-16777216	NONE	TRUE
-538	RPC31	YNL151C	NONE	YNL151C	 SGDID:S000005095, Chr XIV from 348523-347768, reverse complement, Verified ORF, "RNA polymerase III subunit C31; contains HMG-like C-terminal domain"	468.40200527897946	150.54146250728206	-65536	15.0	N	NONE	NONE	NONE	UNKNOWN	UNKNOWN	0	SansSerif	12	-16777216	NONE	TRUE
-539	RPO31	YOR116C	NONE	YOR116C	 SGDID:S000005642, Chr XV from 544146-539764, reverse complement, Verified ORF, "RNA polymerase III subunit C160, part of core enzyme; similar to bacterial beta-prime subunit"	169.4914517647468	486.1326475403211	-65536	15.0	N	NONE	NONE	NONE	UNKNOWN	UNKNOWN	0	SansSerif	12	-16777216	NONE	TRUE
-540	RET1	YOR207C	NONE	YOR207C	 SGDID:S000005733, Chr XV from 733458-730009, reverse complement, Verified ORF, "Second-largest subunit of RNA polymerase III, which is responsible for the transcription of tRNA and 5S RNA genes, and other low molecular weight RNAs"	478.8591130819038	269.04979185322253	-65536	15.0	N	NONE	NONE	NONE	UNKNOWN	UNKNOWN	0	SansSerif	12	-16777216	NONE	TRUE
-541	RPC40	YPR110C	NONE	YPR110C	 SGDID:S000006314, Chr XVI from 746833-745826, reverse complement, Verified ORF, "RNA polymerase subunit, common to RNA polymerase I and III"	78.17342811812668	354.0103836267849	-65536	15.0	N	NONE	NONE	NONE	UNKNOWN	UNKNOWN	0	SansSerif	12	-16777216	NONE	TRUE
-542	PZF1	YPR186C	NONE	YPR186C	 SGDID:S000006390, Chr XVI from 911018-909729, reverse complement, Verified ORF, "Transcription factor IIIA (TFIIIA), essential protein with nine C2H2 Zn-fingers, binds the 5S rRNA gene through the zinc finger domain and directs assembly of a multiprotein initiation complex for RNA polymerase III; also binds DNA"	126.09966719476583	149.5630502178304	-65536	15.0	N	NONE	NONE	NONE	UNKNOWN	UNKNOWN	0	SansSerif	12	-16777216	NONE	TRUE
-543	RPC82	YPR190C	NONE	YPR190C	 SGDID:S000006394, Chr XVI from 919037-917073, reverse complement, Verified ORF, "RNA polymerase III subunit C82"	71.05508309440226	290.0474577436647	-65536	15.0	N	NONE	NONE	NONE	UNKNOWN	UNKNOWN	0	SansSerif	12	-16777216	NONE	TRUE
-544	RPB8	YOR224C	NONE	YOR224C	 SGDID:S000005750, Chr XV from 761266-760826, reverse complement, Verified ORF, "RNA polymerase subunit ABC14.5, common to RNA polymerases I, II, and III"	352.0720823188673	352.61286641136024	-65536	15.0	N	NONE	NONE	NONE	UNKNOWN	UNKNOWN	0	SansSerif	12	-16777216	NONE	TRUE
-545	DTD1	YDL219W	NONE	YDL219W	 SGDID:S000002378, Chr IV from 65243-65307,65379-65766, intron sequence removed, Verified ORF, "D-Tyr-tRNA(Tyr) deacylase, functions in protein translation, may affect nonsense suppression via alteration of the protein synthesis machinery; ubiquitous among eukaryotes"	190.07462208879534	2.5209349409817117	-65536	15.0	N	NONE	NONE	NONE	UNKNOWN	UNKNOWN	0	SansSerif	12	-16777216	NONE	TRUE
-546	POP8	YBL018C	NONE	YBL018C	 SGDID:S000000114, Chr II from 186477-186431,186355-186001, reverse complement, intron sequence removed, Verified ORF, "Subunit of both RNase MRP, which cleaves pre-rRNA, and nuclear RNase P, which cleaves tRNA precursors to generate mature 5' ends"	216.7787165503598	232.64879868242687	-65536	15.0	N	NONE	NONE	NONE	UNKNOWN	UNKNOWN	0	SansSerif	12	-16777216	NONE	TRUE
-547	POP6	YGR030C	NONE	YGR030C	 SGDID:S000003262, Chr VII from 546161-545685, reverse complement, Verified ORF, "Subunit of both RNase MRP, which cleaves pre-rRNA, and nuclear RNase P, which cleaves tRNA precursors to generate mature 5' ends"	399.78862204159884	154.4702364158389	-65536	15.0	N	NONE	NONE	NONE	UNKNOWN	UNKNOWN	0	SansSerif	12	-16777216	NONE	TRUE
-548	POP3	YNL282W	NONE	YNL282W	 SGDID:S000005226, Chr XIV from 107687-108274, Verified ORF, "Subunit of both RNase MRP, which cleaves pre-rRNA, and nuclear RNase P, which cleaves tRNA precursors to generate mature 5' ends"	92.40746879124508	118.34401177740223	-65536	15.0	N	NONE	NONE	NONE	UNKNOWN	UNKNOWN	0	SansSerif	12	-16777216	NONE	TRUE
-549	SSE1	YPL106C	NONE	YPL106C	 SGDID:S000006027, Chr XVI from 352272-350191, reverse complement, Verified ORF, "ATPase that is a component of the heat shock protein Hsp90 chaperone complex; binds unfolded proteins; member of the heat shock protein 70 (HSP70) family; localized to the cytoplasm"	231.37701465990102	156.74346046219122	-65536	15.0	N	NONE	NONE	NONE	UNKNOWN	UNKNOWN	0	SansSerif	12	-16777216	NONE	TRUE
-550	PET10	YKR046C	NONE	YKR046C	 SGDID:S000001754, Chr XI from 524716-523865, reverse complement, Verified ORF, "Protein of unknown function that co-purifies with lipid particles; expression pattern suggests a role in respiratory growth; computational analysis of large-scale protein-protein interaction data suggests a role in ATP/ADP exchange"	171.96324830604	240.78526497357055	-65536	15.0	N	NONE	NONE	NONE	UNKNOWN	UNKNOWN	0	SansSerif	12	-16777216	NONE	TRUE
-551	UBI4	YLL039C	NONE	YLL039C	 SGDID:S000003962, Chr XII from 65206-64061, reverse complement, Verified ORF, "Ubiquitin, becomes conjugated to proteins, marking them for selective degradation via the ubiquitin-26S proteasome system; essential for the cellular stress response; encoded as a polyubiquitin precursor comprised of 5 head-to-tail repeats"	257.54198896285607	110.07729581030351	-65536	15.0	N	NONE	NONE	NONE	UNKNOWN	UNKNOWN	0	SansSerif	12	-16777216	NONE	TRUE
-552	HSP26	YBR072W	NONE	YBR072W	 SGDID:S000000276, Chr II from 382027-382671, Verified ORF, "Small heat shock protein (sHSP) with chaperone activity; forms hollow, sphere-shaped oligomers that suppress unfolded proteins aggregation; oligomer activation requires a heat-induced conformational change; not expressed in unstressed cells"	69.16700545101033	243.62070291134629	-65536	15.0	N	NONE	NONE	NONE	UNKNOWN	UNKNOWN	0	SansSerif	12	-16777216	NONE	TRUE
-553	CKS1	YBR135W	NONE	YBR135W	 SGDID:S000000339, Chr II from 504848-505300, Verified ORF, "Cyclin-dependent protein kinase regulatory subunit and adaptor; modulates proteolysis of M-phase targets through interactions with the proteasome; role in transcriptional regulation, recruiting proteasomal subunits to target gene promoters"	515.197397962673	485.5152776355318	-65536	15.0	N	NONE	NONE	NONE	UNKNOWN	UNKNOWN	0	SansSerif	12	-16777216	NONE	TRUE
-554	RPT6	YGL048C	NONE	YGL048C	 SGDID:S000003016, Chr VII from 411289-410072, reverse complement, Verified ORF, "One of six ATPases of the 19S regulatory particle of the 26S proteasome involved in the degradation of ubiquitinated substrates; bound by ubiquitin-protein ligases Ubr1p and Ufd4p; localized mainly to the nucleus throughout the cell cycle"	422.39654843151646	132.6016511475974	-65536	15.0	N	NONE	NONE	NONE	UNKNOWN	UNKNOWN	0	SansSerif	12	-16777216	NONE	TRUE
-555	CLC1	YGR167W	NONE	YGR167W	 SGDID:S000003399, Chr VII from 832461-833162, Verified ORF, "Clathrin light chain, subunit of the major coat protein involved in intracellular protein transport and endocytosis; thought to regulate clathrin function, two Clathrin heavy chains (CHC1) form the clathrin triskelion structural component"	446.05861491683584	151.33707271605735	-65536	15.0	N	NONE	NONE	NONE	UNKNOWN	UNKNOWN	0	SansSerif	12	-16777216	NONE	TRUE
-556	SSA2	YLL024C	NONE	YLL024C	 SGDID:S000003947, Chr XII from 97484-95565, reverse complement, Verified ORF, "ATP binding protein involved in protein folding and vacuolar import of proteins; member of heat shock protein 70 (HSP70) family; associated with the chaperonin-containing T-complex; present in the cytoplasm, vacuolar membrane and cell wall"	398.2487758104399	338.59567202694376	-65536	15.0	N	NONE	NONE	NONE	UNKNOWN	UNKNOWN	0	SansSerif	12	-16777216	NONE	TRUE
-557	SSA1	YAL005C	NONE	YAL005C	 SGDID:S000000004, Chr I from 141433-139505, reverse complement, Verified ORF, "ATPase involved in protein folding and nuclear localization signal (NLS)-directed nuclear transport; member of heat shock protein 70 (HSP70) family; forms a chaperone complex with Ydj1p; localized to the nucleus, cytoplasm, and cell wall"	468.10297926184865	322.3238210910554	-65536	15.0	N	NONE	NONE	NONE	UNKNOWN	UNKNOWN	0	SansSerif	12	-16777216	NONE	TRUE
-558	GIM3	YNL153C	NONE	YNL153C	 SGDID:S000005097, Chr XIV from 346060-345671, reverse complement, Verified ORF, "Subunit of the heterohexameric cochaperone prefoldin complex which binds specifically to cytosolic chaperonin and transfers target proteins to it"	201.47678746430705	195.5194284884024	-65536	15.0	N	NONE	NONE	NONE	UNKNOWN	UNKNOWN	0	SansSerif	12	-16777216	NONE	TRUE
-559	CPR8	YNR028W	NONE	YNR028W	 SGDID:S000005311, Chr XIV from 676179-677105, Verified ORF, "Peptidyl-prolyl cis-trans isomerase (cyclophilin), catalyzes the cis-trans isomerization of peptide bonds N-terminal to proline residues; similarity to Cpr4p suggests a potential role in the secretory pathway"	265.7992878361038	394.17620056509213	-65536	15.0	N	NONE	NONE	NONE	UNKNOWN	UNKNOWN	0	SansSerif	12	-16777216	NONE	TRUE
-560	TIM11	YDR322CA	NONE	YDR322CA	 SGDID:S000007255, Chr IV from 1112290-1112000, reverse complement, Verified ORF, "Subunit e of mitochondrial F1F0-ATPase, which is a large, evolutionarily conserved enzyme complex required for ATP synthesis; essential for the dimeric state of ATP synthase"	224.96463596797994	131.87825250911627	-65536	15.0	N	NONE	NONE	NONE	UNKNOWN	UNKNOWN	0	SansSerif	12	-16777216	NONE	TRUE
-561	OST5	YGL226CA	NONE	YGL226CA	 SGDID:S000003194, Chr VII from 73157-73137,72987-72748, reverse complement, intron sequence removed, Verified ORF, "Zeta subunit of the oligosaccharyltransferase complex of the ER lumen, which catalyzes asparagine-linked glycosylation of newly synthesized proteins"	266.6021844803926	10.041148248238208	-65536	15.0	N	NONE	NONE	NONE	UNKNOWN	UNKNOWN	0	SansSerif	12	-16777216	NONE	TRUE
-562	RPS0B	YLR048W	NONE	YLR048W	 SGDID:S000004038, Chr XII from 242233-242322,242682-243350, intron sequence removed, Verified ORF, "Protein component of the small (40S) ribosomal subunit, nearly identical to Rps0Ap; required for maturation of 18S rRNA along with Rps0Ap; deletion of either RPS0 gene reduces growth rate, deletion of both genes is lethal"	473.8790517518008	355.7515792694971	-65536	15.0	N	NONE	NONE	NONE	UNKNOWN	UNKNOWN	0	SansSerif	12	-16777216	NONE	TRUE
-563	RPL10	YLR075W	NONE	YLR075W	 SGDID:S000004065, Chr XII from 282928-283593, Verified ORF, "Protein component of the large (60S) ribosomal subunit, responsible for joining the 40S and 60S subunits; regulates translation initiation; has similarity to rat L10 ribosomal protein and to members of the QM gene family"	554.9466082260425	70.45789793208884	-65536	15.0	N	NONE	NONE	NONE	UNKNOWN	UNKNOWN	0	SansSerif	12	-16777216	NONE	TRUE
-564	RPN11	YFR004W	NONE	YFR004W	 SGDID:S000001900, Chr VI from 153388-154308, Verified ORF, "Metalloprotease subunit of the 19S regulatory particle of the 26S proteasome lid; couples the deubiquitination and degradation of proteasome substrates"	132.65595643904638	218.00025535716128	-65536	15.0	N	NONE	NONE	NONE	UNKNOWN	UNKNOWN	0	SansSerif	12	-16777216	NONE	TRUE
-565	RPN10	YHR200W	NONE	YHR200W	 SGDID:S000001243, Chr VIII from 499079-499885, Verified ORF, "Non-ATPase base subunit of the 19S regulatory particle (RP) of the 26S proteasome; N-terminus plays a role in maintaining the structural integrity of the RP; binds selectively to polyubiquitin chains; homolog of the mammalian S5a protein"	437.4816893183828	3.0955762496827632	-65536	15.0	N	NONE	NONE	NONE	UNKNOWN	UNKNOWN	0	SansSerif	12	-16777216	NONE	TRUE
-566	PRE6	YOL038W	NONE	YOL038W	 SGDID:S000005398, Chr XV from 255336-256100, Verified ORF, "20S proteasome alpha-type subunit; green fluorescent protein (GFP)-fusion protein relocates from the cytosol to the mitochondrial outer surface upon oxidative stress"	105.13850360794491	14.020432370768997	-65536	15.0	N	NONE	NONE	NONE	UNKNOWN	UNKNOWN	0	SansSerif	12	-16777216	NONE	TRUE
-567	VMA8	YEL051W	NONE	YEL051W	 SGDID:S000000777, Chr V from 58378-59148, Verified ORF, "Subunit D of the eight-subunit V1 peripheral membrane domain of the vacuolar H+-ATPase (V-ATPase), an electrogenic proton pump found throughout the endomembrane system; plays a role in the coupling of proton transport and ATP hydrolysis"	504.42476769698897	257.4862273156079	-65536	15.0	N	NONE	NONE	NONE	UNKNOWN	UNKNOWN	0	SansSerif	12	-16777216	NONE	TRUE
-568	HTB2	YBL002W	NONE	YBL002W	 SGDID:S000000098, Chr II from 236495-236890, Verified ORF, "One of two nearly identical (see HTB1) histone H2B subtypes required for chromatin assembly and chromosome function; Rad6p-Bre1p-Lge1p mediated ubiquitination regulates transcriptional activation, meiotic DSB formation and H3 methylation"	567.5441174416608	480.82163153188606	-65536	15.0	N	NONE	NONE	NONE	UNKNOWN	UNKNOWN	0	SansSerif	12	-16777216	NONE	TRUE
-569	HTA2	YBL003C	NONE	YBL003C	 SGDID:S000000099, Chr II from 235795-235397, reverse complement, Verified ORF, "One of two nearly identical (see also HTA1) histone H2A subtypes; core histone required for chromatin assembly and chromosome function; DNA damage-dependent phosphorylation by Mec1p facilitates DNA repair; acetylated by Nat4p"	411.0164120111827	221.28069080366365	-65536	15.0	N	NONE	NONE	NONE	UNKNOWN	UNKNOWN	0	SansSerif	12	-16777216	NONE	TRUE
-570	HHF1	YBR009C	NONE	YBR009C	 SGDID:S000000213, Chr II from 255682-255371, reverse complement, Verified ORF, "One of two identical histone H4 proteins (see also HHF2); core histone required for chromatin assembly and chromosome function; contributes to telomeric silencing; N-terminal domain involved in maintaining genomic integrity"	466.96150223218706	414.3568952668226	-65536	15.0	N	NONE	NONE	NONE	UNKNOWN	UNKNOWN	0	SansSerif	12	-16777216	NONE	TRUE
-571	HHT1	YBR010W	NONE	YBR010W	 SGDID:S000000214, Chr II from 256329-256739, Verified ORF, "One of two identical histone H3 proteins (see also HHT2); core histone required for chromatin assembly, involved in heterochromatin-mediated telomeric and HM silencing; regulated by acetylation, methylation, and mitotic phosphorylation"	568.5186022006059	80.54580746911178	-65536	15.0	N	NONE	NONE	NONE	UNKNOWN	UNKNOWN	0	SansSerif	12	-16777216	NONE	TRUE
-572	HTB1	YDR224C	NONE	YDR224C	 SGDID:S000002632, Chr IV from 914708-914313, reverse complement, Verified ORF, "One of two nearly identical (see HTB2) histone H2B subtypes required for chromatin assembly and chromosome function; Rad6p-Bre1p-Lge1p mediated ubiquitination regulates transcriptional activation, meiotic DSB formation and H3 methylation"	137.6618427628265	152.1461445158518	-65536	15.0	N	NONE	NONE	NONE	UNKNOWN	UNKNOWN	0	SansSerif	12	-16777216	NONE	TRUE
-573	HTA1	YDR225W	NONE	YDR225W	 SGDID:S000002633, Chr IV from 915526-915924, Verified ORF, "One of two nearly identical (see also HTA2) histone H2A subtypes; core histone required for chromatin assembly and chromosome function; DNA damage-dependent phosphorylation by Mec1p facilitates DNA repair; acetylated by Nat4p"	71.12252354777895	293.43862024060047	-65536	15.0	N	NONE	NONE	NONE	UNKNOWN	UNKNOWN	0	SansSerif	12	-16777216	NONE	TRUE
-574	HHT2	YNL031C	NONE	YNL031C	 SGDID:S000004976, Chr XIV from 576051-575641, reverse complement, Verified ORF, "One of two identical histone H3 proteins (see also HHT1); core histone required for chromatin assembly, involved in heterochromatin-mediated telomeric and HM silencing; regulated by acetylation, methylation, and mitotic phosphorylation"	506.09609211613446	426.8151873998937	-65536	15.0	N	NONE	NONE	NONE	UNKNOWN	UNKNOWN	0	SansSerif	12	-16777216	NONE	TRUE
-575	HTZ1	YOL012C	NONE	YOL012C	 SGDID:S000005372, Chr XV from 303984-303580, reverse complement, Verified ORF, "Histone variant H2AZ, exchanged for histone H2A in nucleosomes by the SWR1 complex; involved in transcriptional regulation through prevention of the spread of silent heterochromatin"	37.57858143580653	22.90986933855005	-65536	15.0	N	NONE	NONE	NONE	UNKNOWN	UNKNOWN	0	SansSerif	12	-16777216	NONE	TRUE
-576	RBL2	YOR265W	NONE	YOR265W	 SGDID:S000005791, Chr XV from 820453-820773, Verified ORF, "Protein involved in microtubule morphogenesis, required for protection from excess free beta-tubulin; proposed to be involved the folding of beta-tubulin; similar to mouse beta-tubulin cofactor A"	264.0421940021485	418.31975460503827	-65536	15.0	N	NONE	NONE	NONE	UNKNOWN	UNKNOWN	0	SansSerif	12	-16777216	NONE	TRUE
-577	NTF2	YER009W	NONE	YER009W	 SGDID:S000000811, Chr V from 172114-172491, Verified ORF, "Nuclear envelope protein, interacts with GDP-bound Gsp1p and with proteins of the nuclear pore to transport Gsp1p into the nucleus where it is an essential player in nucleocytoplasmic transport"	264.8489128691863	439.6024784857916	-65536	15.0	N	NONE	NONE	NONE	UNKNOWN	UNKNOWN	0	SansSerif	12	-16777216	NONE	TRUE
-578	MRS11	YHR005CA	NONE	YHR005CA	 SGDID:S000003530, Chr VIII from 115896-115615, reverse complement, Verified ORF, "Essential protein of the mitochondrial intermembrane space, forms a complex with Tim9p (TIM10 complex) that mediates insertion of hydrophobic proteins at the inner membrane, has homology to Mrs5p, which is also involved in this process"	460.28783401553346	152.54376339780396	-65536	15.0	N	NONE	NONE	NONE	UNKNOWN	UNKNOWN	0	SansSerif	12	-16777216	NONE	TRUE
-579	SSO1	YPL232W	NONE	YPL232W	 SGDID:S000006153, Chr XVI from 107275-108147, Verified ORF, "Plasma membrane t-SNARE involved in fusion of secretory vesicles at the plasma membrane and in vesicle fusion during sporulation; forms a complex with Sec9p that binds v-SNARE Snc2p; syntaxin homolog; functionally redundant with Sso2p"	555.4748496016855	167.13929960428854	-65536	15.0	N	NONE	NONE	NONE	UNKNOWN	UNKNOWN	0	SansSerif	12	-16777216	NONE	TRUE
-580	SSS1	YDR086C	NONE	YDR086C	 SGDID:S000002493, Chr IV from 617167-616925, reverse complement, Verified ORF, "Subunit of the Sec61p translocation complex (Sec61p-Sss1p-Sbh1p) that forms a channel for passage of secretory proteins through the endoplasmic reticulum membrane, and of the Ssh1p complex (Ssh1p-Sbh2p-Sss1p); interacts with Ost4p and Wbp1p"	367.1518946270966	82.87086216290601	-65536	15.0	N	NONE	NONE	NONE	UNKNOWN	UNKNOWN	0	SansSerif	12	-16777216	NONE	TRUE
-581	ERV25	YML012W	NONE	YML012W	 SGDID:S000004473, Chr XIII from 246116-246751, Verified ORF, "Protein that forms a heterotrimeric complex with Erp1, Erp2p, and Emp24, member of the p24 family involved in endoplasmic reticulum to Golgi transport"	241.0564345480268	186.4355899429911	-65536	15.0	N	NONE	NONE	NONE	UNKNOWN	UNKNOWN	0	SansSerif	12	-16777216	NONE	TRUE
-582	SPC1	YJR010CA	NONE	YJR010CA	 SGDID:S000003770, Chr X from 458354-458070, reverse complement, Verified ORF, "Subunit of the signal peptidase complex (SPC), which cleaves the signal sequence from proteins targeted to the endoplasmic reticulum (ER), homolog of the SPC12 subunit of mammalian signal peptidase complex"	303.65046109912254	115.76688759387311	-65536	15.0	N	NONE	NONE	NONE	UNKNOWN	UNKNOWN	0	SansSerif	12	-16777216	NONE	TRUE
-583	MAM33	YIL070C	NONE	YIL070C	 SGDID:S000001332, Chr IX from 231069-230269, reverse complement, Verified ORF, "Acidic protein of the mitochondrial matrix involved in oxidative phosphorylation; related to the human complement receptor gC1q-R"	323.1339673193702	74.49431603898631	-65536	15.0	N	NONE	NONE	NONE	UNKNOWN	UNKNOWN	0	SansSerif	12	-16777216	NONE	TRUE
-584	SUI2	YJR007W	NONE	YJR007W	 SGDID:S000003767, Chr X from 451013-451927, Verified ORF, "Alpha subunit of the translation initiation factor eIF2, involved in the identification of the start codon; phosphorylation of Ser51 is required for regulation of translation by inhibiting the exchange of GDP for GTP"	551.7485496565762	354.52895150103654	-65536	15.0	N	NONE	NONE	NONE	UNKNOWN	UNKNOWN	0	SansSerif	12	-16777216	NONE	TRUE
-585	TEF4	YKL081W	NONE	YKL081W	 SGDID:S000001564, Chr XI from 282535-282739,283066-284099, intron sequence removed, Verified ORF, "Translation elongation factor EF-1 gamma"	528.9919011752022	460.10356239378757	-65536	15.0	N	NONE	NONE	NONE	UNKNOWN	UNKNOWN	0	SansSerif	12	-16777216	NONE	TRUE
-586	TIF1	YKR059W	NONE	YKR059W	 SGDID:S000001767, Chr XI from 554629-555816, Verified ORF, "Translation initiation factor eIF4A, identical to Tif2p; DEA(D/H)-box RNA helicase that couples ATPase activity to RNA binding and unwinding; forms a dumbbell structure of two compact domains connected by a linker; interacts with eIF4G"	537.346312042245	179.75084576501632	-65536	15.0	N	NONE	NONE	NONE	UNKNOWN	UNKNOWN	0	SansSerif	12	-16777216	NONE	TRUE
-587	TIF11	YMR260C	NONE	YMR260C	 SGDID:S000004873, Chr XIII from 789838-789377, reverse complement, Verified ORF, "Translation initiation factor eIF1A, essential protein that forms a complex with Sui1p (eIF1) and the 40S ribosomal subunit and scans for the start codon; C-terminus associates with Fun12p (eIF5B); N terminus interacts with eIF2 and eIF3"	225.5158322324053	58.107798674369604	-65536	15.0	N	NONE	NONE	NONE	UNKNOWN	UNKNOWN	0	SansSerif	12	-16777216	NONE	TRUE
-588	SUI1	YNL244C	NONE	YNL244C	 SGDID:S000005188, Chr XIV from 187497-187171, reverse complement, Verified ORF, "Translation initiation factor eIF1; component of a complex involved in recognition of the initiator codon; modulates translation accuracy at the initiation phase"	137.52080979587356	209.86829809337365	-65536	15.0	N	NONE	NONE	NONE	UNKNOWN	UNKNOWN	0	SansSerif	12	-16777216	NONE	TRUE
-589	EFT1	YOR133W	NONE	YOR133W	 SGDID:S000005659, Chr XV from 575099-577627, Verified ORF, "Elongation factor 2 (EF-2), also encoded by EFT2; catalyzes ribosomal translocation during protein synthesis; contains diphthamide, the unique posttranslationally modified histidine residue specifically ADP-ribosylated by diphtheria toxin"	81.34546987412165	379.9837911887996	-65536	15.0	N	NONE	NONE	NONE	UNKNOWN	UNKNOWN	0	SansSerif	12	-16777216	NONE	TRUE
-590	RPS1A	YLR441C	NONE	YLR441C	 SGDID:S000004433, Chr XII from 1018905-1018138, reverse complement, Verified ORF, "Ribosomal protein 10 (rp10) of the small (40S) subunit; nearly identical to Rps1Bp and has similarity to rat S3a ribosomal protein"	304.8110755801992	306.01036947103404	-65536	15.0	N	NONE	NONE	NONE	UNKNOWN	UNKNOWN	0	SansSerif	12	-16777216	NONE	TRUE
-591	SSB2	YNL209W	NONE	YNL209W	 SGDID:S000005153, Chr XIV from 252060-253901, Verified ORF, "Cytoplasmic ATPase that is a ribosome-associated molecular chaperone, functions with J-protein partner Zuo1p; may be involved in the folding of newly-synthesized polypeptide chains; member of the HSP70 family; homolog of SSB1"	172.38739500341995	22.511797948371047	-65536	15.0	N	NONE	NONE	NONE	UNKNOWN	UNKNOWN	0	SansSerif	12	-16777216	NONE	TRUE
-592	RPL19B	YBL027W	NONE	YBL027W	 SGDID:S000000123, Chr II from 168426-168427,168812-169379, intron sequence removed, Verified ORF, "Protein component of the large (60S) ribosomal subunit, nearly identical to Rpl19Ap and has similarity to rat L19 ribosomal protein; rpl19a and rpl19b single null mutations result in slow growth, while the double null mutation is lethal"	127.98269746660657	157.89068564329583	-65536	15.0	N	NONE	NONE	NONE	UNKNOWN	UNKNOWN	0	SansSerif	12	-16777216	NONE	TRUE
-593	RLP24	YLR009W	NONE	YLR009W	 SGDID:S000003999, Chr XII from 166536-167135, Verified ORF, "Essential protein with similarity to Rpl24Ap and Rpl24Bp, associated with pre-60S ribosomal subunits and required for ribosomal large subunit biogenesis"	63.13597120670827	488.7648732207777	-65536	15.0	N	NONE	NONE	NONE	UNKNOWN	UNKNOWN	0	SansSerif	12	-16777216	NONE	TRUE
-594	MRPL11	YDL202W	NONE	YDL202W	 SGDID:S000002361, Chr IV from 98476-99225, Verified ORF, "Mitochondrial ribosomal protein of the large subunit"	137.18201390873446	191.1834109125175	-65536	15.0	N	NONE	NONE	NONE	UNKNOWN	UNKNOWN	0	SansSerif	12	-16777216	NONE	TRUE
-595	MRPL28	YDR462W	NONE	YDR462W	 SGDID:S000002870, Chr IV from 1386065-1386508, Verified ORF, "Mitochondrial ribosomal protein of the large subunit"	86.26749243250639	91.35015274929981	-65536	15.0	N	NONE	NONE	NONE	UNKNOWN	UNKNOWN	0	SansSerif	12	-16777216	NONE	TRUE
-596	MRPL25	YGR076C	NONE	YGR076C	 SGDID:S000003308, Chr VII from 637581-637108, reverse complement, Verified ORF, "Mitochondrial ribosomal protein of the large subunit"	200.82560791017772	293.68328542201937	-65536	15.0	N	NONE	NONE	NONE	UNKNOWN	UNKNOWN	0	SansSerif	12	-16777216	NONE	TRUE
-597	MRPL38	YKL170W	NONE	YKL170W	 SGDID:S000001653, Chr XI from 130639-131055, Verified ORF, "Mitochondrial ribosomal protein of the large subunit; appears as two protein spots (YmL34 and YmL38) on two-dimensional SDS gels"	131.85047600197382	297.14777113795486	-65536	15.0	N	NONE	NONE	NONE	UNKNOWN	UNKNOWN	0	SansSerif	12	-16777216	NONE	TRUE
-598	MRPL24	YMR193W	NONE	YMR193W	 SGDID:S000004806, Chr XIII from 650035-650811, Verified ORF, "Mitochondrial ribosomal protein of the large subunit"	203.43247039362475	269.30651697831354	-65536	15.0	N	NONE	NONE	NONE	UNKNOWN	UNKNOWN	0	SansSerif	12	-16777216	NONE	TRUE
-599	MRPL44	YMR225C	NONE	YMR225C	 SGDID:S000004838, Chr XIII from 721402-721345,721197-720959, reverse complement, intron sequence removed, Verified ORF, "Mitochondrial ribosomal protein of the large subunit"	371.6579944918602	380.73296945580194	-65536	15.0	N	NONE	NONE	NONE	UNKNOWN	UNKNOWN	0	SansSerif	12	-16777216	NONE	TRUE
-600	PET123	YOR158W	NONE	YOR158W	 SGDID:S000005684, Chr XV from 632165-633121, Verified ORF, "Mitochondrial ribosomal protein of the small subunit; PET123 exhibits genetic interactions with PET122, which encodes a COX3 mRNA-specific translational activator"	53.48929668646703	284.9774328950409	-65536	15.0	N	NONE	NONE	NONE	UNKNOWN	UNKNOWN	0	SansSerif	12	-16777216	NONE	TRUE
-601	MRPL40	YPL173W	NONE	YPL173W	 SGDID:S000006094, Chr XVI from 223142-224035, Verified ORF, "Mitochondrial ribosomal protein of the large subunit"	444.78650104017953	115.9791549885011	-65536	15.0	N	NONE	NONE	NONE	UNKNOWN	UNKNOWN	0	SansSerif	12	-16777216	NONE	TRUE
-602	RPL19A	YBR084CA	NONE	YBR084CA	 SGDID:S000002156, Chr II from 415255-415254,414747-414180, reverse complement, intron sequence removed, Verified ORF, "Protein component of the large (60S) ribosomal subunit, nearly identical to Rpl19Bp and has similarity to rat L19 ribosomal protein; rpl19a and rpl19b single null mutations result in slow growth, while the double null mutation is lethal"	506.7082702065325	70.75632974997787	-65536	15.0	N	NONE	NONE	NONE	UNKNOWN	UNKNOWN	0	SansSerif	12	-16777216	NONE	TRUE
-603	RPS6B	YBR181C	NONE	YBR181C	 SGDID:S000000385, Chr II from 592769-592764,592411-591707, reverse complement, intron sequence removed, Verified ORF, "Protein component of the small (40S) ribosomal subunit; identical to Rps6Ap and has similarity to rat S6 ribosomal protein"	203.50520600216052	259.1392014703337	-65536	15.0	N	NONE	NONE	NONE	UNKNOWN	UNKNOWN	0	SansSerif	12	-16777216	NONE	TRUE
-604	RPS9B	YBR189W	NONE	YBR189W	 SGDID:S000000393, Chr II from 604503-604509,604923-605503, intron sequence removed, Verified ORF, "Protein component of the small (40S) ribosomal subunit; nearly identical to Rps9Ap and has similarity to E. coli S4 and rat S9 ribosomal proteins"	4.642004439791309	400.00207443330595	-65536	15.0	N	NONE	NONE	NONE	UNKNOWN	UNKNOWN	0	SansSerif	12	-16777216	NONE	TRUE
-605	RPL13A	YDL082W	NONE	YDL082W	 SGDID:S000002240, Chr IV from 308424-308427,308793-309388, intron sequence removed, Verified ORF, "Protein component of the large (60S) ribosomal subunit, nearly identical to Rpl13Bp; not essential for viability; has similarity to rat L13 ribosomal protein"	430.2800822694673	428.71195943105636	-65536	15.0	N	NONE	NONE	NONE	UNKNOWN	UNKNOWN	0	SansSerif	12	-16777216	NONE	TRUE
-606	RPS16B	YDL083C	NONE	YDL083C	 SGDID:S000002241, Chr IV from 307789-307766,307333-306926, reverse complement, intron sequence removed, Verified ORF, "Protein component of the small (40S) ribosomal subunit; identical to Rps16Ap and has similarity to E. coli S9 and rat S16 ribosomal proteins"	114.83860353906971	84.9078082893469	-65536	15.0	N	NONE	NONE	NONE	UNKNOWN	UNKNOWN	0	SansSerif	12	-16777216	NONE	TRUE
-607	RPS13	YDR064W	NONE	YDR064W	 SGDID:S000002471, Chr IV from 579456-579476,580016-580450, intron sequence removed, Verified ORF, "Protein component of the small (40S) ribosomal subunit; has similarity to E. coli S15 and rat S13 ribosomal proteins"	36.53086780414948	366.71248465011183	-65536	15.0	N	NONE	NONE	NONE	UNKNOWN	UNKNOWN	0	SansSerif	12	-16777216	NONE	TRUE
-608	RPL12B	YDR418W	NONE	YDR418W	 SGDID:S000002826, Chr IV from 1301608-1302105, Verified ORF, "Protein component of the large (60S) ribosomal subunit, nearly identical to Rpl12Ap; rpl12a rpl12b double mutant exhibits slow growth and slow translation; has similarity to E. coli L11 and rat L12 ribosomal proteins"	128.56291613329688	246.4536628628693	-65536	15.0	N	NONE	NONE	NONE	UNKNOWN	UNKNOWN	0	SansSerif	12	-16777216	NONE	TRUE
-609	RPL12A	YEL054C	NONE	YEL054C	 SGDID:S000000780, Chr V from 53218-52721, reverse complement, Verified ORF, "Protein component of the large (60S) ribosomal subunit, nearly identical to Rpl12Bp; rpl12a rpl12b double mutant exhibits slow growth and slow translation; has similarity to E. coli L11 and rat L12 ribosomal proteins"	228.92007840412407	334.26194850316995	-65536	15.0	N	NONE	NONE	NONE	UNKNOWN	UNKNOWN	0	SansSerif	12	-16777216	NONE	TRUE
-610	RPS24A	YER074W	NONE	YER074W	 SGDID:S000000876, Chr V from 306319-306321,306788-307192, intron sequence removed, Verified ORF, "Protein component of the small (40S) ribosomal subunit; identical to Rps24Bp and has similarity to rat S24 ribosomal protein"	323.41237843969634	175.79439446022838	-65536	15.0	N	NONE	NONE	NONE	UNKNOWN	UNKNOWN	0	SansSerif	12	-16777216	NONE	TRUE
-611	RPL24A	YGL031C	NONE	YGL031C	 SGDID:S000002999, Chr VII from 437939-437472, reverse complement, Verified ORF, "Ribosomal protein L30 of the large (60S) ribosomal subunit, nearly identical to Rpl24Bp and has similarity to rat L24 ribosomal protein; not essential for translation but may be required for normal translation rate"	207.12249061747	125.50669961940369	-65536	15.0	N	NONE	NONE	NONE	UNKNOWN	UNKNOWN	0	SansSerif	12	-16777216	NONE	TRUE
-612	RPL7A	YGL076C	NONE	YGL076C	 SGDID:S000003044, Chr VII from 365999-365989,365529-365436,364967-364338, reverse complement, intron sequence removed, Verified ORF, "Protein component of the large (60S) ribosomal subunit, nearly identical to Rpl7Bp and has similarity to E. coli L30 and rat L7 ribosomal proteins; contains a conserved C-terminal Nucleic acid Binding Domain (NDB2)"	25.14158868723131	103.67187461272952	-65536	15.0	N	NONE	NONE	NONE	UNKNOWN	UNKNOWN	0	SansSerif	12	-16777216	NONE	TRUE
-613	RPS2	YGL123W	NONE	YGL123W	 SGDID:S000003091, Chr VII from 277623-278387, Verified ORF, "Protein component of the small (40S) subunit, essential for control of translational accuracy; has similarity to E. coli S5 and rat S2 ribosomal proteins"	374.0225424395922	463.35909869822433	-65536	15.0	N	NONE	NONE	NONE	UNKNOWN	UNKNOWN	0	SansSerif	12	-16777216	NONE	TRUE
-614	RPL1B	YGL135W	NONE	YGL135W	 SGDID:S000003103, Chr VII from 254646-255299, Verified ORF, "N-terminally acetylated protein component of the large (60S) ribosomal subunit, nearly identical to Rpl1Ap and has similarity to E. coli L1 and rat L10a ribosomal proteins; rpl1a rpl1b double null mutation is lethal"	511.9009009782809	246.74624163291242	-65536	15.0	N	NONE	NONE	NONE	UNKNOWN	UNKNOWN	0	SansSerif	12	-16777216	NONE	TRUE
-615	RPL26B	YGR034W	NONE	YGR034W	 SGDID:S000003266, Chr VII from 555816-555834,556312-556676, intron sequence removed, Verified ORF, "Protein component of the large (60S) ribosomal subunit, nearly identical to Rpl26Ap and has similarity to E. coli L24 and rat L26 ribosomal proteins; binds to 5.8S rRNA"	42.35702375117461	297.8154209146472	-65536	15.0	N	NONE	NONE	NONE	UNKNOWN	UNKNOWN	0	SansSerif	12	-16777216	NONE	TRUE
-616	RPL11B	YGR085C	NONE	YGR085C	 SGDID:S000003317, Chr VII from 648911-648387, reverse complement, Verified ORF, "Protein component of the large (60S) ribosomal subunit, nearly identical to Rpl11Ap; involved in ribosomal assembly; depletion causes degradation of proteins and RNA of the 60S subunit; has similarity to E. coli L5 and rat L11"	437.5222677740051	338.99318111447343	-65536	15.0	N	NONE	NONE	NONE	UNKNOWN	UNKNOWN	0	SansSerif	12	-16777216	NONE	TRUE
-617	RPS23A	YGR118W	NONE	YGR118W	 SGDID:S000003350, Chr VII from 726978-727042,727363-727735, intron sequence removed, Verified ORF, "Ribosomal protein 28 (rp28) of the small (40S) ribosomal subunit, required for translational accuracy; nearly identical to Rps23Bp and similar to E. coli S12 and rat S23 ribosomal proteins; deletion of both RPS23A and RPS23B is lethal"	391.70781677619357	241.52416902746725	-65536	15.0	N	NONE	NONE	NONE	UNKNOWN	UNKNOWN	0	SansSerif	12	-16777216	NONE	TRUE
-618	RPL24B	YGR148C	NONE	YGR148C	 SGDID:S000003380, Chr VII from 787784-787317, reverse complement, Verified ORF, "Ribosomal protein L30 of the large (60S) ribosomal subunit, nearly identical to Rpl24Ap and has similarity to rat L24 ribosomal protein; not essential for translation but may be required for normal translation rate"	524.9695257391974	360.8343959832267	-65536	15.0	N	NONE	NONE	NONE	UNKNOWN	UNKNOWN	0	SansSerif	12	-16777216	NONE	TRUE
-619	RPL14B	YHL001W	NONE	YHL001W	 SGDID:S000000993, Chr VIII from 104272-104400,104799-105086, intron sequence removed, Verified ORF, "Protein component of the large (60S) ribosomal subunit, nearly identical to Rpl14Ap and has similarity to rat L14 ribosomal protein"	17.6628766002751	279.41876918775205	-65536	15.0	N	NONE	NONE	NONE	UNKNOWN	UNKNOWN	0	SansSerif	12	-16777216	NONE	TRUE
-620	RPL8A	YHL033C	NONE	YHL033C	 SGDID:S000001025, Chr VIII from 36023-35253, reverse complement, Verified ORF, "Ribosomal protein L4 of the large (60S) ribosomal subunit, nearly identical to Rpl8Bp and has similarity to rat L7a ribosomal protein; mutation results in decreased amounts of free 60S subunits"	328.9956258447756	427.63860318148005	-65536	15.0	N	NONE	NONE	NONE	UNKNOWN	UNKNOWN	0	SansSerif	12	-16777216	NONE	TRUE
-621	RPS27B	YHR021C	NONE	YHR021C	 SGDID:S000001063, Chr VIII from 148662-148660,148109-147864, reverse complement, intron sequence removed, Verified ORF, "Protein component of the small (40S) ribosomal subunit; nearly identical to Rps27Ap and has similarity to rat S27 ribosomal protein"	553.1550276355589	248.11202640880893	-65536	15.0	N	NONE	NONE	NONE	UNKNOWN	UNKNOWN	0	SansSerif	12	-16777216	NONE	TRUE
-622	RPL34B	YIL052C	NONE	YIL052C	 SGDID:S000001314, Chr IX from 257061-257025,256552-256224, reverse complement, intron sequence removed, Verified ORF, "Protein component of the large (60S) ribosomal subunit, nearly identical to Rpl34Ap and has similarity to rat L34 ribosomal protein"	291.55353974285157	232.15384996162734	-65536	15.0	N	NONE	NONE	NONE	UNKNOWN	UNKNOWN	0	SansSerif	12	-16777216	NONE	TRUE
-623	RPS24B	YIL069C	NONE	YIL069C	 SGDID:S000001331, Chr IX from 232366-232364,231954-231550, reverse complement, intron sequence removed, Verified ORF, "Protein component of the small (40S) ribosomal subunit; identical to Rps24Ap and has similarity to rat S24 ribosomal protein"	460.61463333795297	375.259099497747	-65536	15.0	N	NONE	NONE	NONE	UNKNOWN	UNKNOWN	0	SansSerif	12	-16777216	NONE	TRUE
-624	RPS22A	YJL190C	NONE	YJL190C	 SGDID:S000003726, Chr X from 75301-74909, reverse complement, Verified ORF, "Protein component of the small (40S) ribosomal subunit; nearly identical to Rps22Bp and has similarity to E. coli S8 and rat S15a ribosomal proteins"	229.1359625939241	76.75929167111201	-65536	15.0	N	NONE	NONE	NONE	UNKNOWN	UNKNOWN	0	SansSerif	12	-16777216	NONE	TRUE
-625	RPL43B	YJR094WA	NONE	YJR094WA	 SGDID:S000003855, Chr X from 608301-608302,608578-608854, intron sequence removed, Verified ORF, "Protein component of the large (60S) ribosomal subunit, identical to Rpl43Ap and has similarity to rat L37a ribosomal protein"	101.62829858869922	473.2427397058119	-65536	15.0	N	NONE	NONE	NONE	UNKNOWN	UNKNOWN	0	SansSerif	12	-16777216	NONE	TRUE
-626	RPS4A	YJR145C	NONE	YJR145C	 SGDID:S000003906, Chr X from 703062-703049,702792-702021, reverse complement, intron sequence removed, Verified ORF, "Protein component of the small (40S) ribosomal subunit; mutation affects 20S pre-rRNA processing; identical to Rps4Bp and has similarity to rat S4 ribosomal protein"	163.06167932157638	69.39950860866395	-65536	15.0	N	NONE	NONE	NONE	UNKNOWN	UNKNOWN	0	SansSerif	12	-16777216	NONE	TRUE
-627	RPL14A	YKL006W	NONE	YKL006W	 SGDID:S000001489, Chr XI from 431549-431677,432076-432363, intron sequence removed, Verified ORF, "N-terminally acetylated protein component of the large (60S) ribosomal subunit, nearly identical to Rpl14Bp and has similarity to rat L14 ribosomal protein; rpl14a csh5 double null mutant exhibits synthetic slow growth"	12.616697678915475	231.9200959069349	-65536	15.0	N	NONE	NONE	NONE	UNKNOWN	UNKNOWN	0	SansSerif	12	-16777216	NONE	TRUE
-628	RPL8B	YLL045C	NONE	YLL045C	 SGDID:S000003968, Chr XII from 48628-47858, reverse complement, Verified ORF, "Ribosomal protein L4 of the large (60S) ribosomal subunit, nearly identical to Rpl8Ap and has similarity to rat L7a ribosomal protein; mutation results in decreased amounts of free 60S subunits"	358.6310745258775	43.42519754634494	-65536	15.0	N	NONE	NONE	NONE	UNKNOWN	UNKNOWN	0	SansSerif	12	-16777216	NONE	TRUE
-629	RPS25B	YLR333C	NONE	YLR333C	 SGDID:S000004325, Chr XII from 795899-795573, reverse complement, Verified ORF, "Protein component of the small (40S) ribosomal subunit; nearly identical to Rps25Ap and has similarity to rat S25 ribosomal protein"	529.5347465381788	233.31974656093286	-65536	15.0	N	NONE	NONE	NONE	UNKNOWN	UNKNOWN	0	SansSerif	12	-16777216	NONE	TRUE
-630	RPP0	YLR340W	NONE	YLR340W	 SGDID:S000004332, Chr XII from 805887-806825, Verified ORF, "Conserved ribosomal protein P0 similar to rat P0, human P0, and E. coli L10e; shown to be phosphorylated on serine 302"	354.6692921480374	393.1947541699863	-65536	15.0	N	NONE	NONE	NONE	UNKNOWN	UNKNOWN	0	SansSerif	12	-16777216	NONE	TRUE
-631	RPS22B	YLR367W	NONE	YLR367W	 SGDID:S000004359, Chr XII from 856441-856573,857057-857316, intron sequence removed, Verified ORF, "Protein component of the small (40S) ribosomal subunit; nearly identical to Rps22Ap and has similarity to E. coli S8 and rat S15a ribosomal proteins"	549.2904352561727	434.1446303150128	-65536	15.0	N	NONE	NONE	NONE	UNKNOWN	UNKNOWN	0	SansSerif	12	-16777216	NONE	TRUE
-632	RPL31B	YLR406C	NONE	YLR406C	 SGDID:S000004398, Chr XII from 931754-931698,931348-931064, reverse complement, intron sequence removed, Verified ORF, "Protein component of the large (60S) ribosomal subunit, nearly identical to Rpl31Ap and has similarity to rat L31 ribosomal protein; associates with the karyopherin Sxm1p"	75.06686062051823	214.5700812235025	-65536	15.0	N	NONE	NONE	NONE	UNKNOWN	UNKNOWN	0	SansSerif	12	-16777216	NONE	TRUE
-633	RPS17A	YML024W	NONE	YML024W	 SGDID:S000004486, Chr XIII from 225889-225891,226290-226697, intron sequence removed, Verified ORF, "Ribosomal protein 51 (rp51) of the small (40s) subunit; nearly identical to Rps17Bp and has similarity to rat S17 ribosomal protein"	80.17779610567693	23.801934278243287	-65536	15.0	N	NONE	NONE	NONE	UNKNOWN	UNKNOWN	0	SansSerif	12	-16777216	NONE	TRUE
-634	RPS1B	YML063W	NONE	YML063W	 SGDID:S000004528, Chr XIII from 146482-147249, Verified ORF, "Ribosomal protein 10 (rp10) of the small (40S) subunit; nearly identical to Rps1Ap and has similarity to rat S3a ribosomal protein"	63.322956170337925	52.658762337620736	-65536	15.0	N	NONE	NONE	NONE	UNKNOWN	UNKNOWN	0	SansSerif	12	-16777216	NONE	TRUE
-635	RPL6A	YML073C	NONE	YML073C	 SGDID:S000004538, Chr XIII from 124172-124158,123742-123227, reverse complement, intron sequence removed, Verified ORF, "N-terminally acetylated protein component of the large (60S) ribosomal subunit, has similarity to Rpl6Bp and to rat L6 ribosomal protein; binds to 5.8S rRNA"	426.75982972930876	163.37110879302207	-65536	15.0	N	NONE	NONE	NONE	UNKNOWN	UNKNOWN	0	SansSerif	12	-16777216	NONE	TRUE
-636	RPL13B	YMR142C	NONE	YMR142C	 SGDID:S000004750, Chr XIII from 551206-551203,550800-550205, reverse complement, intron sequence removed, Verified ORF, "Protein component of the large (60S) ribosomal subunit, nearly identical to Rpl13Ap; not essential for viability; has similarity to rat L13 ribosomal protein"	342.738039748563	494.1461119766178	-65536	15.0	N	NONE	NONE	NONE	UNKNOWN	UNKNOWN	0	SansSerif	12	-16777216	NONE	TRUE
-637	RPL36A	YMR194W	NONE	YMR194W	 SGDID:S000004807, Chr XIII from 651144-651159,651623-651909, intron sequence removed, Verified ORF, "N-terminally acetylated protein component of the large (60S) ribosomal subunit, nearly identical to Rpl36Bp and has similarity to rat L36 ribosomal protein; binds to 5.8 S rRNA"	240.71673305368958	204.43091866634282	-65536	15.0	N	NONE	NONE	NONE	UNKNOWN	UNKNOWN	0	SansSerif	12	-16777216	NONE	TRUE
-638	RPL16B	YNL069C	NONE	YNL069C	 SGDID:S000005013, Chr XIV from 495002-494975,494525-493957, reverse complement, intron sequence removed, Verified ORF, "N-terminally acetylated protein component of the large (60S) ribosomal subunit, binds to 5.8 S rRNA; has similarity to Rpl16Ap, E. coli L13 and rat L13a ribosomal proteins; transcriptionally regulated by Rap1p"	297.5858471139342	161.9301278117941	-65536	15.0	N	NONE	NONE	NONE	UNKNOWN	UNKNOWN	0	SansSerif	12	-16777216	NONE	TRUE
-639	RPS7B	YNL096C	NONE	YNL096C	 SGDID:S000005040, Chr XIV from 444317-444174,443828-443400, reverse complement, intron sequence removed, Verified ORF, "Protein component of the small (40S) ribosomal subunit, nearly identical to Rps7Ap; interacts with Kti11p; deletion causes hypersensitivity to zymocin; has similarity to rat S7 and Xenopus S8 ribosomal proteins"	74.54005532237515	228.8492699363777	-65536	15.0	N	NONE	NONE	NONE	UNKNOWN	UNKNOWN	0	SansSerif	12	-16777216	NONE	TRUE
-640	RPS19B	YNL302C	NONE	YNL302C	 SGDID:S000005246, Chr XIV from 62943-62924,62372-61958, reverse complement, intron sequence removed, Verified ORF, "Protein component of the small (40S) ribosomal subunit, required for assembly and maturation of pre-40 S particles; mutations in human RPS19 are associated with Diamond Blackfan anemia; nearly identical to Rps19Ap"	356.4569789403478	271.56843179124337	-65536	15.0	N	NONE	NONE	NONE	UNKNOWN	UNKNOWN	0	SansSerif	12	-16777216	NONE	TRUE
-641	RPS19A	YOL121C	NONE	YOL121C	 SGDID:S000005481, Chr XV from 92850-92831,92440-92026, reverse complement, intron sequence removed, Verified ORF, "Protein component of the small (40S) ribosomal subunit, required for assembly and maturation of pre-40 S particles; mutations in human RPS19 are associated with Diamond Blackfan anemia; nearly identical to Rps19Bp"	64.57410257995132	122.1831478765531	-65536	15.0	N	NONE	NONE	NONE	UNKNOWN	UNKNOWN	0	SansSerif	12	-16777216	NONE	TRUE
-642	RPS7A	YOR096W	NONE	YOR096W	 SGDID:S000005622, Chr XV from 505795-505938,506340-506768, intron sequence removed, Verified ORF, "Protein component of the small (40S) ribosomal subunit, nearly identical to Rps7Bp; interacts with Kti11p; deletion causes hypersensitivity to zymocin; has similarity to rat S7 and Xenopus S8 ribosomal proteins"	513.8045799389267	232.18838174166345	-65536	15.0	N	NONE	NONE	NONE	UNKNOWN	UNKNOWN	0	SansSerif	12	-16777216	NONE	TRUE
-643	RPS9A	YPL081W	NONE	YPL081W	 SGDID:S000006002, Chr XVI from 404947-404953,405455-406041, intron sequence removed, Verified ORF, "Protein component of the small (40S) ribosomal subunit; nearly identical to Rps9Bp and has similarity to E. coli S4 and rat S9 ribosomal proteins"	479.8021847947624	390.66051315959265	-65536	15.0	N	NONE	NONE	NONE	UNKNOWN	UNKNOWN	0	SansSerif	12	-16777216	NONE	TRUE
-644	RPS6A	YPL090C	NONE	YPL090C	 SGDID:S000006011, Chr XVI from 378392-378387,377992-377288, reverse complement, intron sequence removed, Verified ORF, "Protein component of the small (40S) ribosomal subunit; identical to Rps6Bp and has similarity to rat S6 ribosomal protein"	307.3319373997536	224.11924993208027	-65536	15.0	N	NONE	NONE	NONE	UNKNOWN	UNKNOWN	0	SansSerif	12	-16777216	NONE	TRUE
-645	RPL7B	YPL198W	NONE	YPL198W	 SGDID:S000006119, Chr XVI from 173151-173161,173571-173664,174072-174701, intron sequence removed, Verified ORF, "Protein component of the large (60S) ribosomal subunit, nearly identical to Rpl7Ap and has similarity to E. coli L30 and rat L7 ribosomal proteins; contains a conserved C-terminal Nucleic acid Binding Domain (NDB2)"	162.13287205517216	233.97551076010714	-65536	15.0	N	NONE	NONE	NONE	UNKNOWN	UNKNOWN	0	SansSerif	12	-16777216	NONE	TRUE
-646	RPL1A	YPL220W	NONE	YPL220W	 SGDID:S000006141, Chr XVI from 135789-136442, Verified ORF, "N-terminally acetylated protein component of the large (60S) ribosomal subunit, nearly identical to Rpl1Bp and has similarity to E. coli L1 and rat L10a ribosomal proteins; rpl1a rpl1b double null mutation is lethal"	471.2138635610905	429.30826860551275	-65536	15.0	N	NONE	NONE	NONE	UNKNOWN	UNKNOWN	0	SansSerif	12	-16777216	NONE	TRUE
-647	CWP1	YKL096W	NONE	YKL096W	 SGDID:S000001579, Chr XI from 260776-261495, Verified ORF, "Cell wall mannoprotein, linked to a beta-1,3- and beta-1,6-glucan heteropolymer through a phosphodiester bond; involved in cell wall organization"	402.60316901602954	392.7970032820041	-65536	15.0	N	NONE	NONE	NONE	UNKNOWN	UNKNOWN	0	SansSerif	12	-16777216	NONE	TRUE
-648	TRX1	YLR043C	NONE	YLR043C	 SGDID:S000004033, Chr XII from 232014-231703, reverse complement, Verified ORF, "Cytoplasmic thioredoxin isoenzyme of the thioredoxin system which protects cells against oxidative and reductive stress, forms LMA1 complex with Pbi2p, acts as a cofactor for Tsa1p, required for ER-Golgi transport and vacuole inheritance"	130.632193600648	290.0590188785625	-65536	15.0	N	NONE	NONE	NONE	UNKNOWN	UNKNOWN	0	SansSerif	12	-16777216	NONE	TRUE
-649	HSC82	YMR186W	NONE	YMR186W	 SGDID:S000004798, Chr XIII from 632354-634471, Verified ORF, "Cytoplasmic chaperone of the Hsp90 family, redundant in function and nearly identical with Hsp82p, and together they are essential; expressed constitutively at 10-fold higher basal levels that HSP82 and induced 2-3 fold by heat shock"	118.72616442897788	87.54329731287969	-65536	15.0	N	NONE	NONE	NONE	UNKNOWN	UNKNOWN	0	SansSerif	12	-16777216	NONE	TRUE
-650	DYS1	YHR068W	NONE	YHR068W	 SGDID:S000001110, Chr VIII from 232135-233298, Verified ORF, "Deoxyhypusine synthase, catalyzes formation of deoxyhypusine, the first step in hypusine biosynthesis; triggers posttranslational hypusination of translation elongation factor eIF-5A and regulates its intracellular levels; tetrameric"	371.63930086993935	464.4495265547226	-65536	15.0	N	NONE	NONE	NONE	UNKNOWN	UNKNOWN	0	SansSerif	12	-16777216	NONE	TRUE
-651	MET3	YJR010W	NONE	YJR010W	 SGDID:S000003771, Chr X from 456232-457767, Verified ORF, "ATP sulfurylase, catalyzes the primary step of intracellular sulfate activation, essential for assimilatory reduction of sulfate to sulfide, involved in methionine metabolism"	191.30664100774422	138.4272430062913	-65536	15.0	N	NONE	NONE	NONE	UNKNOWN	UNKNOWN	0	SansSerif	12	-16777216	NONE	TRUE
-652	PFK2	YMR205C	NONE	YMR205C	 SGDID:S000004818, Chr XIII from 674765-671886, reverse complement, Verified ORF, "Beta subunit of heterooctameric phosphofructokinase involved in glycolysis, indispensable for anaerobic growth, activated by fructose-2,6-bisphosphate and AMP, mutation inhibits glucose induction of cell cycle-related genes"	256.6809773755435	438.11408125938425	-65536	15.0	N	NONE	NONE	NONE	UNKNOWN	UNKNOWN	0	SansSerif	12	-16777216	NONE	TRUE
-653	HSP82	YPL240C	NONE	YPL240C	 SGDID:S000006161, Chr XVI from 98625-96496, reverse complement, Verified ORF, "Cytoplasmic chaperone (Hsp90 family) required for pheromone signaling and negative regulation of Hsf1p; docks with the mitochondrial import receptor Tom70p for preprotein delivery; interacts with co-chaperones Cns1p, Cpr6p, Cpr7p, and Sti1p"	323.6934367101582	467.37992418754186	-65536	15.0	N	NONE	NONE	NONE	UNKNOWN	UNKNOWN	0	SansSerif	12	-16777216	NONE	TRUE
-654	GPM1	YKL152C	NONE	YKL152C	 SGDID:S000001635, Chr XI from 164390-163647, reverse complement, Verified ORF, "Tetrameric phosphoglycerate mutase, mediates the conversion of 3-phosphoglycerate to 2-phosphoglycerate during glycolysis and the reverse reaction during gluconeogenesis"	299.3082032740504	478.3225290358117	-65536	15.0	N	NONE	NONE	NONE	UNKNOWN	UNKNOWN	0	SansSerif	12	-16777216	NONE	TRUE
-655	FBA1	YKL060C	NONE	YKL060C	 SGDID:S000001543, Chr XI from 327131-326052, reverse complement, Verified ORF, "Fructose 1,6-bisphosphate aldolase, required for glycolysis and gluconeogenesis; catalyzes conversion of fructose 1,6 bisphosphate to glyceraldehyde-3-P and dihydroxyacetone-P; locates to mitochondrial outer surface upon oxidative stress"	506.6746106355222	172.09885432418253	-65536	15.0	N	NONE	NONE	NONE	UNKNOWN	UNKNOWN	0	SansSerif	12	-16777216	NONE	TRUE
-656	TDH1	YJL052W	NONE	YJL052W	 SGDID:S000003588, Chr X from 338266-339264, Verified ORF, "Glyceraldehyde-3-phosphate dehydrogenase, isozyme 1, involved in glycolysis and gluconeogenesis; tetramer that catalyzes the reaction of glyceraldehyde-3-phosphate to 1,3 bis-phosphoglycerate; detected in the cytoplasm and cell-wall"	534.1290675807214	442.7809877763338	-65536	15.0	N	NONE	NONE	NONE	UNKNOWN	UNKNOWN	0	SansSerif	12	-16777216	NONE	TRUE
-657	ENO2	YHR174W	NONE	YHR174W	 SGDID:S000001217, Chr VIII from 451327-452640, Verified ORF, "Enolase II, a phosphopyruvate hydratase that catalyzes the conversion of 2-phosphoglycerate to phosphoenolpyruvate during glycolysis and the reverse reaction during gluconeogenesis; expression is induced in response to glucose"	521.097882605493	208.05533461687892	-65536	15.0	N	NONE	NONE	NONE	UNKNOWN	UNKNOWN	0	SansSerif	12	-16777216	NONE	TRUE
-658	TDH3	YGR192C	NONE	YGR192C	 SGDID:S000003424, Chr VII from 883815-882817, reverse complement, Verified ORF, "Glyceraldehyde-3-phosphate dehydrogenase, isozyme 3, involved in glycolysis and gluconeogenesis; tetramer that catalyzes the reaction of glyceraldehyde-3-phosphate to 1,3 bis-phosphoglycerate; detected in the cytoplasm and cell-wall"	136.9945271659199	155.5473911555788	-65536	15.0	N	NONE	NONE	NONE	UNKNOWN	UNKNOWN	0	SansSerif	12	-16777216	NONE	TRUE
-659	TPI1	YDR050C	NONE	YDR050C	 SGDID:S000002457, Chr IV from 556470-555724, reverse complement, Verified ORF, "Triose phosphate isomerase, abundant glycolytic enzyme; mRNA half-life is regulated by iron availability; transcription is controlled by activators Reb1p, Gcr1p, and Rap1p through binding sites in the 5' non-coding region"	237.319832782139	334.9359000561878	-65536	15.0	N	NONE	NONE	NONE	UNKNOWN	UNKNOWN	0	SansSerif	12	-16777216	NONE	TRUE
-660	PMI40	YER003C	NONE	YER003C	 SGDID:S000000805, Chr V from 159117-159087,158993-157735, reverse complement, intron sequence removed, Verified ORF, "Mannose-6-phosphate isomerase, catalyzes the interconversion of fructose-6-P and mannose-6-P; required for early steps in protein mannosylation"	128.32318489432893	345.26643138932246	-65536	15.0	N	NONE	NONE	NONE	UNKNOWN	UNKNOWN	0	SansSerif	12	-16777216	NONE	TRUE
-661	GND1	YHR183W	NONE	YHR183W	 SGDID:S000001226, Chr VIII from 470960-472429, Verified ORF, "6-phosphogluconate dehydrogenase (decarboxylating), catalyzes an NADPH regenerating reaction in the pentose phosphate pathway; required for growth on D-glucono-delta-lactone and adaptation to oxidative stress"	18.949234023819884	236.50524198271648	-65536	15.0	N	NONE	NONE	NONE	UNKNOWN	UNKNOWN	0	SansSerif	12	-16777216	NONE	TRUE
-662	RKI1	YOR095C	NONE	YOR095C	 SGDID:S000005621, Chr XV from 504329-503553, reverse complement, Verified ORF, "Ribose-5-phosphate ketol-isomerase, catalyzes the interconversion of ribose 5-phosphate and ribulose 5-phosphate in the pentose phosphate pathway; participates in pyridoxine biosynthesis"	94.27793299755785	457.8465726297352	-65536	15.0	N	NONE	NONE	NONE	UNKNOWN	UNKNOWN	0	SansSerif	12	-16777216	NONE	TRUE
-663	ADE1	YAR015W	NONE	YAR015W	 SGDID:S000000070, Chr I from 169370-170290, Verified ORF, "N-succinyl-5-aminoimidazole-4-carboxamide ribotide (SAICAR) synthetase, required for 'de novo' purine nucleotide biosynthesis; red pigment accumulates in mutant cells deprived of adenine"	205.3855407439425	121.99510471526676	-65536	15.0	N	NONE	NONE	NONE	UNKNOWN	UNKNOWN	0	SansSerif	12	-16777216	NONE	TRUE
-664	RNR4	YGR180C	NONE	YGR180C	 SGDID:S000003412, Chr VII from 856306-855269, reverse complement, Verified ORF, "Ribonucleotide-diphosphate reductase (RNR), small subunit; the RNR complex catalyzes the rate-limiting step in dNTP synthesis and is regulated by DNA replication and DNA damage checkpoint pathways via localization of the small subunits"	165.14847325422656	488.2314414071646	-65536	15.0	N	NONE	NONE	NONE	UNKNOWN	UNKNOWN	0	SansSerif	12	-16777216	NONE	TRUE
-665	CDC21	YOR074C	NONE	YOR074C	 SGDID:S000005600, Chr XV from 467591-466677, reverse complement, Verified ORF, "Thymidylate synthase, required for de novo biosynthesis of pyrimidine deoxyribonucleotides; expression is induced at G1/S"	491.7855546955166	163.867353352667	-65536	15.0	N	NONE	NONE	NONE	UNKNOWN	UNKNOWN	0	SansSerif	12	-16777216	NONE	TRUE
-666	URA1	YKL216W	NONE	YKL216W	 SGDID:S000001699, Chr XI from 25216-26160, Verified ORF, "Dihydroorotate dehydrogenase, catalyzes the fourth enzymatic step in the de novo biosynthesis of pyrimidines, converting dihydroorotic acid into orotic acid"	51.95181678820032	335.8532193735452	-65536	15.0	N	NONE	NONE	NONE	UNKNOWN	UNKNOWN	0	SansSerif	12	-16777216	NONE	TRUE
-667	FCY1	YPR062W	NONE	YPR062W	 SGDID:S000006266, Chr XVI from 677162-677638, Verified ORF, "Cytosine deaminase, zinc metalloenzyme that catalyzes the hydrolytic deamination of cytosine to uracil; of biomedical interest because it also catalyzes the deamination of 5-fluorocytosine (5FC) to form anticancer drug 5-fluorouracil (5FU)"	48.59285039712933	282.0566491938675	-65536	15.0	N	NONE	NONE	NONE	UNKNOWN	UNKNOWN	0	SansSerif	12	-16777216	NONE	TRUE
-668	YIR035C	YIR035C	NONE	YIR035C	 SGDID:S000001474, Chr IX from 421787-421023, reverse complement, Uncharacterized ORF, "Putative cytoplasmic protein of unknown function"	38.590510650892675	3.898650886476396	-65536	15.0	N	NONE	NONE	NONE	UNKNOWN	UNKNOWN	0	SansSerif	12	-16777216	NONE	TRUE
-669	CHO1	YER026C	NONE	YER026C	 SGDID:S000000828, Chr V from 208473-207643, reverse complement, Verified ORF, "Phosphatidylserine synthase, functions in phospholipid biosynthesis; catalyzes the reaction CDP-diaclyglycerol + L-serine = CMP + L-1-phosphatidylserine, transcriptionally repressed by myo-inositol and choline"	473.4225308516423	232.55761485959425	-65536	15.0	N	NONE	NONE	NONE	UNKNOWN	UNKNOWN	0	SansSerif	12	-16777216	NONE	TRUE
-670	ACB1	YGR037C	NONE	YGR037C	 SGDID:S000003269, Chr VII from 559998-559735, reverse complement, Verified ORF, "Acyl-CoA-binding protein, transports newly synthesized acyl-CoA esters from fatty acid synthetase (Fas1p-Fas2p) to acyl-CoA-consuming processes"	142.9547805238665	436.8328681586252	-65536	15.0	N	NONE	NONE	NONE	UNKNOWN	UNKNOWN	0	SansSerif	12	-16777216	NONE	TRUE
-671	PDC5	YLR134W	NONE	YLR134W	 SGDID:S000004124, Chr XII from 410724-412415, Verified ORF, "Minor isoform of pyruvate decarboxylase, key enzyme in alcoholic fermentation, decarboxylates pyruvate to acetaldehyde, regulation is glucose- and ethanol-dependent, repressed by thiamine, involved in amino acid catabolism"	131.3092513765197	141.00503504593874	-65536	15.0	N	NONE	NONE	NONE	UNKNOWN	UNKNOWN	0	SansSerif	12	-16777216	NONE	TRUE
-672	ALD6	YPL061W	NONE	YPL061W	 SGDID:S000005982, Chr XVI from 432585-434087, Verified ORF, "Cytosolic aldehyde dehydrogenase, activated by Mg2+ and utilizes NADP+ as the preferred coenzyme; required for conversion of acetaldehyde to acetate; constitutively expressed; locates to the mitochondrial outer surface upon oxidative stress"	564.8746499324667	315.998796443527	-65536	15.0	N	NONE	NONE	NONE	UNKNOWN	UNKNOWN	0	SansSerif	12	-16777216	NONE	TRUE
-673	COX13	YGL191W	NONE	YGL191W	 SGDID:S000003159, Chr VII from 144814-145203, Verified ORF, "Subunit VIa of cytochrome c oxidase, which is the terminal member of the mitochondrial inner membrane electron transport chain; not essential for cytochrome c oxidase activity but may modulate activity in response to ATP"	294.5681293837982	311.3547514377539	-65536	15.0	N	NONE	NONE	NONE	UNKNOWN	UNKNOWN	0	SansSerif	12	-16777216	NONE	TRUE
-674	QCR8	YJL166W	NONE	YJL166W	 SGDID:S000003702, Chr X from 106428-106712, Verified ORF, "Subunit 8 of ubiquinol cytochrome-c reductase complex, which is a component of the mitochondrial inner membrane electron transport chain; oriented facing the intermembrane space; expression is regulated by Abf1p and Cpf1p"	296.8761549069178	219.152605356449	-65536	15.0	N	NONE	NONE	NONE	UNKNOWN	UNKNOWN	0	SansSerif	12	-16777216	NONE	TRUE
-675	OYE2	YHR179W	NONE	YHR179W	 SGDID:S000001222, Chr VIII from 462502-463704, Verified ORF, "Widely conserved NADPH oxidoreductase containing flavin mononucleotide (FMN), homologous to Oye3p with slight differences in ligand binding and catalytic properties; may be involved in sterol metabolism"	90.79423078252674	88.5778089150277	-65536	15.0	N	NONE	NONE	NONE	UNKNOWN	UNKNOWN	0	SansSerif	12	-16777216	NONE	TRUE
-676	YLL053C	YLL053C	NONE	YLL053C	 SGDID:S000003976, Chr XII from 35960-35502, reverse complement, Uncharacterized ORF, "Putative protein; in the Sigma 1278B strain background YLL053C is contiguous with AQY2 which encodes an aquaporin"	148.75058013655146	407.9021293482237	-65536	15.0	N	NONE	NONE	NONE	UNKNOWN	UNKNOWN	0	SansSerif	12	-16777216	NONE	TRUE
-677	PHO84	YML123C	NONE	YML123C	 SGDID:S000004592, Chr XIII from 25801-24038, reverse complement, Verified ORF, "High-affinity inorganic phosphate (Pi) transporter and low-affinity manganese transporter; regulated by Pho4p and Spt7p; mutation confers resistance to arsenate; exit from the ER during maturation requires Pho86p"	166.20972979249936	283.6675079406769	-65536	15.0	N	NONE	NONE	NONE	UNKNOWN	UNKNOWN	0	SansSerif	12	-16777216	NONE	TRUE
-678	VMA7	YGR020C	NONE	YGR020C	 SGDID:S000003252, Chr VII from 527333-526977, reverse complement, Verified ORF, "Subunit F of the eight-subunit V1 peripheral membrane domain of vacuolar H+-ATPase (V-ATPase), an electrogenic proton pump found throughout the endomembrane system; required for the V1 domain to assemble onto the vacuolar membrane"	181.8573442980109	33.78975316893634	-65536	15.0	N	NONE	NONE	NONE	UNKNOWN	UNKNOWN	0	SansSerif	12	-16777216	NONE	TRUE
-679	ATP5	YDR298C	NONE	YDR298C	 SGDID:S000002706, Chr IV from 1058810-1058172, reverse complement, Verified ORF, "Subunit 5 of the stator stalk of mitochondrial F1F0 ATP synthase, which is a large, evolutionarily conserved enzyme complex required for ATP synthesis; homologous to bovine subunit OSCP (oligomycin sensitivity-conferring protein)"	551.6477611376588	6.245925359559202	-65536	15.0	N	NONE	NONE	NONE	UNKNOWN	UNKNOWN	0	SansSerif	12	-16777216	NONE	TRUE
-680	MTW1	YAL034WA	NONE	YAL034WA	 SGDID:S000000032, Chr I from 79719-80588, Verified ORF, "Essential component of the MIND kinetochore complex (Mtw1p Including Nnf1p-Nsl1p-Dsn1p) which joins kinetochore subunits contacting DNA to those contacting microtubules; critical to kinetochore assembly"	15.399989844854641	129.5727647070849	-65536	15.0	N	NONE	NONE	NONE	UNKNOWN	UNKNOWN	0	SansSerif	12	-16777216	NONE	TRUE
-681	YAR062W	YAR062W	NONE	YAR062W	 SGDID:S000000088, Chr I from 218540-219136, pseudogene, "Hypothetical protein"	37.03366632138636	67.19030200513492	-65536	15.0	N	NONE	NONE	NONE	UNKNOWN	UNKNOWN	0	SansSerif	12	-16777216	NONE	TRUE
-682	DAD3	YBR233WA	NONE	YBR233WA	 SGDID:S000007595, Chr II from 684972-685256, Verified ORF, "Essential subunit of the Dam1 complex (aka DASH complex), couples kinetochores to the force produced by MT depolymerization thereby aiding in chromosome segregation; is transferred to the kinetochore prior to mitosis"	196.43474621893844	195.07191475798825	-65536	15.0	N	NONE	NONE	NONE	UNKNOWN	UNKNOWN	0	SansSerif	12	-16777216	NONE	TRUE
-683	HBN1	YCL026CB	NONE	YCL026CB	 SGDID:S000007548, Chr III from 73986-73405, reverse complement, Uncharacterized ORF, "Putative protein of unknown function; similar to bacterial nitroreductases; green fluorescent protein (GFP)-fusion protein localizes to the cytoplasm and nucleus"	29.775605163847715	296.2489330960587	-65536	15.0	N	NONE	NONE	NONE	UNKNOWN	UNKNOWN	0	SansSerif	12	-16777216	NONE	TRUE
-684	YDL085C-A	YDL085CA	NONE	YDL085CA	 SGDID:S000007588, Chr IV from 302670-302464, reverse complement, Uncharacterized ORF, "Putative protein of unknown function; green fluorescent protein (GFP)-fusion protein localizes to the cytoplasm and nucleus"	1.7158972657116012	456.3804016026484	-65536	15.0	N	NONE	NONE	NONE	UNKNOWN	UNKNOWN	0	SansSerif	12	-16777216	NONE	TRUE
-685	YDL086C-A	YDL086CA	NONE	YDL086CA	 SGDID:S000028611, Chr IV from 302089-301655, reverse complement, Dubious ORF, "Dubious ORF unlikely to encode a protein, based on available experimental and comparative sequence data; overlaps uncharacterized ORF YDL086W; identified by gene-trapping, microarray expression analysis, and genome-wide homology searching"	78.85597381813773	86.48662838029536	-65536	15.0	N	NONE	NONE	NONE	UNKNOWN	UNKNOWN	0	SansSerif	12	-16777216	NONE	TRUE
-686	TMA17	YDL110C	NONE	YDL110C	 SGDID:S000002268, Chr IV from 264964-264512, reverse complement, Verified ORF, "Protein of unknown function that associates with ribosomes"	522.9397276830742	409.6365353273183	-65536	15.0	N	NONE	NONE	NONE	UNKNOWN	UNKNOWN	0	SansSerif	12	-16777216	NONE	TRUE
-687	YDL121C	YDL121C	NONE	YDL121C	 SGDID:S000002279, Chr IV from 245582-245133, reverse complement, Uncharacterized ORF, "Putative protein of unknown function; green fluorescent protein (GFP)-fusion protein localizes to the endoplasmic retiuculum; YDL121C is not an essential protein"	530.474454222301	290.68708426181723	-65536	15.0	N	NONE	NONE	NONE	UNKNOWN	UNKNOWN	0	SansSerif	12	-16777216	NONE	TRUE
-688	YDL160C-A	YDL160CA	NONE	YDL160CA	 SGDID:S000028520, Chr IV from 169609-169367, reverse complement, Uncharacterized ORF, "Putative protein of unknown function"	198.98558200677718	101.32218170056967	-65536	15.0	N	NONE	NONE	NONE	UNKNOWN	UNKNOWN	0	SansSerif	12	-16777216	NONE	TRUE
-689	YDL241W	YDL241W	NONE	YDL241W	 SGDID:S000002400, Chr IV from 20635-21006, Uncharacterized ORF, "Putative protein of unknown function; YDL241W is not an essential gene"	46.8670858406782	125.46589327324098	-65536	15.0	N	NONE	NONE	NONE	UNKNOWN	UNKNOWN	0	SansSerif	12	-16777216	NONE	TRUE
-690	HED1	YDR014WA	NONE	YDR014WA	 SGDID:S000113613, Chr IV from 477794-478282, Verified ORF, "Meiosis-specific protein that down-regulates Rad51p-mediated mitotic recombination when the meiotic recombination machinery is impaired; early meiotic gene, transcribed specifically during meiotic prophase"	487.901691106956	292.3123940018146	-65536	15.0	N	NONE	NONE	NONE	UNKNOWN	UNKNOWN	0	SansSerif	12	-16777216	NONE	TRUE
-691	DAD1	YDR016C	NONE	YDR016C	 SGDID:S000002423, Chr IV from 478755-478471, reverse complement, Verified ORF, "Essential subunit of the Dam1 complex (aka DASH complex), couples kinetochores to the force produced by MT depolymerization thereby aiding in chromosome segregation; is transferred to the kinetochore prior to mitosis"	392.60294819148845	201.98151978162855	-65536	15.0	N	NONE	NONE	NONE	UNKNOWN	UNKNOWN	0	SansSerif	12	-16777216	NONE	TRUE
-692	YDR070C	YDR070C	NONE	YDR070C	 SGDID:S000002477, Chr IV from 588377-588096, reverse complement, Uncharacterized ORF, "Putative protein of unknown function; the authentic, non-tagged protein is detected in highly purified mitochondria in high-throughput studies"	318.38040546556704	345.94496904367776	-65536	15.0	N	NONE	NONE	NONE	UNKNOWN	UNKNOWN	0	SansSerif	12	-16777216	NONE	TRUE
-693	YDR428C	YDR428C	NONE	YDR428C	 SGDID:S000002836, Chr IV from 1324231-1323446, reverse complement, Uncharacterized ORF, "Putative alpha/beta-serine hydrolase belonging to the subfamily of hormone-sensitive lipase-like hydrolases"	337.6752402171928	445.57934719810584	-65536	15.0	N	NONE	NONE	NONE	UNKNOWN	UNKNOWN	0	SansSerif	12	-16777216	NONE	TRUE
-694	SNU13	YEL026W	NONE	YEL026W	 SGDID:S000000752, Chr V from 101943-102323, Verified ORF, "RNA binding protein, part of U3 snoRNP involved in rRNA processing, part of U4/U6-U5 tri-snRNP involved in mRNA splicing, similar to human 15.5K protein"	57.00456308977343	136.33593256888065	-65536	15.0	N	NONE	NONE	NONE	UNKNOWN	UNKNOWN	0	SansSerif	12	-16777216	NONE	TRUE
-695	CHZ1	YER030W	NONE	YER030W	 SGDID:S000000832, Chr V from 213436-213897, Verified ORF, "Histone chaperone for Htz1p/H2A-H2B dimer; required for the stabilization of the Chz1p-Htz1-H2B complex; has overlapping function with Nap1p; null mutant displays weak sensitivity to MMS and benomyl; contains a highly conserved CHZ motif"	443.51566573950817	78.51836151696313	-65536	15.0	N	NONE	NONE	NONE	UNKNOWN	UNKNOWN	0	SansSerif	12	-16777216	NONE	TRUE
-696	ISD11	YER048WA	NONE	YER048WA	 SGDID:S000007237, Chr V from 250717-251001, Verified ORF, "Protein required for mitochondrial iron-sulfur cluster biosynthesis"	411.5346120409788	117.77023134127307	-65536	15.0	N	NONE	NONE	NONE	UNKNOWN	UNKNOWN	0	SansSerif	12	-16777216	NONE	TRUE
-697	RPL34A	YER056CA	NONE	YER056CA	 SGDID:S000002135, Chr V from 270183-270147,269749-269421, reverse complement, intron sequence removed, Verified ORF, "Protein component of the large (60S) ribosomal subunit, nearly identical to Rpl34Bp and has similarity to rat L34 ribosomal protein"	409.48899878677327	255.46806010636698	-65536	15.0	N	NONE	NONE	NONE	UNKNOWN	UNKNOWN	0	SansSerif	12	-16777216	NONE	TRUE
-698	THO1	YER063W	NONE	YER063W	 SGDID:S000000865, Chr V from 281708-282364, Verified ORF, "Conserved nuclear RNA-binding protein; specifically binds to transcribed chromatin in a THO- and RNA-dependent manner, genetically interacts with shuttling hnRNP NAB2; overproduction suppresses transcriptional defect caused by hpr1 mutation"	445.43811655503146	132.8243774933696	-65536	15.0	N	NONE	NONE	NONE	UNKNOWN	UNKNOWN	0	SansSerif	12	-16777216	NONE	TRUE
-699	LOC1	YFR001W	NONE	YFR001W	 SGDID:S000001897, Chr VI from 149105-149719, Verified ORF, "Nuclear protein involved in asymmetric localization of ASH1 mRNA; binds double-stranded RNA in vitro; constituent of 66S pre-ribosomal particles"	360.9870143782274	166.88715142511685	-65536	15.0	N	NONE	NONE	NONE	UNKNOWN	UNKNOWN	0	SansSerif	12	-16777216	NONE	TRUE
-700	YGL080W	YGL080W	NONE	YGL080W	 SGDID:S000003048, Chr VII from 358639-359031, Uncharacterized ORF, "Putative protein of unknown function; the authentic, non-tagged protein is detected in highly purified mitochondria in high-throughput studies"	566.702650021095	319.4741762952344	-65536	15.0	N	NONE	NONE	NONE	UNKNOWN	UNKNOWN	0	SansSerif	12	-16777216	NONE	TRUE
-701	PIL1	YGR086C	NONE	YGR086C	 SGDID:S000003318, Chr VII from 650621-649602, reverse complement, Verified ORF, "Primary component of eisosomes, which are large immobile patch structures at the cell cortex associated with endocytosis, along with Lsp1p and Sur7p; null mutants show activation of Pkc1p/Ypk1p stress resistance pathways"	40.91696639379227	433.1314771766207	-65536	15.0	N	NONE	NONE	NONE	UNKNOWN	UNKNOWN	0	SansSerif	12	-16777216	NONE	TRUE
-702	YGR259C	YGR259C	NONE	YGR259C	 SGDID:S000003491, Chr VII from 1012927-1012487, reverse complement, Dubious ORF, "Dubious open reading frame unlikely to encode a protein, based on available experimental and comparative sequence data; overlaps almost completely with the verified ORF TNA1/YGR260W"	95.45550794283312	5.688006095322939	-65536	15.0	N	NONE	NONE	NONE	UNKNOWN	UNKNOWN	0	SansSerif	12	-16777216	NONE	TRUE
-703	SHU1	YHL006C	NONE	YHL006C	 SGDID:S000000998, Chr VIII from 98791-98339, reverse complement, Verified ORF, "Protein of unassigned function involved in mutation suppression, important for error-free repair of spontaneous and induced DNA lesions to protect the genome from mutation; associates with Shu2p, Psy3p, and Csm2p"	383.09834359332615	239.862084843594	-65536	15.0	N	NONE	NONE	NONE	UNKNOWN	UNKNOWN	0	SansSerif	12	-16777216	NONE	TRUE
-704	CTF8	YHR191C	NONE	YHR191C	 SGDID:S000001234, Chr VIII from 486631-486230, reverse complement, Verified ORF, "Subunit of a complex with Ctf18p that shares some subunits with Replication Factor C and is required for sister chromatid cohesion"	284.4941585900996	213.32629117836044	-65536	15.0	N	NONE	NONE	NONE	UNKNOWN	UNKNOWN	0	SansSerif	12	-16777216	NONE	TRUE
-705	YHR213W	YHR213W	NONE	YHR213W	 SGDID:S000001256, Chr VIII from 539151-539747, Uncharacterized ORF, "Putative protein of unknown function"	302.8911907324095	119.0369018741565	-65536	15.0	N	NONE	NONE	NONE	UNKNOWN	UNKNOWN	0	SansSerif	12	-16777216	NONE	TRUE
-706	SNL1	YIL016W	NONE	YIL016W	 SGDID:S000001278, Chr IX from 321452-321931, Verified ORF, "Protein of unknown function proposed to be involved in nuclear pore complex biogenesis and maintenance as well as protein folding; has similarity to the mammalian BAG-1 protein"	81.12090537528539	327.58396646577336	-65536	15.0	N	NONE	NONE	NONE	UNKNOWN	UNKNOWN	0	SansSerif	12	-16777216	NONE	TRUE
-707	GVP36	YIL041W	NONE	YIL041W	 SGDID:S000001303, Chr IX from 276524-277504, Verified ORF, "Golgi vesicle protein of unknown function; localizes to both early and late Golgi vesicles; may interact with ribosomes, based on co-purification experiments"	173.8148623436475	427.43365629447743	-65536	15.0	N	NONE	NONE	NONE	UNKNOWN	UNKNOWN	0	SansSerif	12	-16777216	NONE	TRUE
-708	RSM25	YIL093C	NONE	YIL093C	 SGDID:S000001355, Chr IX from 188781-187987, reverse complement, Verified ORF, "Mitochondrial ribosomal protein of the small subunit"	346.03941920856846	52.16546767167141	-65536	15.0	N	NONE	NONE	NONE	UNKNOWN	UNKNOWN	0	SansSerif	12	-16777216	NONE	TRUE
-709	PRY1	YJL079C	NONE	YJL079C	 SGDID:S000003615, Chr X from 290769-289870, reverse complement, Verified ORF, "Protein of unknown function, has similarity to Pry2p and Pry3p and to the plant PR-1 class of pathogen related proteins"	7.888607380369484	70.24368400584879	-65536	15.0	N	NONE	NONE	NONE	UNKNOWN	UNKNOWN	0	SansSerif	12	-16777216	NONE	TRUE
-710	EAF6	YJR082C	NONE	YJR082C	 SGDID:S000003842, Chr X from 582248-581907, reverse complement, Verified ORF, "Subunit of the NuA4 acetyltransferase complex that acetylates histone H4 and NuA3 acetyltransferase complex that acetylates histone H3"	12.378106608244195	322.9119553268791	-65536	15.0	N	NONE	NONE	NONE	UNKNOWN	UNKNOWN	0	SansSerif	12	-16777216	NONE	TRUE
-711	FMP46	YKR049C	NONE	YKR049C	 SGDID:S000001757, Chr XI from 526873-526472, reverse complement, Verified ORF, "Putative redox protein containing a thioredoxin fold; the authentic, non-tagged protein is detected in highly purified mitochondria in high-throughput studies"	58.63512438198861	361.54665922440955	-65536	15.0	N	NONE	NONE	NONE	UNKNOWN	UNKNOWN	0	SansSerif	12	-16777216	NONE	TRUE
-712	PUF3	YLL013C	NONE	YLL013C	 SGDID:S000003936, Chr XII from 124713-122074, reverse complement, Verified ORF, "Protein of the mitochondrial outer surface, links the Arp2/3 complex with the mitochore during anterograde mitochondrial movement; also binds to and promotes degradation of mRNAs for select nuclear-encoded mitochondrial proteins"	322.8879428209818	399.1824589066358	-65536	15.0	N	NONE	NONE	NONE	UNKNOWN	UNKNOWN	0	SansSerif	12	-16777216	NONE	TRUE
-713	HCR1	YLR192C	NONE	YLR192C	 SGDID:S000004182, Chr XII from 539591-538794, reverse complement, Verified ORF, "Dual function protein involved in translation initiation as a substoichiometric component of eukaryotic translation initiation factor 3 (eIF3) and required for processing of 20S pre-rRNA; binds to eIF3 subunits Rpg1p and Prt1p and 18S rRNA"	35.545230716370874	68.42582840629163	-65536	15.0	N	NONE	NONE	NONE	UNKNOWN	UNKNOWN	0	SansSerif	12	-16777216	NONE	TRUE
-714	YKE2	YLR200W	NONE	YLR200W	 SGDID:S000004190, Chr XII from 549014-549358, Verified ORF, "Subunit of the heterohexameric Gim/prefoldin protein complex involved in the folding of alpha-tubulin, beta-tubulin, and actin"	493.62026262958545	56.42602654394896	-65536	15.0	N	NONE	NONE	NONE	UNKNOWN	UNKNOWN	0	SansSerif	12	-16777216	NONE	TRUE
-715	DCS1	YLR270W	NONE	YLR270W	 SGDID:S000004260, Chr XII from 681188-682240, Verified ORF, "Non-essential hydrolase involved in mRNA decapping, may function in a feedback mechanism to regulate deadenylation, contains pyrophosphatase activity and a HIT (histidine triad) motif; interacts with neutral trehalase Nth1p"	253.2561098339276	402.70961212463146	-65536	15.0	N	NONE	NONE	NONE	UNKNOWN	UNKNOWN	0	SansSerif	12	-16777216	NONE	TRUE
-716	ORM2	YLR350W	NONE	YLR350W	 SGDID:S000004342, Chr XII from 828729-829379, Verified ORF, "Evolutionarily conserved protein with similarity to Orm1p, required for resistance to agents that induce the unfolded protein response; human ortholog is located in the endoplasmic reticulum"	124.48656869334425	360.9656831464857	-65536	15.0	N	NONE	NONE	NONE	UNKNOWN	UNKNOWN	0	SansSerif	12	-16777216	NONE	TRUE
-717	ROT1	YMR200W	NONE	YMR200W	 SGDID:S000004813, Chr XIII from 664751-665521, Verified ORF, "Essential ER membrane protein; may be involved in protein folding; mutation causes defects in cell wall synthesis and in lysis of autophagic bodies, suppresses tor2 mutations, and is synthetically lethal with kar2-1 and with rot2 mutations"	161.96714391219726	399.3619576444112	-65536	15.0	N	NONE	NONE	NONE	UNKNOWN	UNKNOWN	0	SansSerif	12	-16777216	NONE	TRUE
-718	YMR226C	YMR226C	NONE	YMR226C	 SGDID:S000004839, Chr XIII from 722395-721592, reverse complement, Verified ORF, "NADP(+)-dependent dehydrogenase; acts on serine, L-allo-threonine, and other 3-hydroxy acids; green fluorescent protein fusion protein localizes to the cytoplasm and nucleus; may interact with ribosomes, based on co-purification experiments"	318.8321718392867	165.8792126463696	-65536	15.0	N	NONE	NONE	NONE	UNKNOWN	UNKNOWN	0	SansSerif	12	-16777216	NONE	TRUE
-719	PGA2	YNL149C	NONE	YNL149C	 SGDID:S000005093, Chr XIV from 349758-349369, reverse complement, Uncharacterized ORF, "Essential protein required for maturation of Gas1p and Pho8p; involved in protein trafficking; GFP-fusion protein localizes to the ER and YFP-fusion protein to the nuclear envelope-ER network; null mutants have a cell separation defect"	121.96853437784542	18.549064444483456	-65536	15.0	N	NONE	NONE	NONE	UNKNOWN	UNKNOWN	0	SansSerif	12	-16777216	NONE	TRUE
-720	ZEO1	YOL109W	NONE	YOL109W	 SGDID:S000005469, Chr XV from 110297-110638, Verified ORF, "Peripheral membrane protein of the plasma membrane that interacts with Mid2p; regulates the cell integrity pathway mediated by Pkc1p and Slt2p"	354.76469537512145	304.64726367075497	-65536	15.0	N	NONE	NONE	NONE	UNKNOWN	UNKNOWN	0	SansSerif	12	-16777216	NONE	TRUE
-721	YOR287C	YOR287C	NONE	YOR287C	 SGDID:S000005813, Chr XV from 851838-850936, reverse complement, Uncharacterized ORF, "Protein required for cell viability"	302.33946131863036	362.24266129520976	-65536	15.0	N	NONE	NONE	NONE	UNKNOWN	UNKNOWN	0	SansSerif	12	-16777216	NONE	TRUE
-722	YPL205C	YPL205C	NONE	YPL205C	 SGDID:S000006126, Chr XVI from 164265-163921, reverse complement, Dubious ORF, "Hypothetical protein; deletion of locus affects telomere length"	99.25747365982748	393.46493729848294	-65536	15.0	N	NONE	NONE	NONE	UNKNOWN	UNKNOWN	0	SansSerif	12	-16777216	NONE	TRUE
-723	YPR036W-A	YPR036WA	NONE	YPR036WA	 SGDID:S000028425, Chr XVI from 645947-646150, Verified ORF, "Protein of unknown function; transcription is regulated by Pdr1p"	273.0938818364786	454.10924283963413	-65536	15.0	N	NONE	NONE	NONE	UNKNOWN	UNKNOWN	0	SansSerif	12	-16777216	NONE	TRUE
-724	YPR063C	YPR063C	NONE	YPR063C	 SGDID:S000006267, Chr XVI from 678317-678277,678190-677809, reverse complement, intron sequence removed, Uncharacterized ORF, "ER-localized protein of unknown function"	429.37935688631745	139.98805630444838	-65536	15.0	N	NONE	NONE	NONE	UNKNOWN	UNKNOWN	0	SansSerif	12	-16777216	NONE	TRUE
-725	DIB1	YPR082C	NONE	YPR082C	 SGDID:S000006286, Chr XVI from 704654-704223, reverse complement, Verified ORF, "17-kDa component of the U4/U6aU5 tri-snRNP, plays an essential role in pre-mRNA splicing, orthologue of hDIM1, the human U5-specific 15-kDa protein"	258.2052817070115	13.861782920404798	-65536	15.0	N	NONE	NONE	NONE	UNKNOWN	UNKNOWN	0	SansSerif	12	-16777216	NONE	TRUE
-726	PTA1	YAL043C	NONE	YAL043C	 SGDID:S000000041, Chr I from 61053-58696, reverse complement, Verified ORF, "Subunit of holo-CPF, a multiprotein complex and functional homolog of mammalian CPSF, required for the cleavage and polyadenylation of mRNA and snoRNA 3' ends; involved in pre-tRNA processing; binds to the phosphorylated CTD of RNAPII"	234.39462647827625	78.55926534361063	-65536	15.0	N	NONE	NONE	NONE	UNKNOWN	UNKNOWN	0	SansSerif	12	-16777216	NONE	TRUE
-727	YPR170W-A	YPR170WA	NONE	YPR170WA	 SGDID:S000028861, Chr XVI from 883374-883559, Dubious ORF, "Dubious open reading frame unlikely to encode a functional protein, based on available experimental and comparative sequence data; identified by expression profiling and mass spectrometry"	271.2374251211566	252.02450365042552	-65536	15.0	N	NONE	NONE	NONE	UNKNOWN	UNKNOWN	0	SansSerif	12	-16777216	NONE	TRUE
-728	STP1	YDR463W	NONE	YDR463W	 SGDID:S000002871, Chr IV from 1386808-1388367, Verified ORF, "Transcription factor, activated by proteolytic processing in response to signals from the SPS sensor system for external amino acids; activates transcription of amino acid permease genes and may have a role in tRNA processing"	419.4070509670411	439.3456418588108	-65536	15.0	N	NONE	NONE	NONE	UNKNOWN	UNKNOWN	0	SansSerif	12	-16777216	NONE	TRUE
-729	SRM1	YGL097W	NONE	YGL097W	 SGDID:S000003065, Chr VII from 321785-323233, Verified ORF, "Nucleotide exchange factor for Gsp1p, localizes to the nucleus, required for nucleocytoplasmic trafficking of macromolecules; suppressor of the pheromone response pathway; potentially phosphorylated by Cdc28p"	204.15288658134082	100.38326803447923	-65536	15.0	N	NONE	NONE	NONE	UNKNOWN	UNKNOWN	0	SansSerif	12	-16777216	NONE	TRUE
-730	YDR406W-A	YDR406WA	NONE	YDR406WA	 SGDID:S000028543, Chr IV from 1283791-1284036, Dubious ORF, "Dubious open reading frame unlikely to encode a functional protein; identified by fungal homology and RT-PCR"	86.56614382106157	475.360100222748	-65536	15.0	N	NONE	NONE	NONE	UNKNOWN	UNKNOWN	0	SansSerif	12	-16777216	NONE	TRUE
-731	Q0092	Q0092	NONE	Q0092	 SGDID:S000007269, Chr Mito from 30874-31014, Dubious ORF, "Dubious open reading frame unlikely to encode a protein, based on available experimental and comparative sequence data"	47.536286624907376	14.225869949414493	-65536	15.0	N	NONE	NONE	NONE	UNKNOWN	UNKNOWN	0	SansSerif	12	-16777216	NONE	TRUE
-732	RPO26	YPR187W	NONE	YPR187W	 SGDID:S000006391, Chr XVI from 911253-911272,911349-911796, intron sequence removed, Verified ORF, "RNA polymerase subunit ABC23, common to RNA polymerases I, II, and III; part of central core; similar to bacterial omega subunit"	399.99897887923504	85.28319780935828	-65536	15.0	N	NONE	NONE	NONE	UNKNOWN	UNKNOWN	0	SansSerif	12	-16777216	NONE	TRUE
-733	RPS21B	YJL136C	NONE	YJL136C	 SGDID:S000003672, Chr X from 157270-157247,156786-156547, reverse complement, intron sequence removed, Verified ORF, "Protein component of the small (40S) ribosomal subunit; nearly identical to Rps21Ap and has similarity to rat S21 ribosomal protein"	482.9231912804375	273.62543620951163	-65536	15.0	N	NONE	NONE	NONE	UNKNOWN	UNKNOWN	0	SansSerif	12	-16777216	NONE	TRUE
-734	SSZ1	YHR064C	NONE	YHR064C	 SGDID:S000001106, Chr VIII from 227143-225527, reverse complement, Verified ORF, "Hsp70 protein that interacts with Zuo1p (a DnaJ homolog) to form a ribosome-associated complex that binds the ribosome via the Zuo1p subunit; also involved in pleiotropic drug resistance via sequential activation of PDR1 and PDR5; binds ATP"	165.80060432305567	367.5847161524994	-65536	15.0	N	NONE	NONE	NONE	UNKNOWN	UNKNOWN	0	SansSerif	12	-16777216	NONE	TRUE
-735	NOP58	YOR310C	NONE	YOR310C	 SGDID:S000005837, Chr XV from 898357-896822, reverse complement, Verified ORF, "Protein involved in pre-rRNA processing, 18S rRNA synthesis, and snoRNA synthesis; component of the small subunit processome complex, which is required for processing of pre-18S rRNA"	354.58560093827873	364.9394722880693	-65536	15.0	N	NONE	NONE	NONE	UNKNOWN	UNKNOWN	0	SansSerif	12	-16777216	NONE	TRUE
-736	SIK1	YLR197W	NONE	YLR197W	 SGDID:S000004187, Chr XII from 546099-547613, Verified ORF, "Essential evolutionarily-conserved nucleolar protein component of the box C/D snoRNP complexes that direct 2'-O-methylation of pre-rRNA during its maturation; overexpression causes spindle orientation defects"	448.35586974098885	61.02288579124715	-65536	15.0	N	NONE	NONE	NONE	UNKNOWN	UNKNOWN	0	SansSerif	12	-16777216	NONE	TRUE
-737	STM1	YLR150W	NONE	YLR150W	 SGDID:S000004140, Chr XII from 440468-441289, Verified ORF, "Protein that binds G4 quadruplex and purine motif triplex nucleic acid; acts with Cdc13p to maintain telomere structure; interacts with ribosomes and subtelomeric Y' DNA; multicopy suppressor of tom1 and pop2 mutations"	269.1869684351545	317.01049982052956	-65536	15.0	N	NONE	NONE	NONE	UNKNOWN	UNKNOWN	0	SansSerif	12	-16777216	NONE	TRUE
-738	BFR1	YOR198C	NONE	YOR198C	 SGDID:S000005724, Chr XV from 720066-718654, reverse complement, Verified ORF, "Component of mRNP complexes associated with polyribosomes; implicated in secretion and nuclear segregation; multicopy suppressor of BFA (Brefeldin A) sensitivity"	428.8019669250143	198.6418912011998	-65536	15.0	N	NONE	NONE	NONE	UNKNOWN	UNKNOWN	0	SansSerif	12	-16777216	NONE	TRUE
-739	PEA2	YER149C	NONE	YER149C	 SGDID:S000000951, Chr V from 467465-466203, reverse complement, Verified ORF, "Coiled-coil polarisome protein required for polarized morphogenesis, cell fusion, and low affinity Ca2+ influx; forms polarisome complex with Bni1p, Bud6p, and Spa2p; localizes to sites of polarized growth"	548.0384492967335	78.07733984746528	-65536	15.0	N	NONE	NONE	NONE	UNKNOWN	UNKNOWN	0	SansSerif	12	-16777216	NONE	TRUE
-740	CBC2	YPL178W	NONE	YPL178W	 SGDID:S000006099, Chr XVI from 212157-212783, Verified ORF, "Small subunit of the heterodimeric cap binding complex that also contains Sto1p, component of the spliceosomal commitment complex; interacts with Npl3p, possibly to package mRNA for export from the nucleus; contains an RNA-binding motif"	459.1521587086109	17.512724905466737	-65536	15.0	N	NONE	NONE	NONE	UNKNOWN	UNKNOWN	0	SansSerif	12	-16777216	NONE	TRUE
-741	ABF2	YMR072W	NONE	YMR072W	 SGDID:S000004676, Chr XIII from 411568-412119, Verified ORF, "Mitochondrial DNA-binding protein involved in mitochondrial DNA replication and recombination, member of HMG1 DNA-binding protein family; activity may be regulated by protein kinase A phosphorylation"	512.8512100045212	61.28937990571865	-65536	15.0	N	NONE	NONE	NONE	UNKNOWN	UNKNOWN	0	SansSerif	12	-16777216	NONE	TRUE
-742	VPS21	YOR089C	NONE	YOR089C	 SGDID:S000005615, Chr XV from 490830-490198, reverse complement, Verified ORF, "GTPase required for transport during endocytosis and for correct sorting of vacuolar hydrolases; localized in endocytic intermediates; detected in mitochondria; geranylgeranylation required for membrane association; mammalian Rab5 homolog"	298.4612541486349	188.79765703633748	-65536	15.0	N	NONE	NONE	NONE	UNKNOWN	UNKNOWN	0	SansSerif	12	-16777216	NONE	TRUE
-743	TFP3	YPL234C	NONE	YPL234C	 SGDID:S000006155, Chr XVI from 105440-104946, reverse complement, Verified ORF, "Vacuolar ATPase V0 domain subunit c', involved in proton transport activity; hydrophobic integral membrane protein (proteolipid) containing four transmembrane segments; N and C termini are in the vacuolar lumen"	190.00110110323106	57.5072748587232	-65536	15.0	N	NONE	NONE	NONE	UNKNOWN	UNKNOWN	0	SansSerif	12	-16777216	NONE	TRUE
-744	ATP17	YDR377W	NONE	YDR377W	 SGDID:S000002785, Chr IV from 1228603-1228908, Verified ORF, "Subunit f of the F0 sector of mitochondrial F1F0 ATP synthase, which is a large, evolutionarily conserved enzyme complex required for ATP synthesis"	473.4403802231478	332.3651217497869	-65536	15.0	N	NONE	NONE	NONE	UNKNOWN	UNKNOWN	0	SansSerif	12	-16777216	NONE	TRUE
-745	SMT3	YDR510W	NONE	YDR510W	 SGDID:S000002918, Chr IV from 1469392-1469697, Verified ORF, "Ubiquitin-like protein of the SUMO family, conjugated to lysine residues of target proteins; regulates chromatid cohesion, chromosome segregation, APC-mediated proteolysis, DNA replication and septin ring dynamics"	243.68074377740936	219.46310544569354	-65536	15.0	N	NONE	NONE	NONE	UNKNOWN	UNKNOWN	0	SansSerif	12	-16777216	NONE	TRUE
-746	PRE4	YFR050C	NONE	YFR050C	 SGDID:S000001946, Chr VI from 249853-249053, reverse complement, Verified ORF, "20S proteasome beta-type subunit"	237.47197682576112	372.5294479118727	-65536	15.0	N	NONE	NONE	NONE	UNKNOWN	UNKNOWN	0	SansSerif	12	-16777216	NONE	TRUE
-747	RPL40A	YIL148W	NONE	YIL148W	 SGDID:S000001410, Chr IX from 68708-68715,69150-69528, intron sequence removed, Verified ORF, "Fusion protein, identical to Rpl40Bp, that is cleaved to yield ubiquitin and a ribosomal protein of the large (60S) ribosomal subunit with similarity to rat L40; ubiquitin may facilitate assembly of the ribosomal protein into ribosomes"	159.54679095870117	428.3161530944496	-65536	15.0	N	NONE	NONE	NONE	UNKNOWN	UNKNOWN	0	SansSerif	12	-16777216	NONE	TRUE
-748	RPN7	YPR108W	NONE	YPR108W	 SGDID:S000006312, Chr XVI from 742452-743741, Verified ORF, "Essential, non-ATPase regulatory subunit of the 26S proteasome, similar to another S. cerevisiae regulatory subunit, Rpn5p, as well as to mammalian proteasome subunits"	135.50799768808565	398.2991565855267	-65536	15.0	N	NONE	NONE	NONE	UNKNOWN	UNKNOWN	0	SansSerif	12	-16777216	NONE	TRUE
-749	PUP1	YOR157C	NONE	YOR157C	 SGDID:S000005683, Chr XV from 631752-630967, reverse complement, Verified ORF, "Endopeptidase with trypsin-like activity that cleaves after basic residues; beta-type subunit of 20S proteasome synthesized as a proprotein before being proteolytically processed for assembly into 20S particle; human homolog is subunit Z"	537.460142056211	134.16286458615977	-65536	15.0	N	NONE	NONE	NONE	UNKNOWN	UNKNOWN	0	SansSerif	12	-16777216	NONE	TRUE
-750	HXT7	YDR342C	NONE	YDR342C	 SGDID:S000002750, Chr IV from 1155922-1154210, reverse complement, Verified ORF, "High-affinity glucose transporter of the major facilitator superfamily, nearly identical to Hxt6p, expressed at high basal levels relative to other HXTs, expression repressed by high glucose levels"	420.1317515978857	406.70203619073527	-65536	15.0	N	NONE	NONE	NONE	UNKNOWN	UNKNOWN	0	SansSerif	12	-16777216	NONE	TRUE
-751	RHO1	YPR165W	NONE	YPR165W	 SGDID:S000006369, Chr XVI from 875364-875993, Verified ORF, "GTP-binding protein of the rho subfamily of Ras-like proteins, involved in establishment of cell polarity; regulates protein kinase C (Pkc1p) and the cell wall synthesizing enzyme 1,3-beta-glucan synthase (Fks1p and Gsc2p)"	60.1212256680566	170.5354973882427	-65536	15.0	N	NONE	NONE	NONE	UNKNOWN	UNKNOWN	0	SansSerif	12	-16777216	NONE	TRUE
-752	HMO1	YDR174W	NONE	YDR174W	 SGDID:S000002581, Chr IV from 812107-812847, Verified ORF, "Chromatin associated high mobility group (HMG) family member involved in genome maintenance; rDNA-binding component of the Pol I transcription system; associates with a 5'-3' DNA helicase and Fpr1p, a prolyl isomerase"	124.41831498744511	237.46958140767526	-65536	15.0	N	NONE	NONE	NONE	UNKNOWN	UNKNOWN	0	SansSerif	12	-16777216	NONE	TRUE
-753	CAP1	YKL007W	NONE	YKL007W	 SGDID:S000001490, Chr XI from 428945-429751, Verified ORF, "Alpha subunit of the capping protein (CP) heterodimer (Cap1p and Cap2p) which binds to the barbed ends of actin filaments preventing further polymerization; localized predominantly to cortical actin patches"	545.7134882958137	249.57498154955076	-65536	15.0	N	NONE	NONE	NONE	UNKNOWN	UNKNOWN	0	SansSerif	12	-16777216	NONE	TRUE
-754	RET3	YPL010W	NONE	YPL010W	 SGDID:S000005931, Chr XVI from 535015-535584, Verified ORF, "Zeta subunit of the coatomer complex (COPI), which coats Golgi-derived transport vesicles; involved in retrograde transport between Golgi and ER"	288.52070553740595	297.25895494648546	-65536	15.0	N	NONE	NONE	NONE	UNKNOWN	UNKNOWN	0	SansSerif	12	-16777216	NONE	TRUE
-755	TEF2	YBR118W	NONE	YBR118W	 SGDID:S000000322, Chr II from 477665-479041, Verified ORF, "Translational elongation factor EF-1 alpha; also encoded by TEF1; functions in the binding reaction of aminoacyl-tRNA (AA-tRNA) to ribosomes"	104.69821973106417	422.11683066887946	-65536	15.0	N	NONE	NONE	NONE	UNKNOWN	UNKNOWN	0	SansSerif	12	-16777216	NONE	TRUE
-756	ANB1	YJR047C	NONE	YJR047C	 SGDID:S000003808, Chr X from 525374-524901, reverse complement, Verified ORF, "Translation initiation factor eIF-5A, promotes formation of the first peptide bond; similar to and functionally redundant with Hyp2p; undergoes an essential hypusination modification; expressed under anaerobic conditions"	408.5827908221424	299.97057920223307	-65536	15.0	N	NONE	NONE	NONE	UNKNOWN	UNKNOWN	0	SansSerif	12	-16777216	NONE	TRUE
-757	NIP1	YMR309C	NONE	YMR309C	 SGDID:S000004926, Chr XIII from 895425-892987, reverse complement, Verified ORF, "Subunit of the eukaryotic translation initiation factor 3 (eIF3), involved in the assembly of preinitiation complex and start codon selection"	474.4866149473152	371.19277337159014	-65536	15.0	N	NONE	NONE	NONE	UNKNOWN	UNKNOWN	0	SansSerif	12	-16777216	NONE	TRUE
-758	GUS1	YGL245W	NONE	YGL245W	 SGDID:S000003214, Chr VII from 39023-41149, Verified ORF, "Glutamyl-tRNA synthetase (GluRS), forms a complex with methionyl-tRNA synthetase (Mes1p) and Arc1p; complex formation increases the catalytic efficiency of both tRNA synthetases and ensures their correct localization to the cytoplasm"	394.8206881936511	434.7004018766207	-65536	15.0	N	NONE	NONE	NONE	UNKNOWN	UNKNOWN	0	SansSerif	12	-16777216	NONE	TRUE
-759	SUP35	YDR172W	NONE	YDR172W	 SGDID:S000002579, Chr IV from 808321-810378, Verified ORF, "Translation termination factor eRF3; altered protein conformation creates the [PSI(+)] prion, a dominant cytoplasmically inherited protein aggregate that alters translational fidelity and creates a nonsense suppressor phenotype"	224.00840518453236	387.61520305639493	-65536	15.0	N	NONE	NONE	NONE	UNKNOWN	UNKNOWN	0	SansSerif	12	-16777216	NONE	TRUE
-760	CDC33	YOL139C	NONE	YOL139C	 SGDID:S000005499, Chr XV from 61024-60383, reverse complement, Verified ORF, "Cytoplasmic mRNA cap binding protein; the eIF4E-cap complex is responsible for mediating cap-dependent mRNA translation via interactions with the translation initiation factor eIF4G (Tif4631p or Tif4632p)"	132.76505006188364	209.6849054806758	-65536	15.0	N	NONE	NONE	NONE	UNKNOWN	UNKNOWN	0	SansSerif	12	-16777216	NONE	TRUE
-761	MRP17	YKL003C	NONE	YKL003C	 SGDID:S000001486, Chr XI from 437135-436740, reverse complement, Verified ORF, "Mitochondrial ribosomal protein of the small subunit; MRP17 exhibits genetic interactions with PET122, encoding a COX3-specific translational activator"	99.69666006632349	141.3619541046924	-65536	15.0	N	NONE	NONE	NONE	UNKNOWN	UNKNOWN	0	SansSerif	12	-16777216	NONE	TRUE
-762	RPL27B	YDR471W	NONE	YDR471W	 SGDID:S000002879, Chr IV from 1401762-1401792,1402177-1402556, intron sequence removed, Verified ORF, "Protein component of the large (60S) ribosomal subunit, nearly identical to Rpl27Ap and has similarity to rat L27 ribosomal protein"	135.93057058477143	472.3786874649273	-65536	15.0	N	NONE	NONE	NONE	UNKNOWN	UNKNOWN	0	SansSerif	12	-16777216	NONE	TRUE
-763	YAL064C-A	YAL064CA	NONE	YAL064CA	 SGDID:S000002140, Chr I from 13744-13364, reverse complement, Uncharacterized ORF, "Putative protein of unknown function; YAL064C-A is not an essential gene"	395.5206277074688	236.52165203520752	-65536	15.0	N	NONE	NONE	NONE	UNKNOWN	UNKNOWN	0	SansSerif	12	-16777216	NONE	TRUE
-764	TPO2	YGR138C	NONE	YGR138C	 SGDID:S000003370, Chr VII from 765611-763767, reverse complement, Verified ORF, "Polyamine transport protein specific for spermine; localizes to the plasma membrane; transcription of TPO2 is regulated by Haa1p; member of the major facilitator superfamily"	227.36196052062778	290.20819210692343	-65536	15.0	N	NONE	NONE	NONE	UNKNOWN	UNKNOWN	0	SansSerif	12	-16777216	NONE	TRUE
-765	ERG5	YMR015C	NONE	YMR015C	 SGDID:S000004617, Chr XIII from 302484-300868, reverse complement, Verified ORF, "C-22 sterol desaturase, a cytochrome P450 enzyme that catalyzes the formation of the C-22(23) double bond in the sterol side chain in ergosterol biosynthesis; may be a target of azole antifungal drugs"	536.2771202548997	414.8622003524991	-65536	15.0	N	NONE	NONE	NONE	UNKNOWN	UNKNOWN	0	SansSerif	12	-16777216	NONE	TRUE
-766	ERG11	YHR007C	NONE	YHR007C	 SGDID:S000001049, Chr VIII from 121678-120086, reverse complement, Verified ORF, "Lanosterol 14-alpha-demethylase, catalyzes the C-14 demethylation of lanosterol to form 4,4''-dimethyl cholesta-8,14,24-triene-3-beta-ol in the ergosterol biosynthesis pathway; member of the cytochrome P450 family"	436.26953900518265	60.19180300113197	-65536	15.0	N	NONE	NONE	NONE	UNKNOWN	UNKNOWN	0	SansSerif	12	-16777216	NONE	TRUE
-767	YEF3	YLR249W	NONE	YLR249W	 SGDID:S000004239, Chr XII from 636782-639916, Verified ORF, "Translational elongation factor 3, stimulates the binding of aminoacyl-tRNA (AA-tRNA) to ribosomes by releasing EF-1 alpha from the ribosomal complex; contains two ABC cassettes; binds and hydrolyses ATP"	22.70803067876726	138.051977964968	-65536	15.0	N	NONE	NONE	NONE	UNKNOWN	UNKNOWN	0	SansSerif	12	-16777216	NONE	TRUE
-768	SER3	YER081W	NONE	YER081W	 SGDID:S000000883, Chr V from 322682-324091, Verified ORF, "3-phosphoglycerate dehydrogenase, catalyzes the first step in serine and glycine biosynthesis; isozyme of Ser33p"	510.6215272202092	223.9603464455216	-65536	15.0	N	NONE	NONE	NONE	UNKNOWN	UNKNOWN	0	SansSerif	12	-16777216	NONE	TRUE
-769	YIL168W	YIL168W	NONE	YIL168W	 SGDID:S000001430, Chr IX from 29032-29415, pseudogene, "Open reading frame, unlikely to produce a functional protein in S288C; in closely related species and other <i>S. cerevisiae</i> strain backgrounds YIL168W and adjacent ORF, YIL167W, constitute a single ORF encoding L-serine dehydratase"	14.947299430257031	416.00582279082596	-65536	15.0	N	NONE	NONE	NONE	UNKNOWN	UNKNOWN	0	SansSerif	12	-16777216	NONE	TRUE
-770	GDH1	YOR375C	NONE	YOR375C	 SGDID:S000005902, Chr XV from 1043040-1041676, reverse complement, Verified ORF, "NADP(+)-dependent glutamate dehydrogenase, synthesizes glutamate from ammonia and alpha-ketoglutarate; rate of alpha-ketoglutarate utilization differs from Gdh3p; expression regulated by nitrogen and carbon sources"	110.89664668580168	379.3019764611881	-65536	15.0	N	NONE	NONE	NONE	UNKNOWN	UNKNOWN	0	SansSerif	12	-16777216	NONE	TRUE
-771	MET28	YIR017C	NONE	YIR017C	 SGDID:S000001456, Chr IX from 384116-383553, reverse complement, Verified ORF, "Transcriptional activator in the Cbf1p-Met4p-Met28p complex, participates in the regulation of sulfur metabolism"	418.0586349647517	298.6883443588688	-65536	15.0	N	NONE	NONE	NONE	UNKNOWN	UNKNOWN	0	SansSerif	12	-16777216	NONE	TRUE
-772	PFK1	YGR240C	NONE	YGR240C	 SGDID:S000003472, Chr VII from 973739-970776, reverse complement, Verified ORF, "Alpha subunit of heterooctameric phosphofructokinase involved in glycolysis, indispensable for anaerobic growth, activated by fructose-2,6-bisphosphate and AMP, mutation inhibits glucose induction of cell cycle-related genes"	191.26628002946578	471.96752816888073	-65536	15.0	N	NONE	NONE	NONE	UNKNOWN	UNKNOWN	0	SansSerif	12	-16777216	NONE	TRUE
-773	HXK1	YFR053C	NONE	YFR053C	 SGDID:S000001949, Chr VI from 255036-253579, reverse complement, Verified ORF, "Hexokinase isoenzyme 1, a cytosolic protein that catalyzes phosphorylation of glucose during glucose metabolism; expression is highest during growth on non-glucose carbon sources; glucose-induced repression involves the hexokinase Hxk2p"	81.56318079671023	97.16532448504455	-65536	15.0	N	NONE	NONE	NONE	UNKNOWN	UNKNOWN	0	SansSerif	12	-16777216	NONE	TRUE
-774	CIT2	YCR005C	NONE	YCR005C	 SGDID:S000000598, Chr III from 122326-120944, reverse complement, Verified ORF, "Citrate synthase, catalyzes the condensation of acetyl coenzyme A and oxaloacetate to form citrate, peroxisomal isozyme involved in glyoxylate cycle; expression is controlled by Rtg1p and Rtg2p transcription factors"	503.0140629470335	272.6348443733678	-65536	15.0	N	NONE	NONE	NONE	UNKNOWN	UNKNOWN	0	SansSerif	12	-16777216	NONE	TRUE
-775	PGI1	YBR196C	NONE	YBR196C	 SGDID:S000000400, Chr II from 613895-612231, reverse complement, Verified ORF, "Glycolytic enzyme phosphoglucose isomerase, catalyzes the interconversion of glucose-6-phosphate and fructose-6-phosphate; required for cell cycle progression and completion of the gluconeogenic events of sporulation"	103.50045351680663	131.75138584234182	-65536	15.0	N	NONE	NONE	NONE	UNKNOWN	UNKNOWN	0	SansSerif	12	-16777216	NONE	TRUE
-776	TKL1	YPR074C	NONE	YPR074C	 SGDID:S000006278, Chr XVI from 694835-692793, reverse complement, Verified ORF, "Transketolase, similar to Tkl2p; catalyzes conversion of xylulose-5-phosphate and ribose-5-phosphate to sedoheptulose-7-phosphate and glyceraldehyde-3-phosphate in the pentose phosphate pathway; needed for synthesis of aromatic amino acids"	87.1509067441455	253.85615756075504	-65536	15.0	N	NONE	NONE	NONE	UNKNOWN	UNKNOWN	0	SansSerif	12	-16777216	NONE	TRUE
-777	PHO13	YDL236W	NONE	YDL236W	 SGDID:S000002395, Chr IV from 32296-33234, Verified ORF, "Alkaline phosphatase specific for p-nitrophenyl phosphate, involved in dephosphorylation of histone II-A and casein"	507.0418740904572	345.54970305009016	-65536	15.0	N	NONE	NONE	NONE	UNKNOWN	UNKNOWN	0	SansSerif	12	-16777216	NONE	TRUE
-778	SHM2	YLR058C	NONE	YLR058C	 SGDID:S000004048, Chr XII from 259402-257993, reverse complement, Verified ORF, "Cytosolic serine hydroxymethyltransferase, involved in one-carbon metabolism"	99.70954263072528	93.90198172286595	-65536	15.0	N	NONE	NONE	NONE	UNKNOWN	UNKNOWN	0	SansSerif	12	-16777216	NONE	TRUE
-779	SAH1	YER043C	NONE	YER043C	 SGDID:S000000845, Chr V from 237118-235769, reverse complement, Verified ORF, "S-adenosyl-L-homocysteine hydrolase, catabolizes S-adenosyl-L-homocysteine which is formed after donation of the activated methyl group of S-adenosyl-L-methionine (AdoMet) to an acceptor"	319.743338154232	422.0297035234953	-65536	15.0	N	NONE	NONE	NONE	UNKNOWN	UNKNOWN	0	SansSerif	12	-16777216	NONE	TRUE
-780	PHO5	YBR093C	NONE	YBR093C	 SGDID:S000000297, Chr II from 430945-429542, reverse complement, Verified ORF, "Repressible acid phosphatase (1 of 3) that also mediates extracellular nucleotide-derived phosphate hydrolysis; secretory pathway derived cell surface glycoprotein; induced by phosphate starvation and coordinately regulated by PHO4 and PHO2"	360.6863183507015	351.25267303803776	-65536	15.0	N	NONE	NONE	NONE	UNKNOWN	UNKNOWN	0	SansSerif	12	-16777216	NONE	TRUE
-781	PDC1	YLR044C	NONE	YLR044C	 SGDID:S000004034, Chr XII from 234082-232391, reverse complement, Verified ORF, "Major of three pyruvate decarboxylase isozymes, key enzyme in alcoholic fermentation, decarboxylates pyruvate to acetaldehyde; subject to glucose-, ethanol-, and autoregulation; involved in amino acid catabolism"	407.7079365687937	148.8991769283663	-65536	15.0	N	NONE	NONE	NONE	UNKNOWN	UNKNOWN	0	SansSerif	12	-16777216	NONE	TRUE
-782	COX5A	YNL052W	NONE	YNL052W	 SGDID:S000004997, Chr XIV from 531726-532187, Verified ORF, "Subunit Va of cytochrome c oxidase, which is the terminal member of the mitochondrial inner membrane electron transport chain; predominantly expressed during aerobic growth while its isoform Vb (Cox5Bp) is expressed during anaerobic growth"	1.2289677997208814	419.6211980046407	-65536	15.0	N	NONE	NONE	NONE	UNKNOWN	UNKNOWN	0	SansSerif	12	-16777216	NONE	TRUE
-783	CYT1	YOR065W	NONE	YOR065W	 SGDID:S000005591, Chr XV from 447441-448370, Verified ORF, "Cytochrome c1, component of the mitochondrial respiratory chain; expression is regulated by the heme-activated, glucose-repressed Hap2p/3p/4p/5p CCAAT-binding complex"	455.108822452889	17.706849813244773	-65536	15.0	N	NONE	NONE	NONE	UNKNOWN	UNKNOWN	0	SansSerif	12	-16777216	NONE	TRUE
-784	ACS2	YLR153C	NONE	YLR153C	 SGDID:S000004143, Chr XII from 447576-445525, reverse complement, Verified ORF, "Acetyl-coA synthetase isoform which, along with Acs1p, is the nuclear source of acetyl-coA for histone acetylation; mutants affect global transcription; required for growth on glucose; expressed under anaerobic conditions"	408.69175663769965	183.34615931463583	-65536	15.0	N	NONE	NONE	NONE	UNKNOWN	UNKNOWN	0	SansSerif	12	-16777216	NONE	TRUE
-785	ACO1	YLR304C	NONE	YLR304C	 SGDID:S000004295, Chr XII from 737550-735214, reverse complement, Verified ORF, "Aconitase, required for the tricarboxylic acid (TCA) cycle and also independently required for mitochondrial genome maintenance; component of the mitochondrial nucleoid; mutation leads to glutamate auxotrophy"	283.0917956266304	221.70861248131823	-65536	15.0	N	NONE	NONE	NONE	UNKNOWN	UNKNOWN	0	SansSerif	12	-16777216	NONE	TRUE
-786	CIT1	YNR001C	NONE	YNR001C	 SGDID:S000005284, Chr XIV from 631063-629624, reverse complement, Verified ORF, "Citrate synthase, catalyzes the condensation of acetyl coenzyme A and oxaloacetate to form citrate; the rate-limiting enzyme of the TCA cycle; nuclear encoded mitochondrial protein"	447.4440601825552	214.78230705886247	-65536	15.0	N	NONE	NONE	NONE	UNKNOWN	UNKNOWN	0	SansSerif	12	-16777216	NONE	TRUE
-787	PMA1	YGL008C	NONE	YGL008C	 SGDID:S000002976, Chr VII from 482671-479915, reverse complement, Verified ORF, "Plasma membrane H+-ATPase, pumps protons out of the cell; major regulator of cytoplasmic pH and plasma membrane potential; part of the P2 subgroup of cation-transporting ATPases"	344.18026466221505	73.36238718371374	-65536	15.0	N	NONE	NONE	NONE	UNKNOWN	UNKNOWN	0	SansSerif	12	-16777216	NONE	TRUE
-788	ATP1	YBL099W	NONE	YBL099W	 SGDID:S000000195, Chr II from 37050-38687, Verified ORF, "Alpha subunit of the F1 sector of mitochondrial F1F0 ATP synthase, which is a large, evolutionarily conserved enzyme complex required for ATP synthesis"	416.05577278756925	169.17471370549842	-65536	15.0	N	NONE	NONE	NONE	UNKNOWN	UNKNOWN	0	SansSerif	12	-16777216	NONE	TRUE
-789	PTH2	YBL057C	NONE	YBL057C	 SGDID:S000000153, Chr II from 113447-112803, reverse complement, Verified ORF, "One of two (see also PTH1) mitochondrially-localized peptidyl-tRNA hydrolases; negatively regulates the ubiquitin-proteasome pathway via interactions with ubiquitin-like ubiquitin-associated proteins; dispensable for cell growth"	492.4035089689355	290.7421589136438	-65536	15.0	N	NONE	NONE	NONE	UNKNOWN	UNKNOWN	0	SansSerif	12	-16777216	NONE	TRUE
-790	RCR1	YBR005W	NONE	YBR005W	 SGDID:S000000209, Chr II from 245908-246549, Verified ORF, "Protein of the ER membrane involved in cell wall chitin deposition; may function in the endosomal-vacuolar trafficking pathway, helping determine whether plasma membrane proteins are degraded or routed to the plasma membrane"	299.0470200068021	220.90785777238847	-65536	15.0	N	NONE	NONE	NONE	UNKNOWN	UNKNOWN	0	SansSerif	12	-16777216	NONE	TRUE
-791	YBR012C	YBR012C	NONE	YBR012C	 SGDID:S000000216, Chr II from 259564-259145, reverse complement, Dubious ORF, "Dubious open reading frame, unlikely to encode a functional protein; expression induced by iron-regulated transcriptional activator Aft2p"	443.2997280653734	191.444586499406	-65536	15.0	N	NONE	NONE	NONE	UNKNOWN	UNKNOWN	0	SansSerif	12	-16777216	NONE	TRUE
-792	OLA1	YBR025C	NONE	YBR025C	 SGDID:S000000229, Chr II from 291865-290681, reverse complement, Verified ORF, "P-loop ATPase with similarity to human OLA1 and bacterial YchF; identified as specifically interacting with the proteasome; protein levels are induced by hydrogen peroxide"	171.7552315871571	446.90575931444147	-65536	15.0	N	NONE	NONE	NONE	UNKNOWN	UNKNOWN	0	SansSerif	12	-16777216	NONE	TRUE
-793	SUS1	YBR111WA	NONE	YBR111WA	 SGDID:S000028510, Chr II from 462133-462203,462284-462423,462494-462573, intron sequence removed, Verified ORF, "Protein involved in mRNA export coupled transcription activation; component of the SAGA histone acetylase complex"	388.97516434259364	43.750300806055634	-65536	15.0	N	NONE	NONE	NONE	UNKNOWN	UNKNOWN	0	SansSerif	12	-16777216	NONE	TRUE
-794	AHC2	YCR082W	NONE	YCR082W	 SGDID:S000000678, Chr III from 258880-259266, Verified ORF, "Protein of unknown function, putative transcriptional regulator; proposed to be a Ada Histone acetyltransferase complex component; GFP tagged protein is localized to the cytoplasm and nucleus"	457.3870632360079	368.2838009568715	-65536	15.0	N	NONE	NONE	NONE	UNKNOWN	UNKNOWN	0	SansSerif	12	-16777216	NONE	TRUE
-795	PST2	YDR032C	NONE	YDR032C	 SGDID:S000002439, Chr IV from 504692-504096, reverse complement, Verified ORF, "Protein with similarity to members of a family of flavodoxin-like proteins; induced by oxidative stress in a Yap1p dependent manner; the authentic, non-tagged protein is detected in highly purified mitochondria in high-throughput studies"	68.36076189725382	234.2077745838244	-65536	15.0	N	NONE	NONE	NONE	UNKNOWN	UNKNOWN	0	SansSerif	12	-16777216	NONE	TRUE
-796	YDR250C	YDR250C	NONE	YDR250C	 SGDID:S000002658, Chr IV from 960357-960082, reverse complement, Dubious ORF, "Dubious open reading frame unlikely to encode a protein, based on experimental and comparative sequence data"	223.67981539246136	71.62856832198433	-65536	15.0	N	NONE	NONE	NONE	UNKNOWN	UNKNOWN	0	SansSerif	12	-16777216	NONE	TRUE
-797	FRQ1	YDR373W	NONE	YDR373W	 SGDID:S000002781, Chr IV from 1222751-1223323, Verified ORF, "N-myristoylated calcium-binding protein that may have a role in intracellular signaling through its regulation of the phosphatidylinositol 4-kinase Pik1p; member of the recoverin/frequenin branch of the EF-hand superfamily"	435.28560799162824	386.03715019745005	-65536	15.0	N	NONE	NONE	NONE	UNKNOWN	UNKNOWN	0	SansSerif	12	-16777216	NONE	TRUE
-798	YDR442W	YDR442W	NONE	YDR442W	 SGDID:S000002850, Chr IV from 1345639-1346031, Dubious ORF, "Dubious open reading frame unlikely to encode a functional protein, based on available experimental and comparative sequence data"	246.66669063619725	309.89020621533615	-65536	15.0	N	NONE	NONE	NONE	UNKNOWN	UNKNOWN	0	SansSerif	12	-16777216	NONE	TRUE
-799	YDR526C	YDR526C	NONE	YDR526C	 SGDID:S000002934, Chr IV from 1491537-1491067, reverse complement, Dubious ORF, "Dubious open reading frame unlikely to encode a functional protein, based on available experimental and comparative sequence data"	125.52769610102209	35.987637004158465	-65536	15.0	N	NONE	NONE	NONE	UNKNOWN	UNKNOWN	0	SansSerif	12	-16777216	NONE	TRUE
-800	VTC1	YER072W	NONE	YER072W	 SGDID:S000000874, Chr V from 302804-303193, Verified ORF, "Vacuolar transporter chaperon (VTC) involved in distributing V-ATPase and other membrane proteins; together with other VTC proteins, forms a heterotetrameric complex that associates with the SNARE Nyv1p and the V0 sector of the V-ATPase"	132.04118645433505	270.4573694542668	-65536	15.0	N	NONE	NONE	NONE	UNKNOWN	UNKNOWN	0	SansSerif	12	-16777216	NONE	TRUE
-801	YGR042W	YGR042W	NONE	YGR042W	 SGDID:S000003274, Chr VII from 579480-580295, Uncharacterized ORF, "Putative protein of unknown function; green fluorescent protein (GFP)-fusion protein localizes to both the cytoplasm and the nucleus"	88.84920283187877	184.87387002593252	-65536	15.0	N	NONE	NONE	NONE	UNKNOWN	UNKNOWN	0	SansSerif	12	-16777216	NONE	TRUE
-802	YIL012W	YIL012W	NONE	YIL012W	 SGDID:S000001274, Chr IX from 333009-333401, Dubious ORF, "Dubious open reading frame unlikely to encode a protein, based on available experimental and comparative sequence data"	298.0830156021236	484.4565015644302	-65536	15.0	N	NONE	NONE	NONE	UNKNOWN	UNKNOWN	0	SansSerif	12	-16777216	NONE	TRUE
-803	YIL141W	YIL141W	NONE	YIL141W	 SGDID:S000001403, Chr IX from 85053-85442, Dubious ORF, "Dubious open reading frame unlikely to encode a functional protein, based on available experimental and comparative sequence data"	135.39313009292465	50.34683154066016	-65536	15.0	N	NONE	NONE	NONE	UNKNOWN	UNKNOWN	0	SansSerif	12	-16777216	NONE	TRUE
-804	YJL064W	YJL064W	NONE	YJL064W	 SGDID:S000003600, Chr X from 315170-315565, Dubious ORF, "Dubious open reading frame unlikely to encode a protein, based on available experimental and comparative sequence data; completely overlaps the verified gene YJL065C/DLS1"	480.5924135440539	424.93349533299767	-65536	15.0	N	NONE	NONE	NONE	UNKNOWN	UNKNOWN	0	SansSerif	12	-16777216	NONE	TRUE
-805	YKR074W	YKR074W	NONE	YKR074W	 SGDID:S000001782, Chr XI from 578851-579318, Uncharacterized ORF, "Putative protein of unknown function; epitope-tagged protein localizes to the cytoplasm"	468.4446395710694	249.73604875461785	-65536	15.0	N	NONE	NONE	NONE	UNKNOWN	UNKNOWN	0	SansSerif	12	-16777216	NONE	TRUE
-806	YLR012C	YLR012C	NONE	YLR012C	 SGDID:S000004002, Chr XII from 170280-169981, reverse complement, Uncharacterized ORF, "Putative protein of unknown function; YLR012C is not an essential gene"	34.55153809236995	89.85389168790658	-65536	15.0	N	NONE	NONE	NONE	UNKNOWN	UNKNOWN	0	SansSerif	12	-16777216	NONE	TRUE
-807	YLR021W	YLR021W	NONE	YLR021W	 SGDID:S000004011, Chr XII from 183622-184161, Uncharacterized ORF, "Putative protein of unknown function; mutant accumulates unusually high amounts of dityrosine in the soluble fraction though spores appear wild-type; YLR021W is not an essential gene; null mutant displays increased levels of spontaneous Rad52 foci"	496.2104474857226	113.32075480807036	-65536	15.0	N	NONE	NONE	NONE	UNKNOWN	UNKNOWN	0	SansSerif	12	-16777216	NONE	TRUE
-808	YML057C-A	YML057CA	NONE	YML057CA	 SGDID:S000004522, Chr XIII from 160412-160023, reverse complement, Dubious ORF, "Dubious open reading frame unlikely to encode a protein, based on available experimental and comparative sequence data; overlaps the verified gene CMP2/YML057W"	260.7337705383536	178.25997556515267	-65536	15.0	N	NONE	NONE	NONE	UNKNOWN	UNKNOWN	0	SansSerif	12	-16777216	NONE	TRUE
-809	YMR178W	YMR178W	NONE	YMR178W	 SGDID:S000004790, Chr XIII from 618478-619302, Uncharacterized ORF, "Putative protein of unknown function; green fluorescent protein (GFP)-fusion protein localizes to both the cytoplasm and nucleus and is induced in response to the DNA-damaging agent MMS; YMR178W is not an essential gene"	544.9425322143067	256.1665299813562	-65536	15.0	N	NONE	NONE	NONE	UNKNOWN	UNKNOWN	0	SansSerif	12	-16777216	NONE	TRUE
-810	YNL010W	YNL010W	NONE	YNL010W	 SGDID:S000004955, Chr XIV from 613636-614361, Uncharacterized ORF, "Putative protein of unknown function with similarity to phosphoserine phosphatases; green fluorescent protein (GFP)-fusion protein localizes to the cytoplasm and nucleus; homozygous diploid mutant shows an increase in glycogen accumulation"	321.7741271913764	388.4238198520851	-65536	15.0	N	NONE	NONE	NONE	UNKNOWN	UNKNOWN	0	SansSerif	12	-16777216	NONE	TRUE
-811	YSF3	YNL138WA	NONE	YNL138WA	 SGDID:S000028509, Chr XIV from 366035-366037,366160-366414, intron sequence removed, Verified ORF, "Component of the U2 snRNP, associated with the SF3b complex; conserved in Ashbya gossypii"	152.3506219334876	103.43298592889433	-65536	15.0	N	NONE	NONE	NONE	UNKNOWN	UNKNOWN	0	SansSerif	12	-16777216	NONE	TRUE
-812	YOL038C-A	YOL038CA	NONE	YOL038CA	 SGDID:S000028812, Chr XV from 255020-254925, reverse complement, Uncharacterized ORF, "Putative protein of unknown function; identified by SAGE analysis"	412.6843388320456	194.2275082845114	-65536	15.0	N	NONE	NONE	NONE	UNKNOWN	UNKNOWN	0	SansSerif	12	-16777216	NONE	TRUE
-813	YOR387C	YOR387C	NONE	YOR387C	 SGDID:S000005914, Chr XV from 1070239-1069619, reverse complement, Uncharacterized ORF, "Putative protein of unknown function; regulated by the metal-responsive Aft1p transcription factor; highly inducible in zinc-depleted conditions; localizes to the soluble fraction"	504.9558348699487	151.71456866715067	-65536	15.0	N	NONE	NONE	NONE	UNKNOWN	UNKNOWN	0	SansSerif	12	-16777216	NONE	TRUE
-814	ATG29	YPL166W	NONE	YPL166W	 SGDID:S000006087, Chr XVI from 237337-237978, Verified ORF, "Protein specifically required for autophagy; may function in autophagosome formation at the pre-autophagosomal structure in collaboration with other autophagy proteins"	234.67191551277557	108.42490284805028	-65536	15.0	N	NONE	NONE	NONE	UNKNOWN	UNKNOWN	0	SansSerif	12	-16777216	NONE	TRUE
-815	NSL1	YPL233W	NONE	YPL233W	 SGDID:S000006154, Chr XVI from 106172-106822, Verified ORF, "Essential component of the MIND kinetochore complex (Mtw1p Including Nnf1p-Nsl1p-Dsn1p) which joins kinetochore subunits contacting DNA to those contacting microtubules; required for accurate chromosome segregation"	534.0644643512322	36.61636307251137	-65536	15.0	N	NONE	NONE	NONE	UNKNOWN	UNKNOWN	0	SansSerif	12	-16777216	NONE	TRUE
-816	YPR170C	YPR170C	NONE	YPR170C	 SGDID:S000006374, Chr XVI from 883314-882979, reverse complement, Dubious ORF, "Dubious open reading frame unlikely to encode a protein, based on available experimental and comparative sequence data; partially overlaps the dubious ORFs YPR169W-A and YPR170W-B"	241.4154376888972	355.6333902904604	-65536	15.0	N	NONE	NONE	NONE	UNKNOWN	UNKNOWN	0	SansSerif	12	-16777216	NONE	TRUE
-817	REB1	YBR049C	NONE	YBR049C	 SGDID:S000000253, Chr II from 336816-334384, reverse complement, Verified ORF, "RNA polymerase I enhancer binding protein; DNA binding protein which binds to genes transcribed by both RNA polymerase I and RNA polymerase II; required for termination of RNA polymerase I transcription"	329.5003172941069	76.38454269629163	-65536	15.0	N	NONE	NONE	NONE	UNKNOWN	UNKNOWN	0	SansSerif	12	-16777216	NONE	TRUE
-818	RIC1	YLR039C	NONE	YLR039C	 SGDID:S000004029, Chr XII from 228597-225427, reverse complement, Verified ORF, "Protein involved in retrograde transport to the cis-Golgi network; forms heterodimer with Rgp1p that acts as a GTP exchange factor for Ypt6p; involved in transcription of rRNA and ribosomal protein genes"	280.5523453477641	351.04182372810476	-65536	15.0	N	NONE	NONE	NONE	UNKNOWN	UNKNOWN	0	SansSerif	12	-16777216	NONE	TRUE
-819	RAP1	YNL216W	NONE	YNL216W	 SGDID:S000005160, Chr XIV from 241690-244173, Verified ORF, "DNA-binding protein involved in either activation or repression of transcription, depending on binding site context; also binds telomere sequences and plays a role in telomeric position effect (silencing) and telomere structure"	399.92979481103174	38.9683081154284	-65536	15.0	N	NONE	NONE	NONE	UNKNOWN	UNKNOWN	0	SansSerif	12	-16777216	NONE	TRUE
-820	SPT15	YER148W	NONE	YER148W	 SGDID:S000000950, Chr V from 465298-466020, Verified ORF, "TATA-binding protein, general transcription factor that interacts with other factors to form the preinitiation complex at promoters, essential for viability"	287.6124729545019	495.5343316130745	-65536	15.0	N	NONE	NONE	NONE	UNKNOWN	UNKNOWN	0	SansSerif	12	-16777216	NONE	TRUE
-821	MAK5	YBR142W	NONE	YBR142W	 SGDID:S000000346, Chr II from 528311-530632, Verified ORF, "Essential nucleolar protein, putative DEAD-box RNA helicase required for maintenance of M1 dsRNA virus; involved in biogenesis of large (60S) ribosomal subunits"	552.7591498903005	276.5053684297884	-65536	15.0	N	NONE	NONE	NONE	UNKNOWN	UNKNOWN	0	SansSerif	12	-16777216	NONE	TRUE
-822	YPR010C-A	YPR010CA	NONE	YPR010CA	 SGDID:S000122558, Chr XVI from 582731-582699,582555-582370, reverse complement, intron sequence removed, Uncharacterized ORF, "Putative protein of unknown function; conserved among Saccharomyces sensu stricto species"	214.7746312039147	126.20837673331387	-65536	15.0	N	NONE	NONE	NONE	UNKNOWN	UNKNOWN	0	SansSerif	12	-16777216	NONE	TRUE
-823	SUV3	YPL029W	NONE	YPL029W	 SGDID:S000005950, Chr XVI from 495504-497717, Verified ORF, "ATP-dependent RNA helicase, component of the mitochondrial degradosome along with the RNase Dss1p; the degradosome associates with the ribosome and mediates turnover of aberrant or unprocessed RNAs"	290.94473386582695	359.45942469522345	-65536	15.0	N	NONE	NONE	NONE	UNKNOWN	UNKNOWN	0	SansSerif	12	-16777216	NONE	TRUE
-824	MTR3	YGR158C	NONE	YGR158C	 SGDID:S000003390, Chr VII from 806026-805274, reverse complement, Verified ORF, "3'5' exoribonuclease, exosome subunit; nucleolar protein involved in export of mRNA and ribosomal subunits; homologous to the E. coli exonuclease RNase PH"	298.6377762010192	300.2343925715232	-65536	15.0	N	NONE	NONE	NONE	UNKNOWN	UNKNOWN	0	SansSerif	12	-16777216	NONE	TRUE
-825	IRS4	YKR019C	NONE	YKR019C	 SGDID:S000001727, Chr XI from 477706-475859, reverse complement, Verified ORF, "Protein involved in regulation of phosphatidylinositol 4,5-bisphosphate concentrations; Irs4p and Tax4p bind and activate the phosphatase Inp51p; mutation confers an increase in rDNA silencing"	540.040957616176	220.95044790822183	-65536	15.0	N	NONE	NONE	NONE	UNKNOWN	UNKNOWN	0	SansSerif	12	-16777216	NONE	TRUE
-826	YME2	YMR302C	NONE	YMR302C	 SGDID:S000004917, Chr XIII from 872624-870072, reverse complement, Verified ORF, "Integral inner mitochondrial membrane protein with similarity to exonucleases; mutants exhibit an increased rate of mitochondrial DNA escape"	276.15929482941954	387.484816967838	-65536	15.0	N	NONE	NONE	NONE	UNKNOWN	UNKNOWN	0	SansSerif	12	-16777216	NONE	TRUE
-827	MRM1	YOR201C	NONE	YOR201C	 SGDID:S000005727, Chr XV from 721709-720471, reverse complement, Verified ORF, "Ribose methyltransferase that modifies a functionally critical, conserved nucleotide in mitochondrial 21S rRNA"	235.48424108489422	132.28051980164506	-65536	15.0	N	NONE	NONE	NONE	UNKNOWN	UNKNOWN	0	SansSerif	12	-16777216	NONE	TRUE
-828	POP5	YAL033W	NONE	YAL033W	 SGDID:S000000031, Chr I from 82707-83228, Verified ORF, "Subunit of both RNase MRP, which cleaves pre-rRNA, and nuclear RNase P, which cleaves tRNA precursors to generate mature 5' ends"	309.398996283927	171.9423661921181	-65536	15.0	N	NONE	NONE	NONE	UNKNOWN	UNKNOWN	0	SansSerif	12	-16777216	NONE	TRUE
-829	POP7	YBR167C	NONE	YBR167C	 SGDID:S000000371, Chr II from 571885-571463, reverse complement, Verified ORF, "Subunit of both RNase MRP, which cleaves pre-rRNA, and nuclear RNase P, which cleaves tRNA precursors to generate mature 5' ends"	548.9849588586017	44.372775617366855	-65536	15.0	N	NONE	NONE	NONE	UNKNOWN	UNKNOWN	0	SansSerif	12	-16777216	NONE	TRUE
-830	POP4	YBR257W	NONE	YBR257W	 SGDID:S000000461, Chr II from 728880-729719, Verified ORF, "Subunit of both RNase MRP, which cleaves pre-rRNA, and nuclear RNase P, which cleaves tRNA precursors to generate mature 5' ends; binds to the RPR1 RNA subunit in Rnase P"	532.7402696124508	70.79063083278608	-65536	15.0	N	NONE	NONE	NONE	UNKNOWN	UNKNOWN	0	SansSerif	12	-16777216	NONE	TRUE
-831	YNL130C-A	YNL130CA	NONE	YNL130CA	 SGDID:S000028579, Chr XIV from 381393-381247, reverse complement, Uncharacterized ORF, "Putative protein of unknown function"	214.93726645007789	234.72575864537265	-65536	15.0	N	NONE	NONE	NONE	UNKNOWN	UNKNOWN	0	SansSerif	12	-16777216	NONE	TRUE
-832	RPP1	YHR062C	NONE	YHR062C	 SGDID:S000001104, Chr VIII from 223760-222879, reverse complement, Verified ORF, "Subunit of both RNase MRP, which cleaves pre-rRNA, and nuclear RNase P, which cleaves tRNA precursors to generate mature 5' ends"	497.06989314944843	267.20892176052104	-65536	15.0	N	NONE	NONE	NONE	UNKNOWN	UNKNOWN	0	SansSerif	12	-16777216	NONE	TRUE
-833	POP1	YNL221C	NONE	YNL221C	 SGDID:S000005165, Chr XIV from 233696-231069, reverse complement, Verified ORF, "Subunit of both RNase MRP, which cleaves pre-rRNA, and nuclear RNase P, which cleaves tRNA precursors to generate mature 5' ends; binds to the RPR1 RNA subunit in RNase P"	226.20711043417256	140.61814996059928	-65536	15.0	N	NONE	NONE	NONE	UNKNOWN	UNKNOWN	0	SansSerif	12	-16777216	NONE	TRUE
-834	CBF5	YLR175W	NONE	YLR175W	 SGDID:S000004165, Chr XII from 506136-507587, Verified ORF, "Pseudouridine synthase catalytic subunit of box H/ACA small nucleolar ribonucleoprotein particles (snoRNPs), acts on both large and small rRNAs and on snRNA U2"	418.6593711381909	363.25460167947296	-65536	15.0	N	NONE	NONE	NONE	UNKNOWN	UNKNOWN	0	SansSerif	12	-16777216	NONE	TRUE
-835	DIS3	YOL021C	NONE	YOL021C	 SGDID:S000005381, Chr XV from 285427-282422, reverse complement, Verified ORF, "Catalytic component of the exosome, involved in RNA processing and degradation; binds Gsp1p/Ran and enhances the GEF activity of Srm1p; implicated in mitotic control; homologous to the E. coli RNase R of the RNase II family"	135.664066298925	59.185887752509935	-65536	15.0	N	NONE	NONE	NONE	UNKNOWN	UNKNOWN	0	SansSerif	12	-16777216	NONE	TRUE
-836	KEM1	YGL173C	NONE	YGL173C	 SGDID:S000003141, Chr VII from 180119-175533, reverse complement, Verified ORF, "Evolutionarily-conserved 5'-3' exonuclease component of cytoplasmic processing (P) bodies involved in mRNA decay; plays a role in microtubule-mediated processes, filamentous growth, ribosomal RNA maturation, and telomere maintenance"	160.49996752541531	479.6397300263881	-65536	15.0	N	NONE	NONE	NONE	UNKNOWN	UNKNOWN	0	SansSerif	12	-16777216	NONE	TRUE
-837	VMA21	YGR105W	NONE	YGR105W	 SGDID:S000003337, Chr VII from 698603-698836, Verified ORF, "Integral membrane protein that is required for vacuolar H+-ATPase (V-ATPase) function, although not an actual component of the V-ATPase complex; functions in the assembly of the V-ATPase; localized to the yeast endoplasmic reticulum (ER)"	219.68558845426216	79.63302515089238	-65536	15.0	N	NONE	NONE	NONE	UNKNOWN	UNKNOWN	0	SansSerif	12	-16777216	NONE	TRUE
-838	RNA1	YMR235C	NONE	YMR235C	 SGDID:S000004848, Chr XIII from 742734-741511, reverse complement, Verified ORF, "GTPase activating protein (GAP) for Gsp1p, involved in nuclear transport"	112.48405242618482	40.53405027427609	-65536	15.0	N	NONE	NONE	NONE	UNKNOWN	UNKNOWN	0	SansSerif	12	-16777216	NONE	TRUE
-839	RRN6	YBL014C	NONE	YBL014C	 SGDID:S000000110, Chr II from 201751-199067, reverse complement, Verified ORF, "Protein involved in the transcription of 35S rRNA genes by RNA polymerase I; component of the core factor (CF) complex also composed of Rrn11p, Rrn7p and TATA-binding protein"	505.5940627255714	415.01411721986767	-65536	15.0	N	NONE	NONE	NONE	UNKNOWN	UNKNOWN	0	SansSerif	12	-16777216	NONE	TRUE
-840	RRN10	YBL025W	NONE	YBL025W	 SGDID:S000000121, Chr II from 171484-171921, Verified ORF, "Protein involved in promoting high level transcription of rDNA, subunit of UAF (upstream activation factor) for RNA polymerase I"	226.5819976303684	488.13789005552286	-65536	15.0	N	NONE	NONE	NONE	UNKNOWN	UNKNOWN	0	SansSerif	12	-16777216	NONE	TRUE
-841	YDR426C	YDR426C	NONE	YDR426C	 SGDID:S000002834, Chr IV from 1321998-1321621, reverse complement, Dubious ORF, "Dubious open reading frame unlikely to encode a protein, based on available experimental and comparative sequence data; partially overlaps the verified ORF SNX41"	367.9674862140185	112.39028961524278	-65536	15.0	N	NONE	NONE	NONE	UNKNOWN	UNKNOWN	0	SansSerif	12	-16777216	NONE	TRUE
-842	YOR218C	YOR218C	NONE	YOR218C	 SGDID:S000005744, Chr XV from 751896-751477, reverse complement, Dubious ORF, "Dubious open reading frame unlikely to encode a protein, based on available experimental and comparative sequence data; open reading frame overlaps the verified gene RFC1/YOR217W"	99.27759261131075	20.63242004377863	-65536	15.0	N	NONE	NONE	NONE	UNKNOWN	UNKNOWN	0	SansSerif	12	-16777216	NONE	TRUE
-843	RRN7	YJL025W	NONE	YJL025W	 SGDID:S000003562, Chr X from 393962-395506, Verified ORF, "Protein involved in the transcription of 35S rRNA genes by RNA polymerase I; component of the core factor (CF) complex also composed of Rrn11p, Rrn6p and TATA-binding protein"	406.22392325559446	426.57238506446157	-65536	15.0	N	NONE	NONE	NONE	UNKNOWN	UNKNOWN	0	SansSerif	12	-16777216	NONE	TRUE
-844	RPA34	YJL148W	NONE	YJL148W	 SGDID:S000003684, Chr X from 140434-141135, Verified ORF, "RNA polymerase I subunit A34.5"	413.7305315540717	212.2260651302953	-65536	15.0	N	NONE	NONE	NONE	UNKNOWN	UNKNOWN	0	SansSerif	12	-16777216	NONE	TRUE
-845	YLR194C	YLR194C	NONE	YLR194C	 SGDID:S000004184, Chr XII from 541575-540811, reverse complement, Uncharacterized ORF, "Structural constituent of the cell wall attached to the plasma membrane by a GPI-anchor; expression is upregulated in response to cell wall stress"	236.90886734795077	279.9624118491948	-65536	15.0	N	NONE	NONE	NONE	UNKNOWN	UNKNOWN	0	SansSerif	12	-16777216	NONE	TRUE
-846	RRN3	YKL125W	NONE	YKL125W	 SGDID:S000001608, Chr XI from 207891-209774, Verified ORF, "Protein required for transcription of rDNA by RNA polymerase I; transcription factor independent of DNA template; involved in recruitment of RNA polymerase I to rDNA"	320.08883886442254	436.24179926510965	-65536	15.0	N	NONE	NONE	NONE	UNKNOWN	UNKNOWN	0	SansSerif	12	-16777216	NONE	TRUE
-847	RRN5	YLR141W	NONE	YLR141W	 SGDID:S000004131, Chr XII from 423684-424775, Verified ORF, "Protein involved in transcription of rDNA by RNA polymerase I; transcription factor, member of UAF (upstream activation factor) family along with Rrn9p and Rrn10p"	58.56974927527732	291.7271613089719	-65536	15.0	N	NONE	NONE	NONE	UNKNOWN	UNKNOWN	0	SansSerif	12	-16777216	NONE	TRUE
-848	RRN11	YML043C	NONE	YML043C	 SGDID:S000004507, Chr XIII from 191767-190244, reverse complement, Verified ORF, "Protein required for rDNA transcription by RNA polymerase I, component of the core factor (CF) of rDNA transcription factor, which also contains Rrn6p and Rrn7p"	239.66977453558198	14.18716115149804	-65536	15.0	N	NONE	NONE	NONE	UNKNOWN	UNKNOWN	0	SansSerif	12	-16777216	NONE	TRUE
-849	RRN9	YMR270C	NONE	YMR270C	 SGDID:S000004883, Chr XIII from 806422-805325, reverse complement, Verified ORF, "Protein involved in promoting high level transcription of rDNA, subunit of UAF (upstream activation factor) for RNA polymerase I"	42.38565439595056	264.43859817759306	-65536	15.0	N	NONE	NONE	NONE	UNKNOWN	UNKNOWN	0	SansSerif	12	-16777216	NONE	TRUE
-850	RPA49	YNL248C	NONE	YNL248C	 SGDID:S000005192, Chr XIV from 182609-181362, reverse complement, Verified ORF, "RNA polymerase I subunit A49"	211.98536496217736	382.17139784803123	-65536	15.0	N	NONE	NONE	NONE	UNKNOWN	UNKNOWN	0	SansSerif	12	-16777216	NONE	TRUE
-851	RPA43	YOR340C	NONE	YOR340C	 SGDID:S000005867, Chr XV from 960179-959199, reverse complement, Verified ORF, "RNA polymerase I subunit A43"	202.3452594794905	134.74142827324147	-65536	15.0	N	NONE	NONE	NONE	UNKNOWN	UNKNOWN	0	SansSerif	12	-16777216	NONE	TRUE
-852	RPA190	YOR341W	NONE	YOR341W	 SGDID:S000005868, Chr XV from 960984-965978, Verified ORF, "RNA polymerase I subunit; largest subunit of RNA polymerase I"	162.48361721062435	366.77603933331795	-65536	15.0	N	NONE	NONE	NONE	UNKNOWN	UNKNOWN	0	SansSerif	12	-16777216	NONE	TRUE
-853	DEF1	YKL054C	NONE	YKL054C	 SGDID:S000001537, Chr XI from 338397-336181, reverse complement, Verified ORF, "RNAPII degradation factor, forms a complex with Rad26p in chromatin, enables ubiquitination and proteolysis of RNAPII present in an elongation complex"	394.5284016007843	52.0541884978507	-65536	15.0	N	NONE	NONE	NONE	UNKNOWN	UNKNOWN	0	SansSerif	12	-16777216	NONE	TRUE
-854	RPA135	YPR010C	NONE	YPR010C	 SGDID:S000006214, Chr XVI from 581193-577582, reverse complement, Verified ORF, "RNA polymerase I subunit A135"	458.7661894637285	247.45064360882506	-65536	15.0	N	NONE	NONE	NONE	UNKNOWN	UNKNOWN	0	SansSerif	12	-16777216	NONE	TRUE
-855	DIM1	YPL266W	NONE	YPL266W	 SGDID:S000006187, Chr XVI from 39121-40077, Verified ORF, "Essential 18S rRNA dimethylase (dimethyladenosine transferase), responsible for conserved m6(2)Am6(2)A dimethylation in 3'-terminal loop of 18S rRNA, part of 90S and 40S pre-particles in nucleolus, involved in pre-ribosomal RNA processing"	205.24791269285737	476.7712324834981	-65536	15.0	N	NONE	NONE	NONE	UNKNOWN	UNKNOWN	0	SansSerif	12	-16777216	NONE	TRUE
-856	NIP7	YPL211W	NONE	YPL211W	 SGDID:S000006132, Chr XVI from 153494-154039, Verified ORF, "Nucleolar protein required for 60S ribosome subunit biogenesis, constituent of 66S pre-ribosomal particles; physically interacts with Nop8p and the exosome subunit Rrp43p"	484.2250150029811	254.02360731042845	-65536	15.0	N	NONE	NONE	NONE	UNKNOWN	UNKNOWN	0	SansSerif	12	-16777216	NONE	TRUE
-857	YER068C-A	YER068CA	NONE	YER068CA	 SGDID:S000028749, Chr V from 295730-295299, reverse complement, Dubious ORF, "Dubious open reading frame unlikely to encode a functional protein, based on available experimental and comparative sequence data"	173.109874098852	362.60823029225986	-65536	15.0	N	NONE	NONE	NONE	UNKNOWN	UNKNOWN	0	SansSerif	12	-16777216	NONE	TRUE
-858	NOP4	YPL043W	NONE	YPL043W	 SGDID:S000005964, Chr XVI from 469936-471993, Verified ORF, "Nucleolar protein, essential for processing and maturation of 27S pre-rRNA and large ribosomal subunit biogenesis; constituent of 66S pre-ribosomal particles; contains four RNA recognition motifs (RRMs)"	402.3189562079398	230.87388834299867	-65536	15.0	N	NONE	NONE	NONE	UNKNOWN	UNKNOWN	0	SansSerif	12	-16777216	NONE	TRUE
-859	DBP2	YNL112W	NONE	YNL112W	 SGDID:S000005056, Chr XIV from 413641-414913,415916-416283, intron sequence removed, Verified ORF, "Essential ATP-dependent RNA helicase of the DEAD-box protein family, involved in nonsense-mediated mRNA decay and rRNA processing"	209.3260065831019	404.09045211706103	-65536	15.0	N	NONE	NONE	NONE	UNKNOWN	UNKNOWN	0	SansSerif	12	-16777216	NONE	TRUE
-860	NOP2	YNL061W	NONE	YNL061W	 SGDID:S000005005, Chr XIV from 510541-512397, Verified ORF, "Probable RNA m(5)C methyltransferase, essential for processing and maturation of 27S pre-rRNA and large ribosomal subunit biogenesis; localized to the nucleolus; constituent of 66S pre-ribosomal particles"	334.5528973726868	382.66722419706974	-65536	15.0	N	NONE	NONE	NONE	UNKNOWN	UNKNOWN	0	SansSerif	12	-16777216	NONE	TRUE
-861	RNT1	YMR239C	NONE	YMR239C	 SGDID:S000004852, Chr XIII from 749676-748261, reverse complement, Verified ORF, "RNAase III; cleaves a stem-loop structure at the 3' end of U2 snRNA to ensure formation of the correct U2 3' end"	328.6615285578169	75.60448381424727	-65536	15.0	N	NONE	NONE	NONE	UNKNOWN	UNKNOWN	0	SansSerif	12	-16777216	NONE	TRUE
-862	RRP5	YMR229C	NONE	YMR229C	 SGDID:S000004842, Chr XIII from 731122-725933, reverse complement, Verified ORF, "Protein required for the synthesis of both 18S and 5.8S rRNA; C-terminal region is crucial for the formation of 18S rRNA and N-terminal region is required for the 5.8S rRNA; component of small ribosomal subunit (SSU) processosome"	443.4259797220362	484.5904689829331	-65536	15.0	N	NONE	NONE	NONE	UNKNOWN	UNKNOWN	0	SansSerif	12	-16777216	NONE	TRUE
-863	IFH1	YLR223C	NONE	YLR223C	 SGDID:S000004213, Chr XII from 585492-582235, reverse complement, Verified ORF, "Essential protein with a highly acidic N-terminal domain; IFH1 exhibits genetic interactions with FHL1, overexpression interferes with silencing at telomeres and HM loci; potential Cdc28p substrate"	309.2031720311261	125.3109537500856	-65536	15.0	N	NONE	NONE	NONE	UNKNOWN	UNKNOWN	0	SansSerif	12	-16777216	NONE	TRUE
-864	SOF1	YLL011W	NONE	YLL011W	 SGDID:S000003934, Chr XII from 127522-128991, Verified ORF, "Essential protein required for biogenesis of 40S (small) ribosomal subunit; has similarity to the beta subunit of trimeric G-proteins and the splicing factor Prp4p"	227.12053522378625	94.78871595973459	-65536	15.0	N	NONE	NONE	NONE	UNKNOWN	UNKNOWN	0	SansSerif	12	-16777216	NONE	TRUE
-865	MPP10	YJR002W	NONE	YJR002W	 SGDID:S000003762, Chr X from 438858-440639, Verified ORF, "Component of the SSU processome, which is required for pre-18S rRNA processing, interacts with and controls the stability of Imp3p and Imp4p, essential for viability; similar to human Mpp10p"	4.879496436939869	269.4419701332107	-65536	15.0	N	NONE	NONE	NONE	UNKNOWN	UNKNOWN	0	SansSerif	12	-16777216	NONE	TRUE
-866	RRP4	YHR069C	NONE	YHR069C	 SGDID:S000001111, Chr VIII from 234660-233581, reverse complement, Verified ORF, "3'-5' exoribonuclease involved in rRNA processing; component of the exosome 3->5 exonuclease complex with Rrp41p, Rrp42p, Rrp43p and Dis3p"	569.7095774631989	481.0603282289185	-65536	15.0	N	NONE	NONE	NONE	UNKNOWN	UNKNOWN	0	SansSerif	12	-16777216	NONE	TRUE
-867	RRP3	YHR065C	NONE	YHR065C	 SGDID:S000001107, Chr VIII from 229039-227534, reverse complement, Verified ORF, "Protein involved in rRNA processing; required for maturation of the 35S primary transcript of pre-rRNA and for cleavage leading to mature 18S rRNA; homologous to eIF-4a, which is a DEAD box RNA-dependent ATPase with helicase activity"	206.63911602755942	91.89546270642401	-65536	15.0	N	NONE	NONE	NONE	UNKNOWN	UNKNOWN	0	SansSerif	12	-16777216	NONE	TRUE
-868	SBP1	YHL034C	NONE	YHL034C	 SGDID:S000001026, Chr VIII from 34075-33191, reverse complement, Verified ORF, "Nucleolar single-strand nucleic acid binding protein; associates with small nuclear RNAs"	394.68544453162116	74.2989410297632	-65536	15.0	N	NONE	NONE	NONE	UNKNOWN	UNKNOWN	0	SansSerif	12	-16777216	NONE	TRUE
-869	DBP3	YGL078C	NONE	YGL078C	 SGDID:S000003046, Chr VII from 361862-360291, reverse complement, Verified ORF, "Putative ATP-dependent RNA helicase of the DEAD-box family involved in ribosomal biogenesis"	467.4366726913605	453.2549453922126	-65536	15.0	N	NONE	NONE	NONE	UNKNOWN	UNKNOWN	0	SansSerif	12	-16777216	NONE	TRUE
-870	SPB4	YFL002C	NONE	YFL002C	 SGDID:S000001894, Chr VI from 146929-145109, reverse complement, Verified ORF, "Putative ATP-dependent RNA helicase, nucleolar protein required for synthesis of 60S ribosomal subunits at a late step in the pathway; sediments with 66S pre-ribosomes in sucrose gradients"	183.8279181948594	150.39113862405102	-65536	15.0	N	NONE	NONE	NONE	UNKNOWN	UNKNOWN	0	SansSerif	12	-16777216	NONE	TRUE
-871	FAL1	YDR021W	NONE	YDR021W	 SGDID:S000002428, Chr IV from 486801-488000, Verified ORF, "Nucleolar protein required for maturation of 18S rRNA, member of the eIF4A subfamily of DEAD-box ATP-dependent RNA helicases"	256.5831562800028	353.71056179121035	-65536	15.0	N	NONE	NONE	NONE	UNKNOWN	UNKNOWN	0	SansSerif	12	-16777216	NONE	TRUE
-872	RRP7	YCL031C	NONE	YCL031C	 SGDID:S000000536, Chr III from 65568-64675, reverse complement, Verified ORF, "Essential protein involved in rRNA processing and ribosome biogenesis"	436.97347583821545	242.56828518636203	-65536	15.0	N	NONE	NONE	NONE	UNKNOWN	UNKNOWN	0	SansSerif	12	-16777216	NONE	TRUE
-873	SRD1	YCR018C	NONE	YCR018C	 SGDID:S000000611, Chr III from 148901-148236, reverse complement, Verified ORF, "Protein involved in the processing of pre-rRNA to mature rRNA; contains a C2/C2 zinc finger motif; srd1 mutation suppresses defects caused by the rrp1-1 mutation"	228.92973553972544	460.3634472019721	-65536	15.0	N	NONE	NONE	NONE	UNKNOWN	UNKNOWN	0	SansSerif	12	-16777216	NONE	TRUE
-874	RRP43	YCR035C	NONE	YCR035C	 SGDID:S000000631, Chr III from 193014-191830, reverse complement, Verified ORF, "Protein involved in rRNA processing; component of the exosome 3->5 exonuclease complex with Rrp41p, Rrp42p, Rrp4p and Dis3p; required for efficient maturation of 5.8S, 18S and 25S rRNA"	419.18223863941074	431.64887757166264	-65536	15.0	N	NONE	NONE	NONE	UNKNOWN	UNKNOWN	0	SansSerif	12	-16777216	NONE	TRUE
-875	RRP42	YDL111C	NONE	YDL111C	 SGDID:S000002269, Chr IV from 264110-263313, reverse complement, Verified ORF, "Protein involved in rRNA processing; component of the exosome 3->5 exonuclease complex with Rrp4p, Rrp41p, Rrp43p and Dis3p"	554.2336377885847	205.46721493560415	-65536	15.0	N	NONE	NONE	NONE	UNKNOWN	UNKNOWN	0	SansSerif	12	-16777216	NONE	TRUE
-876	YBL062W	YBL062W	NONE	YBL062W	 SGDID:S000000158, Chr II from 105310-105690, Dubious ORF, "Dubious open reading frame unlikely to encode a protein, based on available experimental and comparative sequence data"	137.51447804197272	279.39527998434045	-65536	15.0	N	NONE	NONE	NONE	UNKNOWN	UNKNOWN	0	SansSerif	12	-16777216	NONE	TRUE
-877	RRP1	YDR087C	NONE	YDR087C	 SGDID:S000002494, Chr IV from 618303-617467, reverse complement, Verified ORF, "Essential evolutionarily conserved nucleolar protein necessary for biogenesis of 60S ribosomal subunits and processing of pre-rRNAs to mature rRNAs, associated with several distinct 66S pre-ribosomal particles"	318.66257370356635	439.3156569411429	-65536	15.0	N	NONE	NONE	NONE	UNKNOWN	UNKNOWN	0	SansSerif	12	-16777216	NONE	TRUE
-878	SNM1	YDR478W	NONE	YDR478W	 SGDID:S000002886, Chr IV from 1414567-1415163, Verified ORF, "Subunit of RNase MRP, which cleaves pre-rRNA and has a role in cell cycle-regulated degradation of daughter cell-specific mRNAs; binds to the NME1 RNA subunit of RNase MRP"	530.9627444863147	274.46629623091746	-65536	15.0	N	NONE	NONE	NONE	UNKNOWN	UNKNOWN	0	SansSerif	12	-16777216	NONE	TRUE
-879	ROK1	YGL171W	NONE	YGL171W	 SGDID:S000003139, Chr VII from 182396-184090, Verified ORF, "ATP-dependent RNA helicase of the DEAD box family; required for 18S rRNA synthesis"	486.1001640736055	201.42955512399345	-65536	15.0	N	NONE	NONE	NONE	UNKNOWN	UNKNOWN	0	SansSerif	12	-16777216	NONE	TRUE
-880	DBP7	YKR024C	NONE	YKR024C	 SGDID:S000001732, Chr XI from 487015-484787, reverse complement, Verified ORF, "Putative ATP-dependent RNA helicase of the DEAD-box family involved in ribosomal biogenesis"	223.07742210075088	147.83641592630607	-65536	15.0	N	NONE	NONE	NONE	UNKNOWN	UNKNOWN	0	SansSerif	12	-16777216	NONE	TRUE
-881	REX2	YLR059C	NONE	YLR059C	 SGDID:S000004049, Chr XII from 260548-259739, reverse complement, Verified ORF, "RNA exonuclease, required for U4 snRNA maturation; functions redundantly with Rnh70p in 5.8S rRNA maturation, and with Rnh70p and Rex3p in processing of U5 snRNA and RNase P RNA; member of RNase D family of exonucleases"	511.71277185226506	23.638292298964526	-65536	15.0	N	NONE	NONE	NONE	UNKNOWN	UNKNOWN	0	SansSerif	12	-16777216	NONE	TRUE
-882	NOP1	YDL014W	NONE	YDL014W	 SGDID:S000002172, Chr IV from 427361-428344, Verified ORF, "Nucleolar protein, component of the small subunit processome complex, which is required for processing of pre-18S rRNA; has similarity to mammalian fibrillarin"	481.098657928886	345.1628319030892	-65536	15.0	N	NONE	NONE	NONE	UNKNOWN	UNKNOWN	0	SansSerif	12	-16777216	NONE	TRUE
-883	COF1	YLL050C	NONE	YLL050C	 SGDID:S000003973, Chr XII from 40413-40400,40220-39803, reverse complement, intron sequence removed, Verified ORF, "Cofilin, promotes actin filament depolarization in a pH-dependent manner; binds both actin monomers and filaments and severs filaments , thought to be regulated by phosphorylation at SER4, ubiquitous and essential in eukaryotes"	402.91601563470624	458.93205517927714	-65536	15.0	N	NONE	NONE	NONE	UNKNOWN	UNKNOWN	0	SansSerif	12	-16777216	NONE	TRUE
-884	OST4	YDL232W	NONE	YDL232W	 SGDID:S000002391, Chr IV from 38488-38598, Verified ORF, "Subunit of the oligosaccharyltransferase complex of the ER lumen, which catalyzes protein asparagine-linked glycosylation; type I membrane protein required for incorporation of Ost3p or Ost6p into the OST complex"	127.46573596982806	498.17253980148064	-65536	15.0	N	NONE	NONE	NONE	UNKNOWN	UNKNOWN	0	SansSerif	12	-16777216	NONE	TRUE
-885	SEC13	YLR208W	NONE	YLR208W	 SGDID:S000004198, Chr XII from 559553-560446, Verified ORF, "Component of both the Nup84 nuclear pore sub-complex and of the COPII complex (Sar1p, Sec13p, Sec16p, Sec23p, Sec24p, Sec31p, Sfb2p, and Sfb3p) which is important for the formation of ER to Golgi transport vesicles"	115.6922139351519	411.1326613283306	-65536	15.0	N	NONE	NONE	NONE	UNKNOWN	UNKNOWN	0	SansSerif	12	-16777216	NONE	TRUE
-886	DAN1	YJR150C	NONE	YJR150C	 SGDID:S000003911, Chr X from 709701-708805, reverse complement, Verified ORF, "Cell wall mannoprotein with similarity to Tir1p, Tir2p, Tir3p, and Tir4p; expressed under anaerobic conditions, completely repressed during aerobic growth"	38.779651223874765	399.62321798730824	-65536	15.0	N	NONE	NONE	NONE	UNKNOWN	UNKNOWN	0	SansSerif	12	-16777216	NONE	TRUE
-887	TBS1	YBR150C	NONE	YBR150C	 SGDID:S000000354, Chr II from 544487-541203, reverse complement, Verified ORF, "Putative protein of unknown function; the authentic, non-tagged protein is detected in highly purified mitochondria in high-throughput studies"	298.1884725812508	487.0294966519238	-65536	15.0	N	NONE	NONE	NONE	UNKNOWN	UNKNOWN	0	SansSerif	12	-16777216	NONE	TRUE
-888	SLS1	YLR139C	NONE	YLR139C	 SGDID:S000004129, Chr XII from 423474-421543, reverse complement, Verified ORF, "Mitochondrial membrane protein required for assembly of respiratory-chain enzyme complexes III and IV; coordinates expression of mitochondrially-encoded genes; may facilitate delivery of mRNA to membrane-bound translation machinery"	264.8489223717579	383.4317287095097	-65536	15.0	N	NONE	NONE	NONE	UNKNOWN	UNKNOWN	0	SansSerif	12	-16777216	NONE	TRUE
-889	YBR239C	YBR239C	NONE	YBR239C	 SGDID:S000000443, Chr II from 699938-698349, reverse complement, Uncharacterized ORF, "Putative protein of unknown function; green fluorescent protein (GFP)-fusion protein localizes to the cytoplasm and nucleus; YBR239C is not an essential gene"	461.6903670325299	452.6383500775838	-65536	15.0	N	NONE	NONE	NONE	UNKNOWN	UNKNOWN	0	SansSerif	12	-16777216	NONE	TRUE
-890	DHH1	YDL160C	NONE	YDL160C	 SGDID:S000002319, Chr IV from 171931-170411, reverse complement, Verified ORF, "Cytoplasmic DExD/H-box helicase, stimulates mRNA decapping, coordinates distinct steps in mRNA function and decay, interacts with both the decapping and deadenylase complexes, may have a role in mRNA export and translation"	393.32528360136826	239.54496127222413	-65536	15.0	N	NONE	NONE	NONE	UNKNOWN	UNKNOWN	0	SansSerif	12	-16777216	NONE	TRUE
-891	HFM1	YGL251C	NONE	YGL251C	 SGDID:S000003220, Chr VII from 31636-31579,31426-27921, reverse complement, intron sequence removed, Verified ORF, "Meiosis specific DNA helicase involved in the conversion of double-stranded breaks to later recombination intermediates and in crossover control; catalyzes the unwinding of Holliday junctions; has ssDNA and dsDNA stimulated ATPase activity"	377.7612400962956	95.2613555547726	-65536	15.0	N	NONE	NONE	NONE	UNKNOWN	UNKNOWN	0	SansSerif	12	-16777216	NONE	TRUE
-892	TEL1	YBL088C	NONE	YBL088C	 SGDID:S000000184, Chr II from 59379-51016, reverse complement, Verified ORF, "Protein kinase primarily involved in telomere length regulation; contributes to cell cycle checkpoint control in response to DNA damage; functionally redundant with Mec1p; homolog of human ataxia telangiectasia (ATM) gene"	96.58448331495221	77.84756997428971	-65536	15.0	N	NONE	NONE	NONE	UNKNOWN	UNKNOWN	0	SansSerif	12	-16777216	NONE	TRUE
-893	BYE1	YKL005C	NONE	YKL005C	 SGDID:S000001488, Chr XI from 434520-432736, reverse complement, Verified ORF, "Negative regulator of transcription elongation, contains a TFIIS-like domain and a PHD finger, multicopy suppressor of temperature-sensitive ess1 mutations, probably binds RNA polymerase II large subunit"	293.5874197353269	295.74892548862886	-65536	15.0	N	NONE	NONE	NONE	UNKNOWN	UNKNOWN	0	SansSerif	12	-16777216	NONE	TRUE
-894	SMD3	YLR147C	NONE	YLR147C	 SGDID:S000004137, Chr XII from 434464-434159, reverse complement, Verified ORF, "Core Sm protein Sm D3; part of heteroheptameric complex (with Smb1p, Smd1p, Smd2p, Sme1p, Smx3p, and Smx2p) that is part of the spliceosomal U1, U2, U4, and U5 snRNPs; homolog of human Sm D3"	543.8032939674965	129.26780036582886	-65536	15.0	N	NONE	NONE	NONE	UNKNOWN	UNKNOWN	0	SansSerif	12	-16777216	NONE	TRUE
-895	GPI18	YBR004C	NONE	YBR004C	 SGDID:S000000208, Chr II from 245669-244368, reverse complement, Verified ORF, "Functional ortholog of human PIG-V, which is a mannosyltransferase that transfers the second mannose in glycosylphosphatidylinositol biosynthesis; the authentic, non-tagged protein was localized to mitochondria"	473.7133231953435	332.2234929607657	-65536	15.0	N	NONE	NONE	NONE	UNKNOWN	UNKNOWN	0	SansSerif	12	-16777216	NONE	TRUE
-896	YOX1	YML027W	NONE	YML027W	 SGDID:S000004489, Chr XIII from 221406-222563, Verified ORF, "Homeodomain-containing transcriptional repressor, binds to Mcm1p and to early cell cycle boxes (ECBs) in the promoters of cell cycle-regulated genes expressed in M/G1 phase; expression is cell cycle-regulated; potential Cdc28p substrate"	435.4186575545326	218.48560651799158	-65536	15.0	N	NONE	NONE	NONE	UNKNOWN	UNKNOWN	0	SansSerif	12	-16777216	NONE	TRUE
-897	FKH2	YNL068C	NONE	YNL068C	 SGDID:S000005012, Chr XIV from 498290-495702, reverse complement, Verified ORF, "Forkhead family transcription factor with a major role in the expression of G2/M phase genes; positively regulates transcriptional elongation; negative role in chromatin silencing at HML and HMR; substrate of the Cdc28p/Clb5p kinase"	459.66689643482675	226.6669403465471	-65536	15.0	N	NONE	NONE	NONE	UNKNOWN	UNKNOWN	0	SansSerif	12	-16777216	NONE	TRUE
-898	AZF1	YOR113W	NONE	YOR113W	 SGDID:S000005639, Chr XV from 534076-536820, Verified ORF, "Zinc-finger transcription factor, involved in induction of CLN3 transcription in response to glucose; genetic and physical interactions indicate a possible role in mitochondrial transcription or genome maintenance"	428.6583476152874	279.62707597566606	-65536	15.0	N	NONE	NONE	NONE	UNKNOWN	UNKNOWN	0	SansSerif	12	-16777216	NONE	TRUE
-899	WTM2	YOR229W	NONE	YOR229W	 SGDID:S000005755, Chr XV from 768410-769813, Verified ORF, "Transcriptional repressor involved in regulation of meiosis and silencing; contains WD repeats"	153.12460197739807	417.4376238605532	-65536	15.0	N	NONE	NONE	NONE	UNKNOWN	UNKNOWN	0	SansSerif	12	-16777216	NONE	TRUE
-900	WTM1	YOR230W	NONE	YOR230W	 SGDID:S000005756, Chr XV from 770801-772114, Verified ORF, "Transcriptional repressor involved in regulation of meiosis and silencing, required for nuclear localization of the ribonucleotide reductase small subunit Rnr2p and Rnr4p; contains WD repeats"	524.8038542943691	343.8918496465622	-65536	15.0	N	NONE	NONE	NONE	UNKNOWN	UNKNOWN	0	SansSerif	12	-16777216	NONE	TRUE
-901	RDS2	YPL133C	NONE	YPL133C	 SGDID:S000006054, Chr XVI from 301227-299887, reverse complement, Verified ORF, "Zinc cluster transcriptional activator involved in conferring resistance to ketoconazole"	143.20731347750254	453.3438111096084	-65536	15.0	N	NONE	NONE	NONE	UNKNOWN	UNKNOWN	0	SansSerif	12	-16777216	NONE	TRUE
-902	PBP2	YBR233W	NONE	YBR233W	 SGDID:S000000437, Chr II from 683423-684664, Verified ORF, "RNA binding protein with similarity to mammalian heterogeneous nuclear RNP K protein, involved in the regulation of telomere position effect and telomere length"	80.23192592464576	261.86442292829105	-65536	15.0	N	NONE	NONE	NONE	UNKNOWN	UNKNOWN	0	SansSerif	12	-16777216	NONE	TRUE
-903	YCL033C	YCL033C	NONE	YCL033C	 SGDID:S000000538, Chr III from 63282-62776, reverse complement, Uncharacterized ORF, "Putative protein-methionine-R-oxide reductase; involved in response to oxidative stress; similar to mouse Sepx1p and fly SelRp; YCL033C is not an essential gene"	212.98599990983936	267.16645783508613	-65536	15.0	N	NONE	NONE	NONE	UNKNOWN	UNKNOWN	0	SansSerif	12	-16777216	NONE	TRUE
-904	YCP4	YCR004C	NONE	YCR004C	 SGDID:S000000597, Chr III from 120316-119573, reverse complement, Verified ORF, "Protein of unknown function, has sequence and structural similarity to flavodoxins; the authentic, non-tagged protein is detected in highly purified mitochondria in high-throughput studies"	177.96414064696597	291.01770753149384	-65536	15.0	N	NONE	NONE	NONE	UNKNOWN	UNKNOWN	0	SansSerif	12	-16777216	NONE	TRUE
-905	YCR087C-A	YCR087CA	NONE	YCR087CA	 SGDID:S000007223, Chr III from 264464-264003, reverse complement, Uncharacterized ORF, "Putative protein of unknown function; green fluorescent protein (GFP)-fusion protein localizes to the nucleolus; YCR087C-A is not an essential gene"	234.05679368430023	254.66030529001205	-65536	15.0	N	NONE	NONE	NONE	UNKNOWN	UNKNOWN	0	SansSerif	12	-16777216	NONE	TRUE
-906	DBP10	YDL031W	NONE	YDL031W	 SGDID:S000002189, Chr IV from 394214-397201, Verified ORF, "Putative ATP-dependent RNA helicase of the DEAD-box protein family, constituent of 66S pre-ribosomal particles; essential protein involved in ribosome biogenesis"	119.2218008945275	75.71797823422332	-65536	15.0	N	NONE	NONE	NONE	UNKNOWN	UNKNOWN	0	SansSerif	12	-16777216	NONE	TRUE
-907	LHP1	YDL051W	NONE	YDL051W	 SGDID:S000002209, Chr IV from 363952-364779, Verified ORF, "RNA binding protein required for maturation of tRNA and snRNA precursors; acts as a molecular chaperone for RNAs transcribed by polymerase III; homologous to human La (SS-B) autoantigen"	318.98413234294514	171.96721502694967	-65536	15.0	N	NONE	NONE	NONE	UNKNOWN	UNKNOWN	0	SansSerif	12	-16777216	NONE	TRUE
-908	NRG1	YDR043C	NONE	YDR043C	 SGDID:S000002450, Chr IV from 543367-542672, reverse complement, Verified ORF, "Transcriptional repressor that recruits the Cyc8p-Tup1p complex to promoters; mediates glucose repression and negatively regulates a variety of processes including filamentous growth and alkaline pH response"	90.97190199178928	26.352551057626293	-65536	15.0	N	NONE	NONE	NONE	UNKNOWN	UNKNOWN	0	SansSerif	12	-16777216	NONE	TRUE
-909	YHP1	YDR451C	NONE	YDR451C	 SGDID:S000002859, Chr IV from 1362173-1361112, reverse complement, Verified ORF, "One of two homeobox transcriptional repressors (see also Yox1p), that bind to Mcm1p and to early cell cycle box (ECB) elements of cell cycle regulated genes, thereby restricting ECB-mediated transcription to the M/G1 interval"	310.09618541987965	329.7762453762471	-65536	15.0	N	NONE	NONE	NONE	UNKNOWN	UNKNOWN	0	SansSerif	12	-16777216	NONE	TRUE
-910	SLX8	YER116C	NONE	YER116C	 SGDID:S000000918, Chr V from 396168-395344, reverse complement, Verified ORF, "Protein containing a RING finger domain that interacts with Hex3p; mutant phenotypes and genetic interactions suggest a role in sumoylation and in genome stability"	68.91763080597705	242.20294501088807	-65536	15.0	N	NONE	NONE	NONE	UNKNOWN	UNKNOWN	0	SansSerif	12	-16777216	NONE	TRUE
-911	SAK1	YER129W	NONE	YER129W	 SGDID:S000000931, Chr V from 417277-420705, Verified ORF, "Upstream serine/threonine kinase for the SNF1 complex; partially redundant with Elm1p and Tos3p; members of this family have functional orthology with LKB1, a mammalian kinase associated with Peutz-Jeghers cancer-susceptibility syndrome"	431.34554868165924	218.6280924511106	-65536	15.0	N	NONE	NONE	NONE	UNKNOWN	UNKNOWN	0	SansSerif	12	-16777216	NONE	TRUE
-912	PUF4	YGL014W	NONE	YGL014W	 SGDID:S000002982, Chr VII from 466146-468812, Verified ORF, "Member of the PUF protein family, which is defined by the presence of Pumilio homology domains that confer RNA binding activity; preferentially binds mRNAs encoding nucleolar ribosomal RNA-processing factors"	505.8688751528132	414.2719643938507	-65536	15.0	N	NONE	NONE	NONE	UNKNOWN	UNKNOWN	0	SansSerif	12	-16777216	NONE	TRUE
-913	YGR067C	YGR067C	NONE	YGR067C	 SGDID:S000003299, Chr VII from 624790-622406, reverse complement, Uncharacterized ORF, "Putative protein of unknown function; contains a zinc finger motif similar to that of Adr1p"	515.6744480269979	97.75576248705859	-65536	15.0	N	NONE	NONE	NONE	UNKNOWN	UNKNOWN	0	SansSerif	12	-16777216	NONE	TRUE
-914	DBP8	YHR169W	NONE	YHR169W	 SGDID:S000001212, Chr VIII from 442182-443477, Verified ORF, "Putative ATP-dependent RNA helicase of the DEAD-box family involved in biogenesis of the 40S ribosomal subunit"	372.2794779620193	160.2350499134199	-65536	15.0	N	NONE	NONE	NONE	UNKNOWN	UNKNOWN	0	SansSerif	12	-16777216	NONE	TRUE
-915	NMD3	YHR170W	NONE	YHR170W	 SGDID:S000001213, Chr VIII from 443829-445385, Verified ORF, "Protein involved in nuclear export of the large ribosomal subunit; acts as a Crm1p-dependent adapter protein for export of nascent ribosomal subunits through the nuclear pore complex"	141.97088047940764	78.56705680073689	-65536	15.0	N	NONE	NONE	NONE	UNKNOWN	UNKNOWN	0	SansSerif	12	-16777216	NONE	TRUE
-916	SSM4	YIL030C	NONE	YIL030C	 SGDID:S000001292, Chr IX from 300008-296049, reverse complement, Verified ORF, "Ubiquitin-protein ligase of the ER/nuclear envelope, required for degradation of Alpha2p and other proteins containing a Deg1 degradation signal; ssm4 mutation suppresses mRNA instability caused by an rna14 mutation"	545.1594282589305	112.49033002762887	-65536	15.0	N	NONE	NONE	NONE	UNKNOWN	UNKNOWN	0	SansSerif	12	-16777216	NONE	TRUE
-917	SLM1	YIL105C	NONE	YIL105C	 SGDID:S000001367, Chr IX from 169638-167578, reverse complement, Verified ORF, "Phosphoinositide PI4,5P(2) binding protein, forms a complex with Slm2p; acts downstream of Mss4p in a pathway regulating actin cytoskeleton organization in response to stress; subunit of and phosphorylated by the TORC2 complex"	163.72868503786597	98.67566969571995	-65536	15.0	N	NONE	NONE	NONE	UNKNOWN	UNKNOWN	0	SansSerif	12	-16777216	NONE	TRUE
-918	SGN1	YIR001C	NONE	YIR001C	 SGDID:S000001440, Chr IX from 356892-356140, reverse complement, Verified ORF, "Cytoplasmic RNA-binding protein, contains an RNA recognition motif (RRM); may have a role in mRNA translation, as suggested by genetic interactions with genes encoding proteins involved in translational initiation"	230.71743788811432	289.9778242760591	-65536	15.0	N	NONE	NONE	NONE	UNKNOWN	UNKNOWN	0	SansSerif	12	-16777216	NONE	TRUE
-919	YFR012W-A	YFR012WA	NONE	YFR012WA	 SGDID:S000007606, Chr VI from 169216-169302, Uncharacterized ORF, "Putative protein of unknown function; identified by homology"	460.3301224317944	26.146398469452325	-65536	15.0	N	NONE	NONE	NONE	UNKNOWN	UNKNOWN	0	SansSerif	12	-16777216	NONE	TRUE
-920	IST3	YIR005W	NONE	YIR005W	 SGDID:S000001444, Chr IX from 364886-365332, Verified ORF, "Component of the U2 snRNP, required for the first catalytic step of splicing and for spliceosomal assembly; interacts with Rds3p and is required for Mer1p-activated splicing"	494.9601573401587	397.91998241852053	-65536	15.0	N	NONE	NONE	NONE	UNKNOWN	UNKNOWN	0	SansSerif	12	-16777216	NONE	TRUE
-921	SET2	YJL168C	NONE	YJL168C	 SGDID:S000003704, Chr X from 104422-102221, reverse complement, Verified ORF, "Histone methyltransferase with a role in transcriptional elongation, methylates a lysine residue of histone H3; associates with the C-terminal domain of Rpo21p; histone methylation activity is regulated by phosphorylation status of Rpo21p"	277.08536864946956	447.10958673004825	-65536	15.0	N	NONE	NONE	NONE	UNKNOWN	UNKNOWN	0	SansSerif	12	-16777216	NONE	TRUE
-922	PSP2	YML017W	NONE	YML017W	 SGDID:S000004479, Chr XIII from 236588-236591,236954-238731, intron sequence removed, Verified ORF, "Asn rich cytoplasmic protein that contains RGG motifs; high-copy suppressor of group II intron-splicing defects of a mutation in MRS2 and of a conditional mutation in POL1 (DNA polymerase alpha); possible role in mitochondrial mRNA splicing"	55.532602680720586	495.5272127415126	-65536	15.0	N	NONE	NONE	NONE	UNKNOWN	UNKNOWN	0	SansSerif	12	-16777216	NONE	TRUE
-923	MSS11	YMR164C	NONE	YMR164C	 SGDID:S000004774, Chr XIII from 589549-587273, reverse complement, Verified ORF, "Transcription factor involved in regulation of invasive growth and starch degradation; controls the activation of MUC1 and STA2 in response to nutritional signals"	390.95663716488883	38.322336292271665	-65536	15.0	N	NONE	NONE	NONE	UNKNOWN	UNKNOWN	0	SansSerif	12	-16777216	NONE	TRUE
-924	CEF1	YMR213W	NONE	YMR213W	 SGDID:S000004826, Chr XIII from 693380-695152, Verified ORF, "Essential splicing factor; associated with Prp19p and the spliceosome, contains an N-terminal c-Myb DNA binding motif necessary for cell viability but not for Prp19p association, evolutionarily conserved and homologous to S. pombe Cdc5p"	385.9120316759402	146.21915950175375	-65536	15.0	N	NONE	NONE	NONE	UNKNOWN	UNKNOWN	0	SansSerif	12	-16777216	NONE	TRUE
-925	ESC1	YMR219W	NONE	YMR219W	 SGDID:S000004832, Chr XIII from 707132-712108, Verified ORF, "Protein localized to the nuclear periphery, involved in telomeric silencing; interacts with PAD4-domain of Sir4p"	404.9314377333063	112.10984412494746	-65536	15.0	N	NONE	NONE	NONE	UNKNOWN	UNKNOWN	0	SansSerif	12	-16777216	NONE	TRUE
-926	HRB1	YNL004W	NONE	YNL004W	 SGDID:S000004949, Chr XIV from 622917-622946,623289-624623, intron sequence removed, Verified ORF, "Poly(A+) RNA-binding protein, involved in the export of mRNAs from the nucleus to the cytoplasm; similar to Gbp2p and Npl3p"	533.538998342304	9.49979165549869	-65536	15.0	N	NONE	NONE	NONE	UNKNOWN	UNKNOWN	0	SansSerif	12	-16777216	NONE	TRUE
-927	NOP13	YNL175C	NONE	YNL175C	 SGDID:S000005119, Chr XIV from 308614-307403, reverse complement, Verified ORF, "Protein of unknown function, localizes to the nucleolus and nucleoplasm; contains an RNA recognition motif (RRM) and has similarity to Nop12p, which is required for processing of pre-18S rRNA"	262.972512700778	405.2410371147089	-65536	15.0	N	NONE	NONE	NONE	UNKNOWN	UNKNOWN	0	SansSerif	12	-16777216	NONE	TRUE
-928	GIS2	YNL255C	NONE	YNL255C	 SGDID:S000005199, Chr XIV from 167791-167330, reverse complement, Verified ORF, "Protein with seven cysteine-rich CCHC zinc-finger motifs, similar to human CNBP, proposed to be involved in the RAS/cAMP signaling pathway"	112.4335600310824	372.23452977613323	-65536	15.0	N	NONE	NONE	NONE	UNKNOWN	UNKNOWN	0	SansSerif	12	-16777216	NONE	TRUE
-929	YNR063W	YNR063W	NONE	YNR063W	 SGDID:S000005346, Chr XIV from 746943-748766, Uncharacterized ORF, "Putative zinc-cluster protein of unknown function"	468.85868573206983	450.0959638795618	-65536	15.0	N	NONE	NONE	NONE	UNKNOWN	UNKNOWN	0	SansSerif	12	-16777216	NONE	TRUE
-930	RCL1	YOL010W	NONE	YOL010W	 SGDID:S000005370, Chr XV from 307939-309042, Verified ORF, "RNA terminal phosphate cyclase-like protein involved in rRNA processing at sites A0, A1, and A2; does not possess detectable RNA cyclase activity"	444.49882126859836	475.05625439506855	-65536	15.0	N	NONE	NONE	NONE	UNKNOWN	UNKNOWN	0	SansSerif	12	-16777216	NONE	TRUE
-931	YPL230W	YPL230W	NONE	YPL230W	 SGDID:S000006151, Chr XVI from 115312-116487, Uncharacterized ORF, "Putative protein of unknown function"	321.90073075179765	210.57673694941613	-65536	15.0	N	NONE	NONE	NONE	UNKNOWN	UNKNOWN	0	SansSerif	12	-16777216	NONE	TRUE
-932	HAA1	YPR008W	NONE	YPR008W	 SGDID:S000006212, Chr XVI from 573015-575099, Verified ORF, "Transcriptional activator involved in the transcription of TPO2, HSP30 and other genes encoding membrane stress proteins; despite sequence similarity with the transcription factor Ace1p, it is not subject to metalloregulation"	106.8040626770152	32.381212511607025	-65536	15.0	N	NONE	NONE	NONE	UNKNOWN	UNKNOWN	0	SansSerif	12	-16777216	NONE	TRUE
-933	YPR013C	YPR013C	NONE	YPR013C	 SGDID:S000006217, Chr XVI from 585582-584629, reverse complement, Uncharacterized ORF, "Putative zinc finger protein; YPR013C is not an essential gene"	423.59087217410257	309.579208452405	-65536	15.0	N	NONE	NONE	NONE	UNKNOWN	UNKNOWN	0	SansSerif	12	-16777216	NONE	TRUE
-934	NTO1	YPR031W	NONE	YPR031W	 SGDID:S000006235, Chr XVI from 631512-633758, Verified ORF, "Subunit of the NuA3 histone acetyltransferase complex that acetylates histone H3; contains PHD finger domain that interacts with methylated histone H3"	510.7231183171069	452.36942259416213	-65536	15.0	N	NONE	NONE	NONE	UNKNOWN	UNKNOWN	0	SansSerif	12	-16777216	NONE	TRUE
-935	ARR1	YPR199C	NONE	YPR199C	 SGDID:S000006403, Chr XVI from 939028-938144, reverse complement, Verified ORF, "Transcriptional activator of the bZIP family, required for transcription of genes involved in resistance to arsenic compounds"	172.73392796393043	100.48017295721384	-65536	15.0	N	NONE	NONE	NONE	UNKNOWN	UNKNOWN	0	SansSerif	12	-16777216	NONE	TRUE
-936	MSG5	YNL053W	NONE	YNL053W	 SGDID:S000004998, Chr XIV from 529943-531412, Verified ORF, "Dual-specificity protein phosphatase required for maintenance of a low level of signaling through the cell integrity pathway; regulates and is regulated by Slt2p; also required for adaptive response to pheromone"	333.87605105891436	158.05960495092737	-65536	15.0	N	NONE	NONE	NONE	UNKNOWN	UNKNOWN	0	SansSerif	12	-16777216	NONE	TRUE
-937	FAR3	YMR052W	NONE	YMR052W	 SGDID:S000004656, Chr XIII from 379585-380199, Verified ORF, "Protein involved in G1 cell cycle arrest in response to pheromone, in a pathway different from the Far1p-dependent pathway; interacts with Far7p, Far8p, Far9p, Far10p, and Far11p"	421.8178713189031	133.67144860232395	-65536	15.0	N	NONE	NONE	NONE	UNKNOWN	UNKNOWN	0	SansSerif	12	-16777216	NONE	TRUE
-938	FAR1	YJL157C	NONE	YJL157C	 SGDID:S000003693, Chr X from 126324-123832, reverse complement, Verified ORF, "Cyclin-dependent kinase inhibitor that mediates cell cycle arrest in response to pheromone; also forms a complex with Cdc24p, Ste4p, and Ste18p that may specify the direction of polarized growth during mating; potential Cdc28p substrate"	137.1869814140074	472.1589606496716	-65536	15.0	N	NONE	NONE	NONE	UNKNOWN	UNKNOWN	0	SansSerif	12	-16777216	NONE	TRUE
-939	MPT5	YGL178W	NONE	YGL178W	 SGDID:S000003146, Chr VII from 167358-167360,168001-170577, intron sequence removed, Verified ORF, "Member of the Puf family of RNA-binding proteins; binds to mRNAs encoding chromatin modifiers and spindle pole body components; involved in longevity, maintenance of cell wall integrity, and sensitivity to and recovery from pheromone arrest"	493.1295038330713	79.38708240909975	-65536	15.0	N	NONE	NONE	NONE	UNKNOWN	UNKNOWN	0	SansSerif	12	-16777216	NONE	TRUE
-940	AKR1	YDR264C	NONE	YDR264C	 SGDID:S000002672, Chr IV from 998319-996025, reverse complement, Verified ORF, "Palmitoyl transferase involved in protein palmitoylation; acts as a negative regulator of pheromone response pathway; required for endocytosis of pheromone receptors; involved in cell shape control; contains ankyrin repeats"	177.6630817674503	83.15360704486518	-65536	15.0	N	NONE	NONE	NONE	UNKNOWN	UNKNOWN	0	SansSerif	12	-16777216	NONE	TRUE
-941	STE5	YDR103W	NONE	YDR103W	 SGDID:S000002510, Chr IV from 658347-661100, Verified ORF, "Pheromone-responsive scaffold protein; shuttles from the nucleus to the plasma membrane and assembles kinases Ste11p, Ste7p, and Fus3p into a specific signaling complex; active oligomeric form interacts with Ste4p-Ste18p complex"	21.773967341373066	94.79545028010189	-65536	15.0	N	NONE	NONE	NONE	UNKNOWN	UNKNOWN	0	SansSerif	12	-16777216	NONE	TRUE
-942	STE50	YCL032W	NONE	YCL032W	 SGDID:S000000537, Chr III from 63441-64481, Verified ORF, "Protein involved in mating response, invasive/filamentous growth, and osmotolerance, acts as an adaptor that links G protein-associated Cdc42p-Ste20p complex to the effector Ste11p to modulate signal transduction"	290.156261586134	291.128133078127	-65536	15.0	N	NONE	NONE	NONE	UNKNOWN	UNKNOWN	0	SansSerif	12	-16777216	NONE	TRUE
-943	CRP1	YHR146W	NONE	YHR146W	 SGDID:S000001189, Chr VIII from 390303-391700, Verified ORF, "Protein that binds to cruciform DNA structures"	24.344853571940803	440.4282739654268	-65536	15.0	N	NONE	NONE	NONE	UNKNOWN	UNKNOWN	0	SansSerif	12	-16777216	NONE	TRUE
-944	MDG1	YNL173C	NONE	YNL173C	 SGDID:S000005117, Chr XIV from 310059-308959, reverse complement, Verified ORF, "Plasma membrane protein involved in G-protein mediated pheromone signaling pathway; overproduction suppresses bem1 mutations"	470.1179825128452	277.71599254372853	-65536	15.0	N	NONE	NONE	NONE	UNKNOWN	UNKNOWN	0	SansSerif	12	-16777216	NONE	TRUE
-945	STE4	YOR212W	NONE	YOR212W	 SGDID:S000005738, Chr XV from 742911-744182, Verified ORF, "G protein beta subunit, forms a dimer with Ste18p to activate the mating signaling pathway, forms a heterotrimer with Gpa1p and Ste18p to dampen signaling; may recruit Rho1p to the polarized growth site during mating; contains WD40 repeats"	273.00825357286163	27.80265945471744	-65536	15.0	N	NONE	NONE	NONE	UNKNOWN	UNKNOWN	0	SansSerif	12	-16777216	NONE	TRUE
-946	CDC42	YLR229C	NONE	YLR229C	 SGDID:S000004219, Chr XII from 604789-604214, reverse complement, Verified ORF, "Small rho-like GTPase, essential for establishment and maintenance of cell polarity; mutants have defects in the organization of actin and septins"	161.64480312855446	29.27347024422533	-65536	15.0	N	NONE	NONE	NONE	UNKNOWN	UNKNOWN	0	SansSerif	12	-16777216	NONE	TRUE
-947	STE18	YJR086W	NONE	YJR086W	 SGDID:S000003846, Chr X from 586061-586393, Verified ORF, "G protein gamma subunit, forms a dimer with Ste4p to activate the mating signaling pathway, forms a heterotrimer with Gpa1p and Ste4p to dampen signaling; C-terminus is palmitoylated and farnesylated, which are required for normal signaling"	72.68191410832645	431.1209330143936	-65536	15.0	N	NONE	NONE	NONE	UNKNOWN	UNKNOWN	0	SansSerif	12	-16777216	NONE	TRUE
-948	GPA1	YHR005C	NONE	YHR005C	 SGDID:S000001047, Chr VIII from 114912-113494, reverse complement, Verified ORF, "GTP-binding alpha subunit of the heterotrimeric G protein that couples to pheromone receptors; negatively regulates the mating pathway by sequestering G(beta)gamma and by triggering an adaptive response; activates Vps34p at the endosome"	62.363289095729904	470.10643039318404	-65536	15.0	N	NONE	NONE	NONE	UNKNOWN	UNKNOWN	0	SansSerif	12	-16777216	NONE	TRUE
-949	STE2	YFL026W	NONE	YFL026W	 SGDID:S000001868, Chr VI from 82578-83873, Verified ORF, "Receptor for alpha-factor pheromone; seven transmembrane-domain GPCR that interacts with both pheromone and a heterotrimeric G protein to initiate the signaling response that leads to mating between haploid a and alpha cells"	159.61090171658017	457.9577157461318	-65536	15.0	N	NONE	NONE	NONE	UNKNOWN	UNKNOWN	0	SansSerif	12	-16777216	NONE	TRUE
-950	STE3	YKL178C	NONE	YKL178C	 SGDID:S000001661, Chr XI from 114632-113220, reverse complement, Verified ORF, "Receptor for a factor receptor, transcribed in alpha cells and required for mating by alpha cells, couples to MAP kinase cascade to mediate pheromone response; ligand bound receptors are endocytosed and recycled to the plasma membrane; GPCR"	123.96071486507753	122.18935727026492	-65536	15.0	N	NONE	NONE	NONE	UNKNOWN	UNKNOWN	0	SansSerif	12	-16777216	NONE	TRUE
-951	FUS1	YCL027W	NONE	YCL027W	 SGDID:S000000532, Chr III from 71803-73341, Verified ORF, "Membrane protein localized to the shmoo tip, required for cell fusion; expression regulated by mating pheromone; proposed to coordinate signaling, fusion, and polarization events required for fusion; potential Cdc28p substrate"	236.94641113759744	195.50597256854596	-65536	15.0	N	NONE	NONE	NONE	UNKNOWN	UNKNOWN	0	SansSerif	12	-16777216	NONE	TRUE
-952	SYG1	YIL047C	NONE	YIL047C	 SGDID:S000001309, Chr IX from 267822-265114, reverse complement, Verified ORF, "Plasma membrane protein of unknown function; truncation and overexpression suppresses lethality of G-alpha protein deficiency"	535.7682744590302	397.7087615680378	-65536	15.0	N	NONE	NONE	NONE	UNKNOWN	UNKNOWN	0	SansSerif	12	-16777216	NONE	TRUE
-953	KEL1	YHR158C	NONE	YHR158C	 SGDID:S000001201, Chr VIII from 417182-413688, reverse complement, Verified ORF, "Protein required for proper cell fusion and cell morphology; functions in a complex with Kel2p to negatively regulate mitotic exit, interacts with Tem1p and Lte1p; localizes to regions of polarized growth; potential Cdc28p substrate"	86.75033390517241	222.80959142820927	-65536	15.0	N	NONE	NONE	NONE	UNKNOWN	UNKNOWN	0	SansSerif	12	-16777216	NONE	TRUE
-954	KSS1	YGR040W	NONE	YGR040W	 SGDID:S000003272, Chr VII from 575402-576508, Verified ORF, "Mitogen-activated protein kinase (MAPK) involved in signal transduction pathways that control filamentous growth and pheromone response; the KSS1 gene is nonfunctional in S288C strains and functional in W303 strains"	422.33150351918584	25.892580581615476	-65536	15.0	N	NONE	NONE	NONE	UNKNOWN	UNKNOWN	0	SansSerif	12	-16777216	NONE	TRUE
-955	STE11	YLR362W	NONE	YLR362W	 SGDID:S000004354, Chr XII from 849865-852018, Verified ORF, "Signal transducing MEK kinase involved in pheromone response and pseudohyphal/invasive growth pathways where it phosphorylates Ste7p, and the high osmolarity response pathway, via phosphorylation of Pbs2p; regulated by Ste20p and Ste50p"	49.70905404801193	212.94651214987965	-65536	15.0	N	NONE	NONE	NONE	UNKNOWN	UNKNOWN	0	SansSerif	12	-16777216	NONE	TRUE
-956	STE7	YDL159W	NONE	YDL159W	 SGDID:S000002318, Chr IV from 172482-174029, Verified ORF, "Signal transducing MAP kinase kinase involved in pheromone response, where it phosphorylates Fus3p, and in the pseudohyphal/invasive growth pathway, through phosphorylation of Kss1p; phosphorylated by Ste11p, degraded by ubiquitin pathway"	168.70444947831245	110.7432506894498	-65536	15.0	N	NONE	NONE	NONE	UNKNOWN	UNKNOWN	0	SansSerif	12	-16777216	NONE	TRUE
-957	FIG4	YNL325C	NONE	YNL325C	 SGDID:S000005269, Chr XIV from 31377-28738, reverse complement, Verified ORF, "Protein that forms a complex with Vac14p and is involved in turnover of PI3,5P2 (phosphatidylinositol 3,5-bisphosphate) after hyperosmotic shock; required for efficient mating; member of a protein family with a domain homologous to Sac1p"	558.2282657212153	38.01169028642198	-65536	15.0	N	NONE	NONE	NONE	UNKNOWN	UNKNOWN	0	SansSerif	12	-16777216	NONE	TRUE
-958	PTK1	YKL198C	NONE	YKL198C	 SGDID:S000001681, Chr XI from 70223-68274, reverse complement, Verified ORF, "Putative serine/threonine protein kinase that regulates spermine uptake; involved in polyamine transport; possible mitochondrial protein"	180.39210014685906	398.54384650970013	-65536	15.0	N	NONE	NONE	NONE	UNKNOWN	UNKNOWN	0	SansSerif	12	-16777216	NONE	TRUE
-959	PTK2	YJR059W	NONE	YJR059W	 SGDID:S000003820, Chr X from 545780-548236, Verified ORF, "Putative serine/threonine protein kinase involved in regulation of ion transport across plasma membrane; enhances spermine uptake"	169.6359661562698	147.12704591925245	-65536	15.0	N	NONE	NONE	NONE	UNKNOWN	UNKNOWN	0	SansSerif	12	-16777216	NONE	TRUE
-960	RPI1	YIL119C	NONE	YIL119C	 SGDID:S000001381, Chr IX from 137874-136651, reverse complement, Verified ORF, "Putative transcriptional regulator; overexpression suppresses the heat shock sensitivity of wild-type RAS2 overexpression and also suppresses the cell lysis defect of an mpk1 mutation"	177.07520602724057	218.20359112959375	-65536	15.0	N	NONE	NONE	NONE	UNKNOWN	UNKNOWN	0	SansSerif	12	-16777216	NONE	TRUE
-961	CYR1	YJL005W	NONE	YJL005W	 SGDID:S000003542, Chr X from 425151-431231, Verified ORF, "Adenylate cyclase, required for cAMP production and cAMP-dependent protein kinase signaling; the cAMP pathway controls a variety of cellular processes, including metabolism, cell cycle, stress response, stationary phase, and sporulation"	305.6859247558792	187.11363966765703	-65536	15.0	N	NONE	NONE	NONE	UNKNOWN	UNKNOWN	0	SansSerif	12	-16777216	NONE	TRUE
-962	CDC25	YLR310C	NONE	YLR310C	 SGDID:S000004301, Chr XII from 756995-752226, reverse complement, Verified ORF, "Membrane bound guanine nucleotide exchange factor (GEF or GDP-release factor); indirectly regulates adenylate cyclase through activation of Ras1p and Ras2p by stimulating the exchange of GDP for GTP; required for progression through G1"	176.1107236352584	278.9846009983389	-65536	15.0	N	NONE	NONE	NONE	UNKNOWN	UNKNOWN	0	SansSerif	12	-16777216	NONE	TRUE
-963	SDC25	YLL016W	NONE	YLL016W	 SGDID:S000003939, Chr XII from 112846-115992, pseudogene, "Non-essential Ras guanine nucleotide exchange factor (GEF) localized to the membrane; expressed in poor nutrients and on non-fermentable carbon sources; homologous to CDC25; contains a stop codon in S288C; full-length gene includes YLL017W"	152.70869575208678	3.605870057150684	-65536	15.0	N	NONE	NONE	NONE	UNKNOWN	UNKNOWN	0	SansSerif	12	-16777216	NONE	TRUE
-964	SHR5	YOL110W	NONE	YOL110W	 SGDID:S000005470, Chr XV from 109176-109889, Verified ORF, "Subunit of a palmitoyltransferase, composed of Shr5p and Erf2p, that adds a palmitoyl lipid moiety to heterolipidated substrates such as Ras1p and Ras2p through a thioester linkage; palmitoylation is required for Ras2p membrane localization"	109.6203941541516	184.22492602910006	-65536	15.0	N	NONE	NONE	NONE	UNKNOWN	UNKNOWN	0	SansSerif	12	-16777216	NONE	TRUE
-965	TFS1	YLR178C	NONE	YLR178C	 SGDID:S000004168, Chr XII from 513823-513164, reverse complement, Verified ORF, "Carboxypeptidase Y inhibitor, function requires acetylation by the NatB N-terminal acetyltransferase; phosphatidylethanolamine-binding protein involved in protein kinase A signaling pathway"	113.56282728304457	374.9302054700681	-65536	15.0	N	NONE	NONE	NONE	UNKNOWN	UNKNOWN	0	SansSerif	12	-16777216	NONE	TRUE
-966	MSI1	YBR195C	NONE	YBR195C	 SGDID:S000000399, Chr II from 611877-610609, reverse complement, Verified ORF, "Subunit of chromatin assembly factor I (CAF-1), negative regulator of the RAS/cAMP pathway via sequestration of Npr1p kinase; localizes to the nucleus and cytoplasm; homologous to human retinoblastoma binding proteins RbAp48 and RbAp46"	18.781631465362217	341.26073825469285	-65536	15.0	N	NONE	NONE	NONE	UNKNOWN	UNKNOWN	0	SansSerif	12	-16777216	NONE	TRUE
-967	IRA1	YBR140C	NONE	YBR140C	 SGDID:S000000344, Chr II from 526622-517344, reverse complement, Verified ORF, "GTPase-activating protein that negatively regulates RAS by converting it from the GTP- to the GDP-bound inactive form, required for reducing cAMP levels under nutrient limiting conditions, mediates membrane association of adenylate cyclase"	145.8662221472986	214.92555003710774	-65536	15.0	N	NONE	NONE	NONE	UNKNOWN	UNKNOWN	0	SansSerif	12	-16777216	NONE	TRUE
-968	GPR1	YDL035C	NONE	YDL035C	 SGDID:S000002193, Chr IV from 392054-389169, reverse complement, Verified ORF, "Plasma membrane G protein coupled receptor (GPCR) that interacts with the heterotrimeric G protein alpha subunit, Gpa2p, and with Plc1p; sensor that integrates nutritional signals with the modulation of cell fate via PKA and cAMP synthesis"	319.0275164274223	419.1082197737797	-65536	15.0	N	NONE	NONE	NONE	UNKNOWN	UNKNOWN	0	SansSerif	12	-16777216	NONE	TRUE
-969	GPA2	YER020W	NONE	YER020W	 SGDID:S000000822, Chr V from 195167-196516, Verified ORF, "Nucleotide binding alpha subunit of the heterotrimeric G protein that interacts with the receptor Gpr1p, has signaling role in response to nutrients; green fluorescent protein (GFP)-fusion protein localizes to the cell periphery"	183.94650132701153	495.1036679579653	-65536	15.0	N	NONE	NONE	NONE	UNKNOWN	UNKNOWN	0	SansSerif	12	-16777216	NONE	TRUE
-970	BRO1	YPL084W	NONE	YPL084W	 SGDID:S000006005, Chr XVI from 394035-396569, Verified ORF, "Cytoplasmic class E vacuolar protein sorting (VPS) factor that coordinates deubiquitination in the multivesicular body (MVB) pathway by recruiting Doa4p to endosomes"	545.6066981313293	301.2727299204904	-65536	15.0	N	NONE	NONE	NONE	UNKNOWN	UNKNOWN	0	SansSerif	12	-16777216	NONE	TRUE
-971	PMP2	YEL017CA	NONE	YEL017CA	 SGDID:S000002103, Chr V from 122929-122798, reverse complement, Verified ORF, "Proteolipid associated with plasma membrane H(+)-ATPase (Pma1p); regulates plasma membrane H(+)-ATPase activity; nearly identical to PMP1"	267.50847625501774	407.2437419475609	-65536	15.0	N	NONE	NONE	NONE	UNKNOWN	UNKNOWN	0	SansSerif	12	-16777216	NONE	TRUE
-972	YKL161C	YKL161C	NONE	YKL161C	 SGDID:S000001644, Chr XI from 150692-149391, reverse complement, Verified ORF, "Protein kinase implicated in the Slt2p mitogen-activated (MAP) kinase signaling pathway; associates with Rlm1p"	159.84078108930376	55.898208622353565	-65536	15.0	N	NONE	NONE	NONE	UNKNOWN	UNKNOWN	0	SansSerif	12	-16777216	NONE	TRUE
-973	SLT2	YHR030C	NONE	YHR030C	 SGDID:S000001072, Chr VIII from 170337-168883, reverse complement, Verified ORF, "Serine/threonine MAP kinase involved in regulating the maintenance of cell wall integrity and progression through the cell cycle; regulated by the PKC1-mediated signaling pathway"	383.2301798641708	72.99117069037925	-65536	15.0	N	NONE	NONE	NONE	UNKNOWN	UNKNOWN	0	SansSerif	12	-16777216	NONE	TRUE
-974	PTC1	YDL006W	NONE	YDL006W	 SGDID:S000002164, Chr IV from 439906-440751, Verified ORF, "Type 2C protein phosphatase (PP2C); inactivates the osmosensing MAPK cascade by dephosphorylating Hog1p; mutation delays mitochondrial inheritance; deletion reveals defects in precursor tRNA splicing, sporulation and cell separation"	108.14179449885583	177.4527006479196	-65536	15.0	N	NONE	NONE	NONE	UNKNOWN	UNKNOWN	0	SansSerif	12	-16777216	NONE	TRUE
-975	PKC1	YBL105C	NONE	YBL105C	 SGDID:S000000201, Chr II from 17696-14241, reverse complement, Verified ORF, "Protein serine/threonine kinase essential for cell wall remodeling during growth; localized to sites of polarized growth and the mother-daughter bud neck; homolog of the alpha, beta, and gamma isoforms of mammalian protein kinase C (PKC)"	263.02467452429266	370.3640416896287	-65536	15.0	N	NONE	NONE	NONE	UNKNOWN	UNKNOWN	0	SansSerif	12	-16777216	NONE	TRUE
-976	PTP2	YOR208W	NONE	YOR208W	 SGDID:S000005734, Chr XV from 733926-736178, Verified ORF, "Phosphotyrosine-specific protein phosphatase involved in the inactivation of mitogen-activated protein kinase (MAPK) during osmolarity sensing; dephosporylates Hog1p MAPK and regulates its localization; localized to the nucleus"	341.74789083488434	310.7410910624263	-65536	15.0	N	NONE	NONE	NONE	UNKNOWN	UNKNOWN	0	SansSerif	12	-16777216	NONE	TRUE
-977	DOA4	YDR069C	NONE	YDR069C	 SGDID:S000002476, Chr IV from 587717-584937, reverse complement, Verified ORF, "Ubiquitin isopeptidase, required for recycling ubiquitin from proteasome-bound ubiquitinated intermediates, acts at the late endosome/prevacuolar compartment to recover ubiquitin from ubiquitinated membrane proteins en route to the vacuole"	234.41147068919972	247.11009986947107	-65536	15.0	N	NONE	NONE	NONE	UNKNOWN	UNKNOWN	0	SansSerif	12	-16777216	NONE	TRUE
-978	GPD1	YDL022W	NONE	YDL022W	 SGDID:S000002180, Chr IV from 411822-412997, Verified ORF, "NAD-dependent glycerol-3-phosphate dehydrogenase, key enzyme of glycerol synthesis, essential for growth under osmotic stress; expression regulated by high-osmolarity glycerol response pathway; homolog of Gpd2p"	196.60822145154128	486.2896012119921	-65536	15.0	N	NONE	NONE	NONE	UNKNOWN	UNKNOWN	0	SansSerif	12	-16777216	NONE	TRUE
-979	RAS2	YNL098C	NONE	YNL098C	 SGDID:S000005042, Chr XIV from 440572-439604, reverse complement, Verified ORF, "GTP-binding protein that regulates the nitrogen starvation response, sporulation, and filamentous growth; farnesylation and palmitoylation required for activity and localization to plasma membrane; homolog of mammalian Ras proto-oncogenes"	126.58161589088142	140.73693954131056	-65536	15.0	N	NONE	NONE	NONE	UNKNOWN	UNKNOWN	0	SansSerif	12	-16777216	NONE	TRUE
-980	SLN1	YIL147C	NONE	YIL147C	 SGDID:S000001409, Chr IX from 73453-69791, reverse complement, Verified ORF, "Histidine kinase osmosensor that regulates a MAP kinase cascade; transmembrane protein with an intracellular kinase domain that signals to Ypd1p and Ssk1p, thereby forming a phosphorelay system similar to bacterial two-component regulators"	433.5884326364123	230.7494770931632	-65536	15.0	N	NONE	NONE	NONE	UNKNOWN	UNKNOWN	0	SansSerif	12	-16777216	NONE	TRUE
-981	SHO1	YER118C	NONE	YER118C	 SGDID:S000000920, Chr V from 399051-397948, reverse complement, Verified ORF, "Transmembrane osmosensor, participates in activation of both the Cdc42p- and MAP kinase-dependent filamentous growth pathway and the high-osmolarity glycerol response pathway"	554.38122098173	149.73624433359655	-65536	15.0	N	NONE	NONE	NONE	UNKNOWN	UNKNOWN	0	SansSerif	12	-16777216	NONE	TRUE
-982	YHR022C-A	YHR022CA	NONE	YHR022CA	 SGDID:S000028645, Chr VIII from 151299-151210, reverse complement, Uncharacterized ORF, "Putative protein of unknown function, identified by gene-trapping, microarray-based expression analysis, and genome-wide homology searching"	557.0079208806942	481.9446391204503	-65536	15.0	N	NONE	NONE	NONE	UNKNOWN	UNKNOWN	0	SansSerif	12	-16777216	NONE	TRUE
-983	MKK1	YOR231W	NONE	YOR231W	 SGDID:S000005757, Chr XV from 772602-774128, Verified ORF, "Mitogen-activated kinase kinase involved in protein kinase C signaling pathway that controls cell integrity; upon activation by Bck1p phosphorylates downstream target, Slt2p; functionally redundant with Mkk2p"	352.9748587647099	216.90993495396626	-65536	15.0	N	NONE	NONE	NONE	UNKNOWN	UNKNOWN	0	SansSerif	12	-16777216	NONE	TRUE
-984	SKM1	YOL113W	NONE	YOL113W	 SGDID:S000005473, Chr XV from 104326-106293, Verified ORF, "Member of the PAK family of serine/threonine protein kinases with similarity to Ste20p and Cla4p; proposed to be a downstream effector of Cdc42p during polarized growth"	164.03020964962587	477.87469013938914	-65536	15.0	N	NONE	NONE	NONE	UNKNOWN	UNKNOWN	0	SansSerif	12	-16777216	NONE	TRUE
-985	RLM1	YPL089C	NONE	YPL089C	 SGDID:S000006010, Chr XVI from 381147-379117, reverse complement, Verified ORF, "MADS-box transcription factor, component of the protein kinase C-mediated MAP kinase pathway involved in the maintenance of cell integrity; phosphorylated and activated by the MAP-kinase Slt2p"	380.04094607792496	133.10339463643817	-65536	15.0	N	NONE	NONE	NONE	UNKNOWN	UNKNOWN	0	SansSerif	12	-16777216	NONE	TRUE
-986	ASH1	YKL185W	NONE	YKL185W	 SGDID:S000001668, Chr XI from 94504-96270, Verified ORF, "Zinc-finger inhibitor of HO transcription; mRNA is localized and translated in the distal tip of anaphase cells, resulting in accumulation of Ash1p in daughter cell nuclei and inhibition of HO expression; potential Cdc28p substrate"	142.24335910630163	485.1318701577863	-65536	15.0	N	NONE	NONE	NONE	UNKNOWN	UNKNOWN	0	SansSerif	12	-16777216	NONE	TRUE
-987	STE12	YHR084W	NONE	YHR084W	 SGDID:S000001126, Chr VIII from 274176-276242, Verified ORF, "Transcription factor that is activated by a MAP kinase signaling cascade, activates genes involved in mating or pseudohyphal/invasive growth pathways; cooperates with Tec1p transcription factor to regulate genes specific for invasive growth"	491.07679869798244	283.1369707968193	-65536	15.0	N	NONE	NONE	NONE	UNKNOWN	UNKNOWN	0	SansSerif	12	-16777216	NONE	TRUE
-988	SPA2	YLL021W	NONE	YLL021W	 SGDID:S000003944, Chr XII from 100946-105346, Verified ORF, "Component of the polarisome, which functions in actin cytoskeletal organization during polarized growth; acts as a scaffold for Mkk1p and Mpk1p cell wall integrity signaling components; potential Cdc28p substrate"	533.6456666409983	238.54003329332457	-65536	15.0	N	NONE	NONE	NONE	UNKNOWN	UNKNOWN	0	SansSerif	12	-16777216	NONE	TRUE
-989	GIC2	YDR309C	NONE	YDR309C	 SGDID:S000002717, Chr IV from 1080195-1079044, reverse complement, Verified ORF, "Protein of unknown function involved in initiation of budding and cellular polarization, interacts with Cdc42p via the Cdc42/Rac-interactive binding (CRIB) domain"	402.196798301225	80.91353644458665	-65536	15.0	N	NONE	NONE	NONE	UNKNOWN	UNKNOWN	0	SansSerif	12	-16777216	NONE	TRUE
-990	BEM4	YPL161C	NONE	YPL161C	 SGDID:S000006082, Chr XVI from 246219-244318, reverse complement, Verified ORF, "Protein involved in establishment of cell polarity and bud emergence; interacts with the Rho1p small GTP-binding protein and with the Rho-type GTPase Cdc42p; involved in maintenance of proper telomere length"	191.0586967585385	384.8919163522078	-65536	15.0	N	NONE	NONE	NONE	UNKNOWN	UNKNOWN	0	SansSerif	12	-16777216	NONE	TRUE
-991	CMD1	YBR109C	NONE	YBR109C	 SGDID:S000000313, Chr II from 458356-457913, reverse complement, Verified ORF, "Calmodulin; Ca++ binding protein that regulates Ca++ independent processes (mitosis, bud growth, actin organization, endocytosis, etc.) and Ca++ dependent processes (stress-activated pathways), targets include Nuf1p, Myo2p and calcineurin"	560.5366172507755	414.1377377840447	-65536	15.0	N	NONE	NONE	NONE	UNKNOWN	UNKNOWN	0	SansSerif	12	-16777216	NONE	TRUE
-992	BEM1	YBR200W	NONE	YBR200W	 SGDID:S000000404, Chr II from 620867-622522, Verified ORF, "Protein containing SH3-domains, involved in establishing cell polarity and morphogenesis; functions as a scaffold protein for complexes that include Cdc24p, Ste5p, Ste20p, and Rsr1p"	131.09443183820864	61.88753343657427	-65536	15.0	N	NONE	NONE	NONE	UNKNOWN	UNKNOWN	0	SansSerif	12	-16777216	NONE	TRUE
-993	SMP3	YOR149C	NONE	YOR149C	 SGDID:S000005675, Chr XV from 611389-609839, reverse complement, Verified ORF, "Alpha 1,2-mannosyltransferase involved in glycosyl phosphatidyl inositol (GPI) biosynthesis; required for addition of the fourth, side branching mannose to the GPI core structure"	96.52515473195281	221.6859965965698	-65536	15.0	N	NONE	NONE	NONE	UNKNOWN	UNKNOWN	0	SansSerif	12	-16777216	NONE	TRUE
-994	ROM1	YGR070W	NONE	YGR070W	 SGDID:S000003302, Chr VII from 627810-631277, Verified ORF, "GDP/GTP exchange protein (GEP) for Rho1p; mutations are synthetically lethal with mutations in rom2, which also encodes a GEP"	449.0307473450948	153.27145218195037	-65536	15.0	N	NONE	NONE	NONE	UNKNOWN	UNKNOWN	0	SansSerif	12	-16777216	NONE	TRUE
-995	RDI1	YDL135C	NONE	YDL135C	 SGDID:S000002294, Chr IV from 219288-218680, reverse complement, Verified ORF, "Rho GDP dissociation inhibitor involved in the localization and regulation of Cdc42p"	81.90545448986485	395.5947195292296	-65536	15.0	N	NONE	NONE	NONE	UNKNOWN	UNKNOWN	0	SansSerif	12	-16777216	NONE	TRUE
-996	GIC1	YHR061C	NONE	YHR061C	 SGDID:S000001103, Chr VIII from 222480-221536, reverse complement, Verified ORF, "Protein of unknown function involved in initiation of budding and cellular polarization, interacts with Cdc42p via the Cdc42/Rac-interactive binding (CRIB) domain"	164.19921032983746	197.02478701810267	-65536	15.0	N	NONE	NONE	NONE	UNKNOWN	UNKNOWN	0	SansSerif	12	-16777216	NONE	TRUE
-997	BEM3	YPL115C	NONE	YPL115C	 SGDID:S000006036, Chr XVI from 335485-332099, reverse complement, Verified ORF, "Rho GTPase activating protein (RhoGAP) involved in control of the cytoskeleton organization; targets the essential Rho-GTPase Cdc42p, which controls establishment and maintenance of cell polarity, including bud-site assembly"	531.7741193917221	179.96447793489028	-65536	15.0	N	NONE	NONE	NONE	UNKNOWN	UNKNOWN	0	SansSerif	12	-16777216	NONE	TRUE
-998	SSK2	YNR031C	NONE	YNR031C	 SGDID:S000005314, Chr XIV from 685435-680696, reverse complement, Verified ORF, "MAP kinase kinase kinase of the HOG1 mitogen-activated signaling pathway; interacts with Ssk1p, leading to autophosphorylation and activation of Ssk2p which phosphorylates Pbs2p; also mediates actin cytoskeleton recovery from osmotic stress"	62.856663082044726	31.530965474149962	-65536	15.0	N	NONE	NONE	NONE	UNKNOWN	UNKNOWN	0	SansSerif	12	-16777216	NONE	TRUE
-999	MKK2	YPL140C	NONE	YPL140C	 SGDID:S000006061, Chr XVI from 289033-287513, reverse complement, Verified ORF, "Mitogen-activated kinase kinase involved in protein kinase C signaling pathway that controls cell integrity; upon activation by Bck1p phosphorylates downstream target, Slt2p; functionally redundant with Mkk1p"	266.526989601964	1.3161805333730126	-65536	15.0	N	NONE	NONE	NONE	UNKNOWN	UNKNOWN	0	SansSerif	12	-16777216	NONE	TRUE
-1000	ROM2	YLR371W	NONE	YLR371W	 SGDID:S000004363, Chr XII from 862713-866783, Verified ORF, "GDP/GTP exchange protein (GEP) for Rho1p and Rho2p; mutations are synthetically lethal with mutations in rom1, which also encodes a GEP"	393.7794456145606	192.9545826426523	-65536	15.0	N	NONE	NONE	NONE	UNKNOWN	UNKNOWN	0	SansSerif	12	-16777216	NONE	TRUE
-1001	PPH22	YDL188C	NONE	YDL188C	 SGDID:S000002347, Chr IV from 124999-123866, reverse complement, Verified ORF, "Catalytic subunit of protein phosphatase 2A, functionally redundant with Pph21p; methylated at C terminus; forms alternate complexes with several regulatory subunits; involved in signal transduction and regulation of mitosis"	454.78876130903643	368.7196688322719	-65536	15.0	N	NONE	NONE	NONE	UNKNOWN	UNKNOWN	0	SansSerif	12	-16777216	NONE	TRUE
-1002	PLC1	YPL268W	NONE	YPL268W	 SGDID:S000006189, Chr XVI from 35236-37845, Verified ORF, "Phosphoinositide-specific phospholipase C, hydrolyzes phosphatidylinositol 4,5-biphosphate (PIP2) to generate inositol 1,4,5-triphosphate (IP3) and 1,2-diacylglycerol (DAG); involved in kinetochore function and pseudohyphal differentiation"	327.72057458695764	118.95664067020157	-65536	15.0	N	NONE	NONE	NONE	UNKNOWN	UNKNOWN	0	SansSerif	12	-16777216	NONE	TRUE
-1003	TOR2	YKL203C	NONE	YKL203C	 SGDID:S000001686, Chr XI from 63360-55936, reverse complement, Verified ORF, "PIK-related protein kinase and rapamycin target; subunit of TORC1, a complex that regulates growth in response to nutrients and TORC2, a complex that regulates cell-cycle dependent polarization of the actin cytoskeleton; involved in meiosis"	443.19759522322687	347.30906264398465	-65536	15.0	N	NONE	NONE	NONE	UNKNOWN	UNKNOWN	0	SansSerif	12	-16777216	NONE	TRUE
-1004	PRE5	YMR314W	NONE	YMR314W	 SGDID:S000004931, Chr XIII from 901708-902412, Verified ORF, "20S proteasome alpha-type subunit"	430.6951529079133	411.7022937406673	-65536	15.0	N	NONE	NONE	NONE	UNKNOWN	UNKNOWN	0	SansSerif	12	-16777216	NONE	TRUE
-1005	PGS1	YCL004W	NONE	YCL004W	 SGDID:S000000510, Chr III from 109105-110670, Verified ORF, "Phosphatidylglycerolphosphate synthase, catalyzes the synthesis of phosphatidylglycerolphosphate from CDP-diacylglycerol and sn-glycerol 3-phosphate in the first committed and rate-limiting step of cardiolipin biosynthesis"	547.5123121324157	101.15476796719165	-65536	15.0	N	NONE	NONE	NONE	UNKNOWN	UNKNOWN	0	SansSerif	12	-16777216	NONE	TRUE
-1006	GPI1	YGR216C	NONE	YGR216C	 SGDID:S000003448, Chr VII from 924467-922638, reverse complement, Verified ORF, "Membrane protein involved in the synthesis of N-acetylglucosaminyl phosphatidylinositol (GlcNAc-PI), the first intermediate in the synthesis of glycosylphosphatidylinositol (GPI) anchors; human and mouse GPI1p are functional homologs"	53.08715165598661	240.07652558810298	-65536	15.0	N	NONE	NONE	NONE	UNKNOWN	UNKNOWN	0	SansSerif	12	-16777216	NONE	TRUE
-1007	MSS4	YDR208W	NONE	YDR208W	 SGDID:S000002616, Chr IV from 868221-870560, Verified ORF, "Phosphatidylinositol-4-phosphate 5-kinase, involved in actin cytoskeleton organization and cell morphogenesis; multicopy suppressor of stt4 mutation"	62.9065935855455	225.8496444543714	-65536	15.0	N	NONE	NONE	NONE	UNKNOWN	UNKNOWN	0	SansSerif	12	-16777216	NONE	TRUE
-1008	FEN1	YCR034W	NONE	YCR034W	 SGDID:S000000630, Chr III from 190588-191631, Verified ORF, "Fatty acid elongase, involved in sphingolipid biosynthesis; acts on fatty acids of up to 24 carbons in length; mutations have regulatory effects on 1,3-beta-glucan synthase, vacuolar ATPase, and the secretory pathway"	325.20694725874586	228.11668305394807	-65536	15.0	N	NONE	NONE	NONE	UNKNOWN	UNKNOWN	0	SansSerif	12	-16777216	NONE	TRUE
[truncated: 5,446,688 more chars]
