# Supplementary material for: Sequence-based prediction of protein-protein interactions by means of codon usage
Source: Genome Biol. 2008 May 23;9(5):R87. doi: 10.1186/gb-2008-9-5-r87 (PMC2441473; doi:10.1186/gb-2008-9-5-r87)
Supplement: Additional data file 13 — PICT-Lcut2000 for S. cerevisiae. [file gb-2008-9-5-r87-S13.zip]

Archive with 3 entries (2 files):
- Additional File 13/
- Additional File 13/PICT-Lcut2000.osp
- Additional File 13/README.txt
