# Supplementary material for: Sequence-based prediction of protein-protein interactions by means of codon usage
Source: Genome Biol. 2008 May 23;9(5):R87. doi: 10.1186/gb-2008-9-5-r87 (PMC2441473; doi:10.1186/gb-2008-9-5-r87)
Supplement: Additional data file 13 — PICT-Lcut2000 for S. cerevisiae. [file gb-2008-9-5-r87-S13.zip › Additional File 13/PICT-Lcut2000.osp]

Osprey Version: 	1.2.0

BeginGraphSettings
ColorByFunction	Y
ColorByExpSystem	1
GraphWidth	1123
GraphHeight	837
BackgroundColour	-1
GOProcessDegree	1
EndGraphSettings

BeginExperimentalColour
CUSTOM SYSTEM	-9162571
EndExperimentalColour

BeginSourceColour
CUSTOM	-15172064
EndSourceColour

BeginFunctionColours
UNKNOWN	-8553091
EndFunctionColours

BeginGOOrder
goOrder0	Autophagy
goOrder1	Budding
goOrder2	Carbohydrate Metabolism
goOrder3	Cell Organization and Biogenesis
goOrder4	Cell Shape and cell size control
goOrder5	DNA metabolism
goOrder6	DNA Damage Response
goOrder7	DNA Repair
goOrder8	DNA recombination
goOrder9	DNA Replication
goOrder10	Mating
goOrder11	Ribosome Biogenesis
goOrder12	Protein amino acid phosphorylation
goOrder13	Protein amino acid dephosphorylation
goOrder14	Protein biosynthesis
goOrder15	Protein Degradation
goOrder16	Protein metabolism and modification
goOrder17	Protein transport
goOrder18	RNA Localization
goOrder19	RNA processing
goOrder20	Signal transduction
goOrder21	Sporulation
goOrder22	Stress Response
goOrder23	Transcription
goOrder24	Transport
goOrder25	Mating (sensu Saccharomyces)
goOrder26	Cell Cycle
goOrder27	Cell Growth and/or maintenance
goOrder28	Metabolism
goOrder29	UNKNOWN
EndGOOrder

BeginNodeInfo
nodeId	geneName	orfName	external_ids	screenName	description	xPos	yPos	colour	size	locked	goProcessNameString	goFuctionNameString	goComponentNameString	specialIDString	specialNameString	fontStyle	fontName	fontSize	fontColour	userComment	drawLabel
-2	YTH1	YPR107C	NONE	YTH1	 SGDID:S000006311, Chr XVI from 742062-741436, reverse complement, Verified ORF, "Essential RNA-binding component of cleavage and polyadenylation factor, contains five zinc fingers; required for pre-mRNA 3'-end processing and polyadenylation"	929.6753246753246	354.5	-65536	15.0	N	NONE	NONE	NONE	UNKNOWN	UNKNOWN	0	SansSerif	12	-16777216	NONE	TRUE
-3	YSH1	YLR277C	NONE	YSH1	 SGDID:S000004267, Chr XII from 699497-697158, reverse complement, Verified ORF, "Putative endoribonuclease, subunit of the mRNA cleavage and polyadenylation specificity complex required for 3' processing of mRNAs"	929.6725929104166	355.53609374219366	-65536	15.0	N	NONE	NONE	NONE	UNKNOWN	UNKNOWN	0	SansSerif	12	-16777216	NONE	TRUE
-4	YBR196C-A	YBR196CA	NONE	YBR196C-A	 SGDID:S000028534, Chr II from 614168-614019, reverse complement, Uncharacterized ORF, "Putative protein of unknown function; identified by fungal homology and RT-PCR"	929.6643976516846	356.5721738333965	-65536	15.0	N	NONE	NONE	NONE	UNKNOWN	UNKNOWN	0	SansSerif	12	-16777216	NONE	TRUE
-8	YLR154W-F	YLR154WF	NONE	YLR154W-F	 SGDID:S000028843, Chr XII from 455884-456024, Dubious ORF, "Dubious open reading frame unlikely to encode a protein; encoded within the the 35S rRNA gene on the opposite strand"	929.6507390071047	357.60822662279753	-65536	15.0	N	NONE	NONE	NONE	UNKNOWN	UNKNOWN	0	SansSerif	12	-16777216	NONE	TRUE
-13	ESS1	YJR017C	NONE	ESS1	 SGDID:S000003778, Chr X from 467026-466514, reverse complement, Verified ORF, "Peptidylprolyl-cis/trans-isomerase (PPIase) specific for phosphorylated serine and threonine residues N-terminal to proline; regulates phosphorylation of the RNA polymerase II large subunit (Rpo21p) C-terminal domain"	929.5769849177623	360.716084678555	-65536	15.0	N	NONE	NONE	NONE	UNKNOWN	UNKNOWN	0	SansSerif	12	-16777216	NONE	TRUE
-14	PTA1	YAL043C	NONE	PTA1	 SGDID:S000000041, Chr I from 61053-58696, reverse complement, Verified ORF, "Subunit of holo-CPF, a multiprotein complex and functional homolog of mammalian CPSF, required for the cleavage and polyadenylation of mRNA and snoRNA 3' ends; involved in pre-tRNA processing; binds to the phosphorylated CTD of RNAPII"	929.5414752491615	361.7518917625311	-65536	15.0	N	NONE	NONE	NONE	UNKNOWN	UNKNOWN	0	SansSerif	12	-16777216	NONE	TRUE
-21	CET1	YPL228W	NONE	CET1	 SGDID:S000006149, Chr XVI from 118382-120031, Verified ORF, "Beta (RNA 5'-triphosphatase) subunit of the mRNA capping enzyme, a heterodimer (the other subunit is CEG1, a guanylyltransferase) involved in adding the 5' cap to mRNA; the mammalian enzyme is a single bifunctional polypeptide"	929.4021778768338	364.8586851508936	-65536	15.0	N	NONE	NONE	NONE	UNKNOWN	UNKNOWN	0	SansSerif	12	-16777216	NONE	TRUE
-22	CEG1	YGL130W	NONE	CEG1	 SGDID:S000003098, Chr VII from 266150-267529, Verified ORF, "Alpha (guanylyltransferase) subunit of the mRNA capping enzyme, a heterodimer (the other subunit is CET1, an RNA 5'-triphophatase) involved in adding the 5' cap to mRNA; the mammalian enzyme is a single bifunctional polypeptide"	929.3448246697769	365.8940281776174	-65536	15.0	N	NONE	NONE	NONE	UNKNOWN	UNKNOWN	0	SansSerif	12	-16777216	NONE	TRUE
-23	RSC3	YDR303C	NONE	RSC3	 SGDID:S000002711, Chr IV from 1071382-1068725, reverse complement, Verified ORF, "Component of the RSC chromatin remodeling complex; essential gene required for regulation of ribosomal protein genes and the cell wall/stress response; highly similar to Rsc30p"	929.282012287387	366.92922108300775	-65536	15.0	N	NONE	NONE	NONE	UNKNOWN	UNKNOWN	0	SansSerif	12	-16777216	NONE	TRUE
-26	NAB3	YPL190C	NONE	NAB3	 SGDID:S000006111, Chr XVI from 187724-185316, reverse complement, Verified ORF, "Single stranded RNA binding protein; acidic ribonucleoprotein; required for termination of non-poly(A) transcripts and efficient splicing; interacts with Nrd1p"	929.2137415572447	367.9642502279428	-65536	15.0	N	NONE	NONE	NONE	UNKNOWN	UNKNOWN	0	SansSerif	12	-16777216	NONE	TRUE
-27	NAB2	YGL122C	NONE	NAB2	 SGDID:S000003090, Chr VII from 280529-278952, reverse complement, Verified ORF, "Nuclear polyadenylated RNA-binding protein; autoregulates mRNA levels; related to human hnRNPs; has nuclear localization signal sequence that binds to Kap104p; required for poly(A) tail length control and nuclear mRNA export"	929.1400133788468	368.99910197545825	-65536	15.0	N	NONE	NONE	NONE	UNKNOWN	UNKNOWN	0	SansSerif	12	-16777216	NONE	TRUE
-28	CLP1	YOR250C	NONE	CLP1	 SGDID:S000005776, Chr XV from 802308-800971, reverse complement, Verified ORF, "Subunit of cleavage factor I (CFI), involved in both the endonucleolyitc cleavage and polyadenylation steps of mRNA 3'-end maturation"	929.0608287235946	370.03376269092706	-65536	15.0	N	NONE	NONE	NONE	UNKNOWN	UNKNOWN	0	SansSerif	12	-16777216	NONE	TRUE
-29	CFT2	YLR115W	NONE	CFT2	 SGDID:S000004105, Chr XII from 377986-380565, Verified ORF, "Subunit of the mRNA cleavage and polyadenlylation factor (CPF); required for pre-mRNA cleavage, polyadenylation and poly(A) site recognition, 43% similarity with the mammalian CPSF-100 protein."	928.9761886347806	371.06821874223925	-65536	15.0	N	NONE	NONE	NONE	UNKNOWN	UNKNOWN	0	SansSerif	12	-16777216	NONE	TRUE
-30	PAP1	YKR002W	NONE	PAP1	 SGDID:S000001710, Chr XI from 442875-444581, Verified ORF, "Poly(A) polymerase, one of three factors required for mRNA 3'-end polyadenylation, forms multiprotein complex with polyadenylation factor I (PF I), also required for mRNA nuclear export; may also polyadenylate rRNAs"	928.8860942275754	372.1024564999812	-65536	15.0	N	NONE	NONE	NONE	UNKNOWN	UNKNOWN	0	SansSerif	12	-16777216	NONE	TRUE
-31	CFT1	YDR301W	NONE	CFT1	 SGDID:S000002709, Chr IV from 1063348-1067421, Verified ORF, "RNA-binding subunit of the mRNA cleavage and polyadenylation factor; involved in poly(A) site recognition and required for both pre-mRNA cleavage and polyadenylation, 51% sequence similarity with mammalian AAUAA-binding subunit of CPSF"	928.7905466890124	373.1364623376155	-65536	15.0	N	NONE	NONE	NONE	UNKNOWN	UNKNOWN	0	SansSerif	12	-16777216	NONE	TRUE
-32	PCF11	YDR228C	NONE	PCF11	 SGDID:S000002636, Chr IV from 923802-921922, reverse complement, Verified ORF, "mRNA 3' end processing factor, essential component of cleavage and polyadenylation factor IA (CF IA), involved in pre-mRNA 3' end processing and in transcription termination; binds C-terminal domain of largest subunit of RNA pol II (Rpo21p)"	928.6895472779725	374.1702226316605	-65536	15.0	N	NONE	NONE	NONE	UNKNOWN	UNKNOWN	0	SansSerif	12	-16777216	NONE	TRUE
-33	PFS2	YNL317W	NONE	PFS2	 SGDID:S000005261, Chr XIV from 40618-42015, Verified ORF, "Integral subunit of the pre-mRNA cleavage and polyadenylation factor (CPF) complex; plays an essential role in mRNA 3'-end formation by bridging different processing factors and thereby promoting the assembly of the processing complex"	928.5830973251673	375.20372376186947	-65536	15.0	N	NONE	NONE	NONE	UNKNOWN	UNKNOWN	0	SansSerif	12	-16777216	NONE	TRUE
-34	SME1	YOR159C	NONE	SME1	 SGDID:S000005685, Chr XV from 633567-633283, reverse complement, Verified ORF, "Core Sm protein Sm E; part of heteroheptameric complex (with Smb1p, Smd1p, Smd2p, Smd3p, Smx3p, and Smx2p) that is part of the spliceosomal U1, U2, U4, and U5 snRNPs; homolog of human Sm E"	928.4711982331216	376.2369521114104	-65536	15.0	N	NONE	NONE	NONE	UNKNOWN	UNKNOWN	0	SansSerif	12	-16777216	NONE	TRUE
-35	PRP9	YDL030W	NONE	PRP9	 SGDID:S000002188, Chr IV from 397534-399126, Verified ORF, "Subunit of the SF3a splicing factor complex, required for spliceosome assembly; acts after the formation of the U1 snRNP-pre-mRNA complex"	928.3538514761553	377.26989406704524	-65536	15.0	N	NONE	NONE	NONE	UNKNOWN	UNKNOWN	0	SansSerif	12	-16777216	NONE	TRUE
-36	SMD1	YGR074W	NONE	SMD1	 SGDID:S000003306, Chr VII from 635716-636156, Verified ORF, "Core Sm protein Sm D1; part of heteroheptameric complex (with Smb1p, Smd2p, Smd3p, Sme1p, Smx3p, and Smx2p) that is part of the spliceosomal U1, U2, U4, and U5 snRNPs; homolog of human Sm D1"	928.2310586003637	378.30253601930946	-65536	15.0	N	NONE	NONE	NONE	UNKNOWN	UNKNOWN	0	SansSerif	12	-16777216	NONE	TRUE
-37	RNA14	YMR061W	NONE	RNA14	 SGDID:S000004665, Chr XIII from 392754-394787, Verified ORF, "Cleavage and polyadenylation factor I (CF I) component involved in cleavage and polyadenylation of mRNA 3' ends; bridges interaction between Rna15p and Hrp1p in the CF I complex"	928.1028212235967	379.334864362691	-65536	15.0	N	NONE	NONE	NONE	UNKNOWN	UNKNOWN	0	SansSerif	12	-16777216	NONE	TRUE
-38	UTP4	YDR324C	NONE	UTP4	 SGDID:S000002732, Chr IV from 1116760-1114430, reverse complement, Verified ORF, "Nucleolar protein, component of the small subunit (SSU) processome containing the U3 snoRNA that is involved in processing of pre-18S rRNA"	927.9691410354384	380.3668654958098	-65536	15.0	N	NONE	NONE	NONE	UNKNOWN	UNKNOWN	0	SansSerif	12	-16777216	NONE	TRUE
-39	ESF1	YDR365C	NONE	ESF1	 SGDID:S000002773, Chr IV from 1206375-1204489, reverse complement, Verified ORF, "Nucleolar protein involved in pre-rRNA processing; depletion causes severely decreased 18S rRNA levels"	927.8300197971839	381.398525821597	-65536	15.0	N	NONE	NONE	NONE	UNKNOWN	UNKNOWN	0	SansSerif	12	-16777216	NONE	TRUE
-40	UTP8	YGR128C	NONE	UTP8	 SGDID:S000003360, Chr VII from 750096-747955, reverse complement, Verified ORF, "Nucleolar protein required for export of tRNAs from the nucleus; also copurifies with the small subunit (SSU) processome containing the U3 snoRNA that is involved in processing of pre-18S rRNA"	927.6854593418167	382.429831747474	-65536	15.0	N	NONE	NONE	NONE	UNKNOWN	UNKNOWN	0	SansSerif	12	-16777216	NONE	TRUE
-41	UTP9	YHR196W	NONE	UTP9	 SGDID:S000001239, Chr VIII from 491931-493658, Verified ORF, "Nucleolar protein, component of the small subunit (SSU) processome containing the U3 snoRNA that is involved in processing of pre-18S rRNA"	927.5354615739845	383.46076968553155	-65536	15.0	N	NONE	NONE	NONE	UNKNOWN	UNKNOWN	0	SansSerif	12	-16777216	NONE	TRUE
-43	DSL1	YNL258C	NONE	DSL1	 SGDID:S000005202, Chr XIV from 160374-158110, reverse complement, Verified ORF, "Endoplasmic reticulum (ER)-localized peripheral membrane protein required for Golgi-to-ER retrograde traffic; component of the ER target site that interacts with coatomer, the major component of the COPI vesicle protein coat"	927.3800284699738	384.49132605270876	-65536	15.0	N	NONE	NONE	NONE	UNKNOWN	UNKNOWN	0	SansSerif	12	-16777216	NONE	TRUE
-45	NAN1	YPL126W	NONE	NAN1	 SGDID:S000006047, Chr XVI from 310209-312899, Verified ORF, "U3 snoRNP protein, component of the small (ribosomal) subunit (SSU) processosome containing U3 snoRNA; required for the biogenesis of18S rRNA"	927.2191620776841	385.5214872709722	-65536	15.0	N	NONE	NONE	NONE	UNKNOWN	UNKNOWN	0	SansSerif	12	-16777216	NONE	TRUE
-46	RRP9	YPR137W	NONE	RRP9	 SGDID:S000006341, Chr XVI from 802355-804076, Verified ORF, "Protein involved in pre-rRNA processing, associated with U3 snRNP; component of small ribosomal subunit (SSU) processosome; ortholog of the human U3-55k protein"	927.052864516601	386.5512397674947	-65536	15.0	N	NONE	NONE	NONE	UNKNOWN	UNKNOWN	0	SansSerif	12	-16777216	NONE	TRUE
-48	REF2	YDR195W	NONE	REF2	 SGDID:S000002603, Chr IV from 848596-850197, Verified ORF, "RNA-binding protein involved in the cleavage step of mRNA 3'-end formation prior to polyadenylation, and in snoRNA maturation; part of holo-CPF subcomplex APT, which associates with 3'-ends of snoRNA- and mRNA-encoding genes"	926.8811379777679	387.580569974834	-65536	15.0	N	NONE	NONE	NONE	UNKNOWN	UNKNOWN	0	SansSerif	12	-16777216	NONE	TRUE
-50	UTP22	YGR090W	NONE	UTP22	 SGDID:S000003322, Chr VII from 662362-666075, Verified ORF, "Possible U3 snoRNP protein involved in maturation of pre-18S rRNA, based on computational analysis of large-scale protein-protein interaction data"	926.7039847237576	388.60946433111195	-65536	15.0	N	NONE	NONE	NONE	UNKNOWN	UNKNOWN	0	SansSerif	12	-16777216	NONE	TRUE
-52	UTP21	YLR409C	NONE	UTP21	 SGDID:S000004401, Chr XII from 937231-934412, reverse complement, Verified ORF, "Possible U3 snoRNP protein involved in maturation of pre-18S rRNA, based on computational analysis of large-scale protein-protein interaction data"	926.521407088642	389.6379092801928	-65536	15.0	N	NONE	NONE	NONE	UNKNOWN	UNKNOWN	0	SansSerif	12	-16777216	NONE	TRUE
-53	UTP15	YMR093W	NONE	UTP15	 SGDID:S000004699, Chr XIII from 454014-455555, Verified ORF, "Nucleolar protein, component of the small subunit (SSU) processome containing the U3 snoRNA that is involved in processing of pre-18S rRNA"	926.3334074779619	390.6658912718618	-65536	15.0	N	NONE	NONE	NONE	UNKNOWN	UNKNOWN	0	SansSerif	12	-16777216	NONE	TRUE
-55	BMS1	YPL217C	NONE	BMS1	 SGDID:S000006138, Chr XVI from 143170-139619, reverse complement, Verified ORF, "Essential conserved nucleolar GTP-binding protein required for synthesis of 40S ribosomal subunits and for processing of the 35S pre-rRNA at sites A0, A1, and A2; interacts with Rcl1p, has similarity to Tsr1p"	926.1399883686948	391.69339676200417	-65536	15.0	N	NONE	NONE	NONE	UNKNOWN	UNKNOWN	0	SansSerif	12	-16777216	NONE	TRUE
-56	FIP1	YJR093C	NONE	FIP1	 SGDID:S000003853, Chr X from 604199-603216, reverse complement, Verified ORF, "Subunit of cleavage polyadenylation factor (CPF), interacts directly with poly(A) polymerase (Pap1p) to regulate its activity"	925.9411523092226	392.720412212783	-65536	15.0	N	NONE	NONE	NONE	UNKNOWN	UNKNOWN	0	SansSerif	12	-16777216	NONE	TRUE
-57	YGL188C	YGL188C	NONE	YGL188C	 SGDID:S000003156, Chr VII from 149522-149349, reverse complement, Dubious ORF, "Dubious open reading frame unlikely to encode a functional protein, based on available experimental and comparative sequence data"	925.7369019192978	393.746924092818	-65536	15.0	N	NONE	NONE	NONE	UNKNOWN	UNKNOWN	0	SansSerif	12	-16777216	NONE	TRUE
-59	RNA15	YGL044C	NONE	RNA15	 SGDID:S000003012, Chr VII from 417040-416150, reverse complement, Verified ORF, "Cleavage and polyadenylation factor I (CF I) component involved in cleavage and polyadenylation of mRNA 3' ends; interacts with the A-rich polyadenylation signal in complex with Rna14p and Hrp1p"	925.5272398900092	394.7729188773635	-65536	15.0	N	NONE	NONE	NONE	UNKNOWN	UNKNOWN	0	SansSerif	12	-16777216	NONE	TRUE
-60	MPE1	YKL059C	NONE	MPE1	 SGDID:S000001542, Chr XI from 329087-327762, reverse complement, Verified ORF, "Essential conserved subunit of CPF (cleavage and polyadenylation factor), plays a role in 3' end formation of mRNA via the specific cleavage and polyadenylation of pre-mRNA, contains a putative RNA-binding zinc knuckle motif"	925.3121689837461	395.798383048487	-65536	15.0	N	NONE	NONE	NONE	UNKNOWN	UNKNOWN	0	SansSerif	12	-16777216	NONE	TRUE
-62	YMR272W-B	YMR272WB	NONE	YMR272W-B	 SGDID:S000028696, Chr XIII from 811088-811195, Uncharacterized ORF, "Identified by gene-trapping, microarray-based expression analysis, and genome-wide homology searching"	925.0916920341625	396.82330309524684	-65536	15.0	N	NONE	NONE	NONE	UNKNOWN	UNKNOWN	0	SansSerif	12	-16777216	NONE	TRUE
-65	UTP6	YDR449C	NONE	UTP6	 SGDID:S000002857, Chr IV from 1358894-1357572, reverse complement, Verified ORF, "Nucleolar protein, component of the small subunit (SSU) processome containing the U3 snoRNA that is involved in processing of pre-18S rRNA"	924.865811946139	397.8476655138706	-65536	15.0	N	NONE	NONE	NONE	UNKNOWN	UNKNOWN	0	SansSerif	12	-16777216	NONE	TRUE
-66	CBT1	YKL208W	NONE	CBT1	 SGDID:S000001691, Chr XI from 47158-47973, Verified ORF, "Protein involved in 5' end processing of mitochondrial COB, 15S_rRNA, and RPM1 transcripts; may also have a role in 3' end processing of the COB pre-mRNA; displays genetic interaction with cell cycle-regulated kinase Dbf2p"	924.6345316957454	398.8714568079328	-65536	15.0	N	NONE	NONE	NONE	UNKNOWN	UNKNOWN	0	SansSerif	12	-16777216	NONE	TRUE
-67	MSS1	YMR023C	NONE	MSS1	 SGDID:S000004625, Chr XIII from 321016-319436, reverse complement, Verified ORF, "Mitochondrial protein, forms a heterodimer complex with Mto1p that performs the 5-carboxymethylaminomethyl modification of the wobble uridine base in mitochondrial tRNAs; similar to human GTPBP3"	924.3978543302005	399.8946634885328	-65536	15.0	N	NONE	NONE	NONE	UNKNOWN	UNKNOWN	0	SansSerif	12	-16777216	NONE	TRUE
-68	MER1	YNL210W	NONE	MER1	 SGDID:S000005154, Chr XIV from 250932-251744, Verified ORF, "Protein with RNA-binding motifs required for meiosis-specific mRNA splicing; required for chromosome pairing and meiotic recombination"	924.1557829678328	400.91727207447246	-65536	15.0	N	NONE	NONE	NONE	UNKNOWN	UNKNOWN	0	SansSerif	12	-16777216	NONE	TRUE
-73	LEA1	YPL213W	NONE	LEA1	 SGDID:S000006134, Chr XVI from 150613-151329, Verified ORF, "Component of U2 snRNP; disruption causes reduced U2 snRNP levels; physically interacts with Msl1p; invovled in telomere maintenance; putative homolog of human U2A' snRNP protein"	923.3972371488479	403.98137457161556	-65536	15.0	N	NONE	NONE	NONE	UNKNOWN	UNKNOWN	0	SansSerif	12	-16777216	NONE	TRUE
-74	SMX2	YFL017WA	NONE	SMX2	 SGDID:S000002965, Chr VI from 103693-103926, Verified ORF, "Core Sm protein Sm G; part of heteroheptameric complex (with Smb1p, Smd1p, Smd2p, Smd3p, Sme1p, and Smx3p) that is part of the spliceosomal U1, U2, U4, and U5 snRNPs; homolog of human Sm G"	923.1336224032027	405.0014561271979	-65536	15.0	N	NONE	NONE	NONE	UNKNOWN	UNKNOWN	0	SansSerif	12	-16777216	NONE	TRUE
-75	ISY1	YJR050W	NONE	ISY1	 SGDID:S000003811, Chr X from 528690-529397, Verified ORF, "Component of the spliceosome complex involved in pre-mRNA splicing, auxiliary splicing factor that may modulate Syf1p activity and help optimize splicing; isy1 syf2 double mutation activates the spindle checkpoint, causing cell cycle arrest"	922.8646303175462	406.02087230388054	-65536	15.0	N	NONE	NONE	NONE	UNKNOWN	UNKNOWN	0	SansSerif	12	-16777216	NONE	TRUE
-78	LSM7	YNL147W	NONE	LSM7	 SGDID:S000005091, Chr XIV from 350942-350959,351056-351385, intron sequence removed, Verified ORF, "Lsm (Like Sm) protein; part of heteroheptameric complexes (Lsm2p-7p and either Lsm1p or 8p): cytoplasmic Lsm1p complex involved in mRNA decay; nuclear Lsm8p complex part of U6 snRNP and possibly involved in processing tRNA, snoRNA, and rRNA"	922.3105283733589	408.05765480446365	-65536	15.0	N	NONE	NONE	NONE	UNKNOWN	UNKNOWN	0	SansSerif	12	-16777216	NONE	TRUE
-79	LSM2	YBL026W	NONE	LSM2	 SGDID:S000000122, Chr II from 170626-170679,170808-171041, intron sequence removed, Verified ORF, "Lsm (Like Sm) protein; part of heteroheptameric complexes (Lsm2p-7p and either Lsm1p or 8p): cytoplasmic Lsm1p complex involved in mRNA decay; nuclear Lsm8p complex part of U6 snRNP and possibly involved in processing tRNA, snoRNA, and rRNA"	922.0254258153645	409.0749942928588	-65536	15.0	N	NONE	NONE	NONE	UNKNOWN	UNKNOWN	0	SansSerif	12	-16777216	NONE	TRUE
-86	HRP1	YOL123W	NONE	HRP1	 SGDID:S000005483, Chr XV from 87844-89448, Verified ORF, "Subunit of cleavage factor I, a five-subunit complex required for the cleavage and polyadenylation of pre-mRNA 3' ends; RRM-containing heteronuclear RNA binding protein and hnRNPA/B family member that binds to poly (A) signal sequences"	921.4391363092834	411.1075027265563	-65536	15.0	N	NONE	NONE	NONE	UNKNOWN	UNKNOWN	0	SansSerif	12	-16777216	NONE	TRUE
-87	PUB1	YNL016W	NONE	PUB1	 SGDID:S000004961, Chr XIV from 602908-604269, Verified ORF, "Poly(A)+ RNA-binding protein, abundant mRNP-component protein that binds mRNA and is required for stability of a number of mRNAs; not reported to associate with polyribosomes"	921.1379570858189	412.122644892666	-65536	15.0	N	NONE	NONE	NONE	UNKNOWN	UNKNOWN	0	SansSerif	12	-16777216	NONE	TRUE
-88	CRM1	YGR218W	NONE	CRM1	 SGDID:S000003450, Chr VII from 932544-935798, Verified ORF, "Major karyopherin, involved in export of proteins, RNAs, and ribosomal subunits from the nucleus"	920.8314268161116	413.1370278550813	-65536	15.0	N	NONE	NONE	NONE	UNKNOWN	UNKNOWN	0	SansSerif	12	-16777216	NONE	TRUE
-89	PAB1	YER165W	NONE	PAB1	 SGDID:S000000967, Chr V from 510368-512101, Verified ORF, "Poly(A) binding protein, part of the 3'-end RNA-processing complex, mediates interactions between the 5' cap structure and the 3' mRNA poly(A) tail, involved in control of poly(A) tail length, interacts with translation factor eIF-4G"	920.519549538833	414.15063824886056	-65536	15.0	N	NONE	NONE	NONE	UNKNOWN	UNKNOWN	0	SansSerif	12	-16777216	NONE	TRUE
-91	LSM5	YER146W	NONE	LSM5	 SGDID:S000000948, Chr V from 462580-462861, Verified ORF, "Lsm (Like Sm) protein; part of heteroheptameric complexes (Lsm2p-7p and either Lsm1p or 8p): cytoplasmic Lsm1p complex involved in mRNA decay; nuclear Lsm8p complex part of U6 snRNP and possibly involved in processing tRNA, snoRNA, and rRNA"	920.202329363103	415.1634627192409	-65536	15.0	N	NONE	NONE	NONE	UNKNOWN	UNKNOWN	0	SansSerif	12	-16777216	NONE	TRUE
-92	YBR056C-B	YBR056CB	NONE	YBR056C-B	 SGDID:S000087087, Chr II from 351449-351291, reverse complement, Dubious ORF, "Dubious open reading frame unlikely to encode a protein, based on available experimental and comparative sequence data; almost completely overlaps the dubious ORF YBR056W-A"	919.8797704684374	416.1754879218143	-65536	15.0	N	NONE	NONE	NONE	UNKNOWN	UNKNOWN	0	SansSerif	12	-16777216	NONE	TRUE
-94	STF1	YDL130WA	NONE	STF1	 SGDID:S000007232, Chr IV from 229171-229431, Verified ORF, "Protein involved in regulation of the mitochondrial F1F0-ATP synthase; Stf1p and Stf2p act as stabilizing factors that enhance inhibitory action of the Inh1p protein"	919.5518771046914	417.18670052270363	-65536	15.0	N	NONE	NONE	NONE	UNKNOWN	UNKNOWN	0	SansSerif	12	-16777216	NONE	TRUE
-98	ISW2	YOR304W	NONE	ISW2	 SGDID:S000005831, Chr XV from 884512-887874, Verified ORF, "Member of the imitation-switch (ISWI) class of ATP-dependent chromatin remodeling complexes; ATPase component that, with Itc1p, forms a complex required for repression of a-specific genes, INO1, and early meiotic genes during mitotic growth"	918.1870464147462	421.2231586102841	-65536	15.0	N	NONE	NONE	NONE	UNKNOWN	UNKNOWN	0	SansSerif	12	-16777216	NONE	TRUE
-99	ISW1	YBR245C	NONE	ISW1	 SGDID:S000000449, Chr II from 711534-708145, reverse complement, Verified ORF, "Member of the imitation-switch (ISWI) class of ATP-dependent chromatin remodeling complexes; ATPase that forms a complex with Ioc2p and Ioc4p to regulate transcription elongation, and a complex with Ioc3p to repress transcription initiation"	917.8325469113553	422.23010857545876	-65536	15.0	N	NONE	NONE	NONE	UNKNOWN	UNKNOWN	0	SansSerif	12	-16777216	NONE	TRUE
-100	MBF1	YOR298CA	NONE	MBF1	 SGDID:S000007253, Chr XV from 877684-877229, reverse complement, Verified ORF, "Transcriptional coactivator that bridges the DNA-binding region of Gcn4p and TATA-binding protein Spt15p; suppressor of frameshift mutations"	917.4727399119549	423.2361661666588	-65536	15.0	N	NONE	NONE	NONE	UNKNOWN	UNKNOWN	0	SansSerif	12	-16777216	NONE	TRUE
-103	YIL134C-A	YIL134CA	NONE	YIL134C-A	 SGDID:S000028556, Chr IX from 96725-96522, reverse complement, Uncharacterized ORF, "Putative protein of unknown function, identified by fungal homology and RT-PCR"	917.1076301571604	424.24131812863294	-65536	15.0	N	NONE	NONE	NONE	UNKNOWN	UNKNOWN	0	SansSerif	12	-16777216	NONE	TRUE
-105	THI20	YOL055C	NONE	THI20	 SGDID:S000005416, Chr XV from 226074-224419, reverse complement, Verified ORF, "Multifunctional protein with both hydroxymethylpyrimidine kinase and thiaminase activities; involved in thiamine biosynthesis and also in thiamine degradation; member of a gene family with THI21 and THI22; functionally redundant with Thi21p"	916.3615216931186	426.2488522037329	-65536	15.0	N	NONE	NONE	NONE	UNKNOWN	UNKNOWN	0	SansSerif	12	-16777216	NONE	TRUE
-106	THI21	YPL258C	NONE	THI21	 SGDID:S000006179, Chr XVI from 55153-53498, reverse complement, Verified ORF, "Hydroxymethylpyrimidine phosphate kinase, involved in the last steps in thiamine biosynthesis; member of a gene family with THI20 and THI22; functionally redundant with Thi20p"	915.9805328141786	427.2512078667142	-65536	15.0	N	NONE	NONE	NONE	UNKNOWN	UNKNOWN	0	SansSerif	12	-16777216	NONE	TRUE
-107	THI22	YPR121W	NONE	THI22	 SGDID:S000006325, Chr XVI from 778579-780297, Verified ORF, "Protein with similarity to hydroxymethylpyrimidine phosphate kinases; member of a gene family with THI20 and THI21; not required for thiamine biosynthesis"	915.5942608403293	428.25260500052894	-65536	15.0	N	NONE	NONE	NONE	UNKNOWN	UNKNOWN	0	SansSerif	12	-16777216	NONE	TRUE
-112	MOT3	YMR070W	NONE	MOT3	 SGDID:S000004674, Chr XIII from 409153-410625, Verified ORF, "Nuclear transcription factor with two Cys2-His2 zinc fingers; involved in repression of a subset of hypoxic genes by Rox1p, repression of several DAN/TIR genes during aerobic growth, and repression of ergosterol biosynthetic genes"	913.9964448245968	432.24834456025275	-65536	15.0	N	NONE	NONE	NONE	UNKNOWN	UNKNOWN	0	SansSerif	12	-16777216	NONE	TRUE
-113	YKL162C-A	YKL162CA	NONE	YKL162C-A	 SGDID:S000007244, Chr XI from 146079-145927, reverse complement, Dubious ORF, "Dubious open reading frame unlikely to encode a functional protein, based on available experimental and comparative sequence data"	913.5838351055254	433.2447513991802	-65536	15.0	N	NONE	NONE	NONE	UNKNOWN	UNKNOWN	0	SansSerif	12	-16777216	NONE	TRUE
-123	JHD2	YJR119C	NONE	JHD2	 SGDID:S000003880, Chr X from 646484-644298, reverse complement, Verified ORF, "JmjC domain family histone demethylase specific for H3-K4 (lysine at position 4 of the histone H3 protein); removes methyl groups specifically added by Set1p methyltransferase"	909.1698356430563	443.149598234634	-65536	15.0	N	NONE	NONE	NONE	UNKNOWN	UNKNOWN	0	SansSerif	12	-16777216	NONE	TRUE
-124	YOR293C-A	YOR293CA	NONE	YOR293C-A	 SGDID:S000028858, Chr XV from 868146-867997, reverse complement, Uncharacterized ORF, "Identified by expression profiling and mass spectrometry"	908.6997734157029	444.1338736566869	-65536	15.0	N	NONE	NONE	NONE	UNKNOWN	UNKNOWN	0	SansSerif	12	-16777216	NONE	TRUE
-132	FLO5	YHR211W	NONE	FLO5	 SGDID:S000001254, Chr VIII from 525392-528619, Verified ORF, "Lectin-like cell wall protein (flocculin) involved in flocculation, binds to mannose chains on the surface of other cells, confers floc-forming ability that is chymotrypsin resistant but heat labile; similar to Flo1p"	905.264452552859	450.99001033039906	-65536	15.0	N	NONE	NONE	NONE	UNKNOWN	UNKNOWN	0	SansSerif	12	-16777216	NONE	TRUE
-133	FLO1	YAR050W	NONE	FLO1	 SGDID:S000000084, Chr I from 203394-208007, Verified ORF, "Lectin-like protein involved in flocculation, cell wall protein that binds to mannose chains on the surface of other cells, confers floc-forming ability that is chymotrypsin sensitive and heat resistant; similar to Flo5p"	904.7530721259627	451.96447624390095	-65536	15.0	N	NONE	NONE	NONE	UNKNOWN	UNKNOWN	0	SansSerif	12	-16777216	NONE	TRUE
-137	ASK10	YGR097W	NONE	ASK10	 SGDID:S000003329, Chr VII from 678699-682139, Verified ORF, "Component of the RNA polymerase II holoenzyme, phosphorylated in response to oxidative stress; has a role in destruction of Ssn8p, which relieves repression of stress-response genes"	902.6562671275751	455.84937038905105	-65536	15.0	N	NONE	NONE	NONE	UNKNOWN	UNKNOWN	0	SansSerif	12	-16777216	NONE	TRUE
-138	YGL260W	YGL260W	NONE	YGL260W	 SGDID:S000003229, Chr VII from 6860-7090, Uncharacterized ORF, "Putative protein of unknown function; transcription is significantly increased in a NAP1 deletion background; deletion mutant has increased accumulation of nickel and selenium"	902.1192795882332	456.81728756655326	-65536	15.0	N	NONE	NONE	NONE	UNKNOWN	UNKNOWN	0	SansSerif	12	-16777216	NONE	TRUE
-139	RMD11	YHL023C	NONE	RMD11	 SGDID:S000001015, Chr VIII from 62561-59121, reverse complement, Verified ORF, "Protein required for sporulation"	901.577191582091	457.7838566687829	-65536	15.0	N	NONE	NONE	NONE	UNKNOWN	UNKNOWN	0	SansSerif	12	-16777216	NONE	TRUE
-140	NIF3	YGL221C	NONE	NIF3	 SGDID:S000003189, Chr VII from 82291-81425, reverse complement, Verified ORF, "Protein of unknown function, similar to Listeria monocytogenes major sigma factor (rpoD gene product); the authentic, non-tagged protein is detected in highly purified mitochondria in high-throughput studies"	901.0300102513963	458.74906496076693	-65536	15.0	N	NONE	NONE	NONE	UNKNOWN	UNKNOWN	0	SansSerif	12	-16777216	NONE	TRUE
-141	YKL096C-B	YKL096CB	NONE	YKL096C-B	 SGDID:S000028667, Chr XI from 258866-258717, reverse complement, Uncharacterized ORF, "Putative protein of unknown function; identified by gene-trapping, microarray-based expression analysis, and genome-wide homology searching"	900.477742805504	459.71289972546145	-65536	15.0	N	NONE	NONE	NONE	UNKNOWN	UNKNOWN	0	SansSerif	12	-16777216	NONE	TRUE
-142	PTR3	YFR029W	NONE	PTR3	 SGDID:S000001925, Chr VI from 210925-212961, Verified ORF, "Component of the SPS plasma membrane amino acid sensor system (Ssy1p-Ptr3p-Ssy5p), which senses external amino acid concentration and transmits intracellular signals that result in regulation of expression of amino acid permease genes"	899.9203965207805	460.67534826391943	-65536	15.0	N	NONE	NONE	NONE	UNKNOWN	UNKNOWN	0	SansSerif	12	-16777216	NONE	TRUE
-143	YDL159W-A	YDL159WA	NONE	YDL159W-A	 SGDID:S000007599, Chr IV from 172183-172314, Uncharacterized ORF, "Putative protein of unknown function; identified by sequence comparison with hemiascomycetous yeast species"	899.3579787405083	461.6363978954581	-65536	15.0	N	NONE	NONE	NONE	UNKNOWN	UNKNOWN	0	SansSerif	12	-16777216	NONE	TRUE
-144	CAF16	YFL028C	NONE	CAF16	 SGDID:S000001866, Chr VI from 80211-79342, reverse complement, Verified ORF, "Part of the evolutionarily-conserved CCR4-NOT transcriptional regulatory complex involved in controlling mRNA initiation, elongation, and degradation; putative ABC ATPase; interacts with Ssn2p, Ssn3p, and Ssn8p"	898.7904968747891	462.59603595782573	-65536	15.0	N	NONE	NONE	NONE	UNKNOWN	UNKNOWN	0	SansSerif	12	-16777216	NONE	TRUE
-145	YKL156C-A	YKL156CA	NONE	YKL156C-A	 SGDID:S000028668, Chr XI from 159096-158980, reverse complement, Dubious ORF, "Dubious open reading frame unlikely to encode a protein; completely overlaps the verified gene RPS27A; identified by gene-trapping, microarray-based expression analysis, and genome-wide homology searching"	898.2179584004462	463.5542498073687	-65536	15.0	N	NONE	NONE	NONE	UNKNOWN	UNKNOWN	0	SansSerif	12	-16777216	NONE	TRUE
-148	CHD1	YER164W	NONE	CHD1	 SGDID:S000000966, Chr V from 505387-509793, Verified ORF, "Nucleosome remodeling factor that functions in regulation of transcription elongation; contains a chromo domain, a helicase domain and a DNA-binding domain; component of both the SAGA and SILK complexes"	897.0577418661975	465.4663543873558	-65536	15.0	N	NONE	NONE	NONE	UNKNOWN	UNKNOWN	0	SansSerif	12	-16777216	NONE	TRUE
-155	BTT1	YDR252W	NONE	BTT1	 SGDID:S000002660, Chr IV from 963408-963857, Verified ORF, "Beta3 subunit of the heterotrimeric nascent polypeptide-associated complex (alpha, beta1, beta3) which binds ribosomes via its beta-subunits in close proximity to nascent polypeptides"	893.4565318533134	471.1671779726527	-65536	15.0	N	NONE	NONE	NONE	UNKNOWN	UNKNOWN	0	SansSerif	12	-16777216	NONE	TRUE
-156	YJL077W-B	YJL077WB	NONE	YJL077W-B	 SGDID:S000028662, Chr X from 294042-294140, Uncharacterized ORF, "Putative protein of unknown function; identified by gene-trapping, microarray-based expression analysis, and genome-wide homology searching"	892.8388313180005	472.1120080933009	-65536	15.0	N	NONE	NONE	NONE	UNKNOWN	UNKNOWN	0	SansSerif	12	-16777216	NONE	TRUE
-159	KCS1	YDR017C	NONE	KCS1	 SGDID:S000002424, Chr IV from 482264-479112, reverse complement, Verified ORF, "Inositol hexakisphosphate (IP6) kinase, also has inositol heptakisphosphate (IP7) kinase activity, required for proper vacuole morphology and involved in salt stress response; contains two leucine heptad repeats"	890.9558934369361	474.9371512236208	-65536	15.0	N	NONE	NONE	NONE	UNKNOWN	UNKNOWN	0	SansSerif	12	-16777216	NONE	TRUE
-160	RIX1	YHR197W	NONE	RIX1	 SGDID:S000001240, Chr VIII from 493896-496187, Verified ORF, "Essential component of the Rix1 complex (Rix1p, Ipi1p, Ipi3p) that is required for processing of ITS2 sequences from 35S pre-rRNA; Rix1 complex associates with Mdn1p in pre-60S ribosomal particles"	890.3183296165904	475.87570849816376	-65536	15.0	N	NONE	NONE	NONE	UNKNOWN	UNKNOWN	0	SansSerif	12	-16777216	NONE	TRUE
-162	SAS10	YDL153C	NONE	SAS10	 SGDID:S000002312, Chr IV from 183019-181187, reverse complement, Verified ORF, "Component of the small (ribosomal) subunit (SSU) processosome required for pre-18S rRNa processing; essential nucleolar protein that, when overproduced, disrupts silencing"	889.0283754889551	477.7480131673585	-65536	15.0	N	NONE	NONE	NONE	UNKNOWN	UNKNOWN	0	SansSerif	12	-16777216	NONE	TRUE
-163	TSR1	YDL060W	NONE	TSR1	 SGDID:S000002218, Chr IV from 341619-343985, Verified ORF, "Protein required for processing of 20S pre-rRNA in the cytoplasm, associates with pre-40S ribosomal particles"	888.3760021773787	478.68173589357275	-65536	15.0	N	NONE	NONE	NONE	UNKNOWN	UNKNOWN	0	SansSerif	12	-16777216	NONE	TRUE
-164	LCP5	YER127W	NONE	LCP5	 SGDID:S000000929, Chr V from 414477-415550, Verified ORF, "Essential protein involved in maturation of 18S rRNA; depletion leads to inhibited pre-rRNA processing and reduced polysome levels; localizes primarily to the nucleolus"	887.7187094727274	479.61382247078967	-65536	15.0	N	NONE	NONE	NONE	UNKNOWN	UNKNOWN	0	SansSerif	12	-16777216	NONE	TRUE
-166	MRD1	YPR112C	NONE	MRD1	 SGDID:S000006316, Chr XVI from 751917-749254, reverse complement, Verified ORF, "Essential conserved protein that associates with 35S precursor rRNA and is required for its initial processing at the A(0)-A(2) cleavage sites, shows partial nucleolar localization, contains five consensus RNA-binding domains"	887.0565060351216	480.5442606183586	-65536	15.0	N	NONE	NONE	NONE	UNKNOWN	UNKNOWN	0	SansSerif	12	-16777216	NONE	TRUE
-169	MED4	YOR174W	NONE	MED4	 SGDID:S000005700, Chr XV from 658748-659602, Verified ORF, "Subunit of the RNA polymerase II mediator complex; associates with core polymerase subunits to form the RNA polymerase II holoenzyme; essential for transcriptional regulation"	885.0405188956091	483.3255620034212	-65536	15.0	N	NONE	NONE	NONE	UNKNOWN	UNKNOWN	0	SansSerif	12	-16777216	NONE	TRUE
-170	TAF11	YML015C	NONE	TAF11	 SGDID:S000004477, Chr XIII from 243029-241989, reverse complement, Verified ORF, "TFIID subunit (40 kDa), involved in RNA polymerase II transcription initiation, similar to histone H3 with atypical histone fold motif of Spt3-like transcription factors"	884.3587604196832	484.2492840626882	-65536	15.0	N	NONE	NONE	NONE	UNKNOWN	UNKNOWN	0	SansSerif	12	-16777216	NONE	TRUE
-175	TAF1	YGR274C	NONE	TAF1	 SGDID:S000003506, Chr VII from 1043101-1039901, reverse complement, Verified ORF, "TFIID subunit (145 kDa), involved in RNA polymerase II transcription initiation, has histone acetyltransferase activity, involved in promoter binding and G1/S progression"	880.8771529688108	488.84200918341037	-65536	15.0	N	NONE	NONE	NONE	UNKNOWN	UNKNOWN	0	SansSerif	12	-16777216	NONE	TRUE
-176	TOA2	YKL058W	NONE	TOA2	 SGDID:S000001541, Chr XI from 329810-330178, Verified ORF, "TFIIA small subunit; involved in transcriptional activation, acts as antirepressor or as coactivator; homologous to smallest subunit of human and Drosophila TFIIA"	880.1663326849506	489.7552924565657	-65536	15.0	N	NONE	NONE	NONE	UNKNOWN	UNKNOWN	0	SansSerif	12	-16777216	NONE	TRUE
-177	TAF6	YGL112C	NONE	TAF6	 SGDID:S000003080, Chr VII from 299731-298181, reverse complement, Verified ORF, "Subunit (60 kDa) of TFIID and SAGA complexes, involved in transcription initiation of RNA polymerase II and in chromatin modification, similar to histone H4"	879.4507011740225	490.6667936817449	-65536	15.0	N	NONE	NONE	NONE	UNKNOWN	UNKNOWN	0	SansSerif	12	-16777216	NONE	TRUE
-178	TAF10	YDR167W	NONE	TAF10	 SGDID:S000002574, Chr IV from 789446-790066, Verified ORF, "Subunit (145 kDa) of TFIID and SAGA complexes, involved in RNA polymerase II transcription initiation and in chromatin modification"	878.7302678647864	491.5765008495182	-65536	15.0	N	NONE	NONE	NONE	UNKNOWN	UNKNOWN	0	SansSerif	12	-16777216	NONE	TRUE
-179	TAF5	YBR198C	NONE	TAF5	 SGDID:S000000402, Chr II from 618518-616122, reverse complement, Verified ORF, "Subunit (90 kDa) of TFIID and SAGA complexes, involved in RNA polymerase II transcription initiation and in chromatin modification"	878.0050422492682	492.48440197409354	-65536	15.0	N	NONE	NONE	NONE	UNKNOWN	UNKNOWN	0	SansSerif	12	-16777216	NONE	TRUE
-180	MOT1	YPL082C	NONE	MOT1	 SGDID:S000006003, Chr XVI from 404080-398477, reverse complement, Verified ORF, "Essential abundant protein involved in regulation of transcription, removes Spt15p (TBP) from DNA via its C-terminal ATPase activity, forms a complex with TBP that binds TATA DNA with high affinity but with altered specificity"	877.2750338826341	493.3904850934743	-65536	15.0	N	NONE	NONE	NONE	UNKNOWN	UNKNOWN	0	SansSerif	12	-16777216	NONE	TRUE
-181	CTK1	YKL139W	NONE	CTK1	 SGDID:S000001622, Chr XI from 182963-184549, Verified ORF, "Catalytic (alpha) subunit of C-terminal domain kinase I (CTDK-I), which phosphorylates the C-terminal repeated domain of the RNA polymerase II large subunit (Rpo21p) to affect both transcription and pre-mRNA 3' end processing"	876.5402523830658	494.2947382696167	-65536	15.0	N	NONE	NONE	NONE	UNKNOWN	UNKNOWN	0	SansSerif	12	-16777216	NONE	TRUE
-182	NUT1	YGL151W	NONE	NUT1	 SGDID:S000003119, Chr VII from 217529-220927, Verified ORF, "Component of the RNA polymerase II mediator complex, which is required for transcriptional activation and also has a role in basal transcription"	875.8007074316326	495.1971495885874	-65536	15.0	N	NONE	NONE	NONE	UNKNOWN	UNKNOWN	0	SansSerif	12	-16777216	NONE	TRUE
-183	STO1	YMR125W	NONE	STO1	 SGDID:S000004732, Chr XIII from 517538-517562,517885-520445, intron sequence removed, Verified ORF, "Large subunit of the nuclear mRNA cap-binding protein complex, interacts with Npl3p to carry nuclear poly(A)+ mRNA to cytoplasm; also involved in nuclear mRNA degradation and telomere maintenance; orthologous to mammalian CBP80"	875.0564087721647	496.09770716072035	-65536	15.0	N	NONE	NONE	NONE	UNKNOWN	UNKNOWN	0	SansSerif	12	-16777216	NONE	TRUE
-184	PRP38	YGR075C	NONE	PRP38	 SGDID:S000003307, Chr VII from 636879-636151, reverse complement, Verified ORF, "Unique component of the U4/U6.U5 tri-snRNP particle, dispensable for spliceosome assembly, but required for conformational changes which lead to catalytic activation of the spliceosome"	874.3073662111242	496.99639912077333	-65536	15.0	N	NONE	NONE	NONE	UNKNOWN	UNKNOWN	0	SansSerif	12	-16777216	NONE	TRUE
-185	MSS116	YDR194C	NONE	MSS116	 SGDID:S000002602, Chr IV from 847943-845949, reverse complement, Verified ORF, "DEAD-box protein required for efficient splicing of mitochondrial Group I and II introns; non-polar RNA helicase that also facilities strand annealing"	873.5535896174763	497.8932136280845	-65536	15.0	N	NONE	NONE	NONE	UNKNOWN	UNKNOWN	0	SansSerif	12	-16777216	NONE	TRUE
-186	RPB5	YBR154C	NONE	RPB5	 SGDID:S000000358, Chr II from 549003-548356, reverse complement, Verified ORF, "RNA polymerase subunit ABC27, common to RNA polymerases I, II, and III; contacts DNA and affects transactivation"	872.7950889225594	498.7881388667281	-65536	15.0	N	NONE	NONE	NONE	UNKNOWN	UNKNOWN	0	SansSerif	12	-16777216	NONE	TRUE
-187	REB1	YBR049C	NONE	REB1	 SGDID:S000000253, Chr II from 336816-334384, reverse complement, Verified ORF, "RNA polymerase I enhancer binding protein; DNA binding protein which binds to genes transcribed by both RNA polymerase I and RNA polymerase II; required for termination of RNA polymerase I transcription"	872.0318741199537	499.6811630456706	-65536	15.0	N	NONE	NONE	NONE	UNKNOWN	UNKNOWN	0	SansSerif	12	-16777216	NONE	TRUE
-188	RAP1	YNL216W	NONE	RAP1	 SGDID:S000005160, Chr XIV from 241690-244173, Verified ORF, "DNA-binding protein involved in either activation or repression of transcription, depending on binding site context; also binds telomere sequences and plays a role in telomeric position effect (silencing) and telomere structure"	871.26395526535	500.5722743989254	-65536	15.0	N	NONE	NONE	NONE	UNKNOWN	UNKNOWN	0	SansSerif	12	-16777216	NONE	TRUE
-190	CDC39	YCR093W	NONE	CDC39	 SGDID:S000000689, Chr III from 280114-286440, Verified ORF, "Component of the CCR4-NOT complex, which has multiple roles in regulating mRNA levels including regulation of transcription and destabilizing mRNAs by deadenylation; basal transcription factor"	870.491342476417	501.4614611857087	-65536	15.0	N	NONE	NONE	NONE	UNKNOWN	UNKNOWN	0	SansSerif	12	-16777216	NONE	TRUE
-191	ORC4	YPR162C	NONE	ORC4	 SGDID:S000006366, Chr XVI from 868300-866711, reverse complement, Verified ORF, "Subunit of the origin recognition complex, which directs DNA replication by binding to replication origins and is also involved in transcriptional silencing"	869.7140459326679	502.3487116905932	-65536	15.0	N	NONE	NONE	NONE	UNKNOWN	UNKNOWN	0	SansSerif	12	-16777216	NONE	TRUE
-192	ORC5	YNL261W	NONE	ORC5	 SGDID:S000005205, Chr XIV from 155101-156540, Verified ORF, "Subunit of the origin recognition complex, which directs DNA replication by binding to replication origins and is also involved in transcriptional silencing"	868.932075875327	503.2340142236633	-65536	15.0	N	NONE	NONE	NONE	UNKNOWN	UNKNOWN	0	SansSerif	12	-16777216	NONE	TRUE
-193	ORC1	YML065W	NONE	ORC1	 SGDID:S000004530, Chr XIII from 142210-144954, Verified ORF, "Largest subunit of the origin recognition complex, which directs DNA replication by binding to replication origins and is also involved in transcriptional silencing; may be phosphorylated by Cdc28p"	868.1454426071933	504.11735712066866	-65536	15.0	N	NONE	NONE	NONE	UNKNOWN	UNKNOWN	0	SansSerif	12	-16777216	NONE	TRUE
-194	ORC3	YLL004W	NONE	ORC3	 SGDID:S000003927, Chr XII from 141072-142922, Verified ORF, "Subunit of the origin recognition complex, which directs DNA replication by binding to replication origins and is also involved in transcriptional silencing"	867.3541564925065	504.99872874317805	-65536	15.0	N	NONE	NONE	NONE	UNKNOWN	UNKNOWN	0	SansSerif	12	-16777216	NONE	TRUE
-195	ORC6	YHR118C	NONE	ORC6	 SGDID:S000001160, Chr VIII from 345631-344324, reverse complement, Verified ORF, "Subunit of the origin recognition complex, which directs DNA replication by binding to replication origins and is also involved in transcriptional silencing; may be phosphorylated by Cdc28p"	866.5582279568091	505.87811747873263	-65536	15.0	N	NONE	NONE	NONE	UNKNOWN	UNKNOWN	0	SansSerif	12	-16777216	NONE	TRUE
-196	ORC2	YBR060C	NONE	ORC2	 SGDID:S000000264, Chr II from 362512-360650, reverse complement, Verified ORF, "Subunit of the origin recognition complex, which directs DNA replication by binding to replication origins and is also involved in transcriptional silencing; may be phosphorylated by Cdc28p"	865.7576674868096	506.75551174099894	-65536	15.0	N	NONE	NONE	NONE	UNKNOWN	UNKNOWN	0	SansSerif	12	-16777216	NONE	TRUE
-197	SPT6	YGR116W	NONE	SPT6	 SGDID:S000003348, Chr VII from 720413-724768, Verified ORF, "Essential protein that interacts with histones and is involved in nucleosome disassembly and reassembly during transcription elongation"	864.9524856302446	507.63089996992164	-65536	15.0	N	NONE	NONE	NONE	UNKNOWN	UNKNOWN	0	SansSerif	12	-16777216	NONE	TRUE
-198	SWI5	YDR146C	NONE	SWI5	 SGDID:S000002553, Chr IV from 750739-748610, reverse complement, Verified ORF, "Transcription factor that activates transcription of genes expressed at the M/G1 phase boundary and in G1 phase; localization to the nucleus occurs during G1 and appears to be regulated by phosphorylation by Cdc28p kinase"	864.142692995739	508.5042706318758	-65536	15.0	N	NONE	NONE	NONE	UNKNOWN	UNKNOWN	0	SansSerif	12	-16777216	NONE	TRUE
-199	MBP1	YDL056W	NONE	MBP1	 SGDID:S000002214, Chr IV from 352877-355378, Verified ORF, "Transcription factor involved in regulation of cell cycle progression from G1 to S phase, forms a complex with Swi6p that binds to MluI cell cycle box regulatory element in promoters of DNA synthesis genes"	863.3283002526673	509.37561221981866	-65536	15.0	N	NONE	NONE	NONE	UNKNOWN	UNKNOWN	0	SansSerif	12	-16777216	NONE	TRUE
-200	STH1	YIL126W	NONE	STH1	 SGDID:S000001388, Chr IX from 117992-122071, Verified ORF, "ATPase component of the RSC chromatin remodeling complex; required for expression of early meiotic genes; essential helicase-related protein homologous to Snf2p"	862.5093181310117	510.2449132534415	-65536	15.0	N	NONE	NONE	NONE	UNKNOWN	UNKNOWN	0	SansSerif	12	-16777216	NONE	TRUE
-201	TFB1	YDR311W	NONE	TFB1	 SGDID:S000002719, Chr IV from 1085062-1086990, Verified ORF, "Subunit of TFIIH and nucleotide excision repair factor 3 complexes, required for nucleotide excision repair, target for transcriptional activators"	861.6857574212223	511.1121622793209	-65536	15.0	N	NONE	NONE	NONE	UNKNOWN	UNKNOWN	0	SansSerif	12	-16777216	NONE	TRUE
-202	RAD3	YER171W	NONE	RAD3	 SGDID:S000000973, Chr V from 527077-529413, Verified ORF, "5' to 3' DNA helicase, involved in nucleotide excision repair and transcription; subunit of RNA polymerase II transcription initiation factor TFIIH; subunit of Nucleotide Excision Repair Factor 3 (NEF3); homolog of human XPD protein"	860.8576289740736	511.97734787106936	-65536	15.0	N	NONE	NONE	NONE	UNKNOWN	UNKNOWN	0	SansSerif	12	-16777216	NONE	TRUE
-203	MET18	YIL128W	NONE	MET18	 SGDID:S000001390, Chr IX from 113806-116904, Verified ORF, "DNA repair and TFIIH regulator, required for both nucleotide excision repair (NER) and RNA polymerase II (RNAP II) transcription; involved in telomere maintenance"	860.024943700522	512.8404586294862	-65536	15.0	N	NONE	NONE	NONE	UNKNOWN	UNKNOWN	0	SansSerif	12	-16777216	NONE	TRUE
-204	SSL2	YIL143C	NONE	SSL2	 SGDID:S000001405, Chr IX from 83041-80510, reverse complement, Verified ORF, "Component of the holoenzyme form of RNA polymerase transcription factor TFIIH, has DNA-dependent ATPase/helicase activity and is required, with Rad3p, for unwinding promoter DNA; involved in DNA repair; homolog of human ERCC3"	859.1877125715625	513.7014831827073	-65536	15.0	N	NONE	NONE	NONE	UNKNOWN	UNKNOWN	0	SansSerif	12	-16777216	NONE	TRUE
-205	TFB2	YPL122C	NONE	TFB2	 SGDID:S000006043, Chr XVI from 320766-319225, reverse complement, Verified ORF, "Subunit of TFIIH and nucleotide excision repair factor 3 complexes, involved in transcription initiation, required for nucleotide excision repair, similar to 52 kDa subunit of human TFIIH"	858.3459466180836	514.5604101863556	-65536	15.0	N	NONE	NONE	NONE	UNKNOWN	UNKNOWN	0	SansSerif	12	-16777216	NONE	TRUE
-206	CCL1	YPR025C	NONE	CCL1	 SGDID:S000006229, Chr XVI from 614555-613374, reverse complement, Verified ORF, "Cyclin associated with protein kinase Kin28p, which is the TFIIH-associated carboxy-terminal domain (CTD) kinase involved in transcription initiation at RNA polymerase II promoters"	857.4996569307218	515.41722832369	-65536	15.0	N	NONE	NONE	NONE	UNKNOWN	UNKNOWN	0	SansSerif	12	-16777216	NONE	TRUE
-207	RSC4	YKR008W	NONE	RSC4	 SGDID:S000001716, Chr XI from 451844-453721, Verified ORF, "Component of the RSC chromatin remodeling complex; found in close proximity to nucleosomal DNA; displaced from the surface of nucleosomal DNA after chromatin remodeling"	856.6488546597161	516.2719263057545	-65536	15.0	N	NONE	NONE	NONE	UNKNOWN	UNKNOWN	0	SansSerif	12	-16777216	NONE	TRUE
-208	SFH1	YLR321C	NONE	SFH1	 SGDID:S000004313, Chr XII from 777864-776584, reverse complement, Verified ORF, "Component of the RSC chromatin remodeling complex; essential gene required for cell cycle progression; phosphorylated in the G1 phase of the cell cycle; Snf5p paralog"	855.7935510147606	517.1244928715273	-65536	15.0	N	NONE	NONE	NONE	UNKNOWN	UNKNOWN	0	SansSerif	12	-16777216	NONE	TRUE
-209	RSC58	YLR033W	NONE	RSC58	 SGDID:S000004023, Chr XII from 208762-210270, Verified ORF, "Component of the RSC chromatin remodeling complex; RSC functions in transcriptional regulation and elongation, chromosome stability, and establishing sister chromatid cohesion; involved in telomere maintenance58KDa subunit"	854.9337572648571	517.9749167880689	-65536	15.0	N	NONE	NONE	NONE	UNKNOWN	UNKNOWN	0	SansSerif	12	-16777216	NONE	TRUE
-211	HAS1	YMR290C	NONE	HAS1	 SGDID:S000004903, Chr XIII from 851590-850073, reverse complement, Verified ORF, "ATP-dependent RNA helicase; localizes to both the nuclear periphery and nucleolus; highly enriched in nuclear pore complex fractions; constituent of 66S pre-ribosomal particles"	853.2007448218599	519.6692918829993	-65536	15.0	N	NONE	NONE	NONE	UNKNOWN	UNKNOWN	0	SansSerif	12	-16777216	NONE	TRUE
-212	SPB1	YCL054W	NONE	SPB1	 SGDID:S000000559, Chr III from 31449-33974, Verified ORF, "AdoMet-dependent methyltransferase involved in rRNA processing and 60S ribosomal subunit maturation; methylates G2922 in the tRNA docking site of the large subunit rRNA and in the absence of snR52, U2921; suppressor of PAB1 mutants"	852.3275489619672	520.513220737251	-65536	15.0	N	NONE	NONE	NONE	UNKNOWN	UNKNOWN	0	SansSerif	12	-16777216	NONE	TRUE
-213	PRP43	YGL120C	NONE	PRP43	 SGDID:S000003088, Chr VII from 283943-281640, reverse complement, Verified ORF, "RNA helicase in the DEAH-box family, functions in both RNA polymerase I and polymerase II transcript metabolism, involved in release of the lariat-intron from the spliceosome"	851.4499086632284	521.3549622942912	-65536	15.0	N	NONE	NONE	NONE	UNKNOWN	UNKNOWN	0	SansSerif	12	-16777216	NONE	TRUE
-214	ELP3	YPL086C	NONE	ELP3	 SGDID:S000006007, Chr XVI from 386443-384770, reverse complement, Verified ORF, "Subunit of Elongator complex, which is required for modification of wobble nucleosides in tRNA; exhibits histone acetyltransferase activity that is directed to histones H3 and H4; disruption confers resistance to K. lactis zymotoxin"	850.5678354889401	522.1945054638045	-65536	15.0	N	NONE	NONE	NONE	UNKNOWN	UNKNOWN	0	SansSerif	12	-16777216	NONE	TRUE
-215	DRS1	YLL008W	NONE	DRS1	 SGDID:S000003931, Chr XII from 131728-133986, Verified ORF, "Nucleolar DEAD-box protein required for ribosome assembly and function, including synthesis of 60S ribosomal subunits; constituent of 66S pre-ribosomal particles"	849.6813410608049	523.0318391844403	-65536	15.0	N	NONE	NONE	NONE	UNKNOWN	UNKNOWN	0	SansSerif	12	-16777216	NONE	TRUE
-216	CBF5	YLR175W	NONE	CBF5	 SGDID:S000004165, Chr XII from 506136-507587, Verified ORF, "Pseudouridine synthase catalytic subunit of box H/ACA small nucleolar ribonucleoprotein particles (snoRNPs), acts on both large and small rRNAs and on snRNA U2"	848.7904370587765	523.8669524239585	-65536	15.0	N	NONE	NONE	NONE	UNKNOWN	UNKNOWN	0	SansSerif	12	-16777216	NONE	TRUE
-217	RPA190	YOR341W	NONE	RPA190	 SGDID:S000005868, Chr XV from 960984-965978, Verified ORF, "RNA polymerase I subunit; largest subunit of RNA polymerase I"	847.8951352209073	524.699834179375	-65536	15.0	N	NONE	NONE	NONE	UNKNOWN	UNKNOWN	0	SansSerif	12	-16777216	NONE	TRUE
-218	DIM1	YPL266W	NONE	DIM1	 SGDID:S000006187, Chr XVI from 39121-40077, Verified ORF, "Essential 18S rRNA dimethylase (dimethyladenosine transferase), responsible for conserved m6(2)Am6(2)A dimethylation in 3'-terminal loop of 18S rRNA, part of 90S and 40S pre-particles in nucleolus, involved in pre-ribosomal RNA processing"	846.9954473431926	525.530473477106	-65536	15.0	N	NONE	NONE	NONE	UNKNOWN	UNKNOWN	0	SansSerif	12	-16777216	NONE	TRUE
-220	NOP2	YNL061W	NONE	NOP2	 SGDID:S000005005, Chr XIV from 510541-512397, Verified ORF, "Probable RNA m(5)C methyltransferase, essential for processing and maturation of 27S pre-rRNA and large ribosomal subunit biogenesis; localized to the nucleolus; constituent of 66S pre-ribosomal particles"	846.091385279416	526.3588593731137	-65536	15.0	N	NONE	NONE	NONE	UNKNOWN	UNKNOWN	0	SansSerif	12	-16777216	NONE	TRUE
-221	SIK1	YLR197W	NONE	SIK1	 SGDID:S000004187, Chr XII from 546099-547613, Verified ORF, "Essential evolutionarily-conserved nucleolar protein component of the box C/D snoRNP complexes that direct 2'-O-methylation of pre-rRNA during its maturation; overexpression causes spindle orientation defects"	845.182960940993	527.1849809530491	-65536	15.0	N	NONE	NONE	NONE	UNKNOWN	UNKNOWN	0	SansSerif	12	-16777216	NONE	TRUE
-222	SPB4	YFL002C	NONE	SPB4	 SGDID:S000001894, Chr VI from 146929-145109, reverse complement, Verified ORF, "Putative ATP-dependent RNA helicase, nucleolar protein required for synthesis of 60S ribosomal subunits at a late step in the pathway; sediments with 66S pre-ribosomes in sucrose gradients"	844.2701862968138	528.0088273323975	-65536	15.0	N	NONE	NONE	NONE	UNKNOWN	UNKNOWN	0	SansSerif	12	-16777216	NONE	TRUE
-223	RRP1	YDR087C	NONE	RRP1	 SGDID:S000002494, Chr IV from 618303-617467, reverse complement, Verified ORF, "Essential evolutionarily conserved nucleolar protein necessary for biogenesis of 60S ribosomal subunits and processing of pre-rRNAs to mature rRNAs, associated with several distinct 66S pre-ribosomal particles"	843.3530733730859	528.8303876566199	-65536	15.0	N	NONE	NONE	NONE	UNKNOWN	UNKNOWN	0	SansSerif	12	-16777216	NONE	TRUE
-224	ROK1	YGL171W	NONE	ROK1	 SGDID:S000003139, Chr VII from 182396-184090, Verified ORF, "ATP-dependent RNA helicase of the DEAD box family; required for 18S rRNA synthesis"	842.4316342531754	529.6496511012979	-65536	15.0	N	NONE	NONE	NONE	UNKNOWN	UNKNOWN	0	SansSerif	12	-16777216	NONE	TRUE
-225	DBP8	YHR169W	NONE	DBP8	 SGDID:S000001212, Chr VIII from 442182-443477, Verified ORF, "Putative ATP-dependent RNA helicase of the DEAD-box family involved in biogenesis of the 40S ribosomal subunit"	841.5058810774481	530.4666068722753	-65536	15.0	N	NONE	NONE	NONE	UNKNOWN	UNKNOWN	0	SansSerif	12	-16777216	NONE	TRUE
-226	NMD3	YHR170W	NONE	NMD3	 SGDID:S000001213, Chr VIII from 443829-445385, Verified ORF, "Protein involved in nuclear export of the large ribosomal subunit; acts as a Crm1p-dependent adapter protein for export of nascent ribosomal subunits through the nuclear pore complex"	840.5758260431094	531.2812442058002	-65536	15.0	N	NONE	NONE	NONE	UNKNOWN	UNKNOWN	0	SansSerif	12	-16777216	NONE	TRUE
-228	SSF1	YHR066W	NONE	SSF1	 SGDID:S000001108, Chr VIII from 229337-230698, Verified ORF, "Constituent of 66S pre-ribosomal particles, required for ribosomal large subunit maturation; functionally redundant with Ssf2p; member of the Brix family"	839.6414814040435	532.0935523686677	-65536	15.0	N	NONE	NONE	NONE	UNKNOWN	UNKNOWN	0	SansSerif	12	-16777216	NONE	TRUE
-229	PWP2	YCR057C	NONE	PWP2	 SGDID:S000000653, Chr III from 223224-220453, reverse complement, Verified ORF, "Conserved 90S pre-ribosomal component essential for proper endonucleolytic cleavage of the 35 S rRNA precursor at A0, A1, and A2 sites; contains eight WD-repeats; PWP2 deletion leads to defects in cell cycle and bud morphogenesis"	838.7028594706519	532.9035206583602	-65536	15.0	N	NONE	NONE	NONE	UNKNOWN	UNKNOWN	0	SansSerif	12	-16777216	NONE	TRUE
-230	ENP1	YBR247C	NONE	ENP1	 SGDID:S000000451, Chr II from 714450-712999, reverse complement, Verified ORF, "Protein associated with U3 and U14 snoRNAs, required for pre-rRNA processing and 40S ribosomal subunit synthesis; localized in the nucleus and concentrated in the nucleolus"	837.7599726096915	533.7111384031892	-65536	15.0	N	NONE	NONE	NONE	UNKNOWN	UNKNOWN	0	SansSerif	12	-16777216	NONE	TRUE
-231	KRR1	YCL059C	NONE	KRR1	 SGDID:S000000564, Chr III from 23379-22429, reverse complement, Verified ORF, "Essential nucleolar protein required for the synthesis of 18S rRNA and for the assembly of 40S ribosomal subunit"	836.8128332441115	534.5163949624357	-65536	15.0	N	NONE	NONE	NONE	UNKNOWN	UNKNOWN	0	SansSerif	12	-16777216	NONE	TRUE
-232	NUG1	YER006W	NONE	NUG1	 SGDID:S000000808, Chr V from 162722-164284, Verified ORF, "GTPase that associates with nuclear 60S pre-ribosomes, required for export of 60S ribosomal subunits from the nucleus"	835.8614538528898	535.3192797264903	-65536	15.0	N	NONE	NONE	NONE	UNKNOWN	UNKNOWN	0	SansSerif	12	-16777216	NONE	TRUE
-233	TIF4631	YGR162W	NONE	TIF4631	 SGDID:S000003394, Chr VII from 824064-826922, Verified ORF, "Translation initiation factor eIF4G, subunit of the mRNA cap-binding protein complex (eIF4F) that also contains eIF4E (Cdc33p); associates with the poly(A)-binding protein Pab1p, also interacts with eIF4A (Tif1p); homologous to Tif4632p"	834.9058469708682	536.119782116993	-65536	15.0	N	NONE	NONE	NONE	UNKNOWN	UNKNOWN	0	SansSerif	12	-16777216	NONE	TRUE
-234	TIF6	YPR016C	NONE	TIF6	 SGDID:S000006220, Chr XVI from 593066-592329, reverse complement, Verified ORF, "Constituent of 66S pre-ribosomal particles, has similarity to human translation initiation factor 6 (eIF6); may be involved in the biogenesis and or stability of 60S ribosomal subunits"	833.9460251885879	536.9178915869726	-65536	15.0	N	NONE	NONE	NONE	UNKNOWN	UNKNOWN	0	SansSerif	12	-16777216	NONE	TRUE
-235	SDA1	YGR245C	NONE	SDA1	 SGDID:S000003477, Chr VII from 982073-979770, reverse complement, Verified ORF, "Highly conserved nuclear protein required for actin cytoskeleton organization and passage through Start, plays a critical role in G1 events, binds Nap1p, also involved in 60S ribosome biogenesis"	832.982001152123	537.713597620986	-65536	15.0	N	NONE	NONE	NONE	UNKNOWN	UNKNOWN	0	SansSerif	12	-16777216	NONE	TRUE
-236	HCA4	YJL033W	NONE	HCA4	 SGDID:S000003570, Chr X from 383832-386144, Verified ORF, "Putative nucleolar DEAD box RNA helicase; high-copy number suppression of a U14 snoRNA processing mutant suggests an involvement in 18S rRNA synthesis"	832.0137875629142	538.5068897352559	-65536	15.0	N	NONE	NONE	NONE	UNKNOWN	UNKNOWN	0	SansSerif	12	-16777216	NONE	TRUE
-237	MRT4	YKL009W	NONE	MRT4	 SGDID:S000001492, Chr XI from 425885-426595, Verified ORF, "Protein involved in mRNA turnover and ribosome assembly, localizes to the nucleolus"	831.0413971776015	539.2977574778099	-65536	15.0	N	NONE	NONE	NONE	UNKNOWN	UNKNOWN	0	SansSerif	12	-16777216	NONE	TRUE
-238	UTP20	YBL004W	NONE	UTP20	 SGDID:S000000100, Chr II from 227639-235120, Verified ORF, "Component of the small-subunit (SSU) processome, which is involved in the biogenesis of the 18S rRNA"	830.064842807856	540.0861904286176	-65536	15.0	N	NONE	NONE	NONE	UNKNOWN	UNKNOWN	0	SansSerif	12	-16777216	NONE	TRUE
-239	NOP14	YDL148C	NONE	NOP14	 SGDID:S000002307, Chr IV from 190587-188155, reverse complement, Verified ORF, "Nucleolar protein, forms a complex with Noc4p that mediates maturation and nuclear export of 40S ribosomal subunits; also present in the small subunit processome complex, which is required for processing of pre-18S rRNA"	829.0841373202112	540.8721781997278	-65536	15.0	N	NONE	NONE	NONE	UNKNOWN	UNKNOWN	0	SansSerif	12	-16777216	NONE	TRUE
-240	NOP6	YDL213C	NONE	NOP6	 SGDID:S000002372, Chr IV from 77967-77290, reverse complement, Verified ORF, "Putative RNA-binding protein implicated in ribosome biogenesis; contains an RNA recognition motif (RRM) and has similarity to hydrophilins; NOP6 may be a fungal-specific gene as no homologs have been yet identified in higher eukaryotes"	828.0992936358931	541.6557104354063	-65536	15.0	N	NONE	NONE	NONE	UNKNOWN	UNKNOWN	0	SansSerif	12	-16777216	NONE	TRUE
-241	ARX1	YDR101C	NONE	ARX1	 SGDID:S000002508, Chr IV from 657464-655683, reverse complement, Verified ORF, "Shuttling pre-60S factor; involved in the biogenesis of ribosomal large subunit biogenesis; interacts directly with Alb1; responsible for Tif6 recycling defects in absence of Rei1; associated with the ribosomal export complex"	827.1103247306505	542.4367768122709	-65536	15.0	N	NONE	NONE	NONE	UNKNOWN	UNKNOWN	0	SansSerif	12	-16777216	NONE	TRUE
-243	UTP7	YER082C	NONE	UTP7	 SGDID:S000000884, Chr V from 325932-324268, reverse complement, Verified ORF, "Nucleolar protein, component of the small subunit (SSU) processome containing the U3 snoRNA that is involved in processing of pre-18S rRNA"	826.117243634584	543.2153670394284	-65536	15.0	N	NONE	NONE	NONE	UNKNOWN	UNKNOWN	0	SansSerif	12	-16777216	NONE	TRUE
-244	NSA2	YER126C	NONE	NSA2	 SGDID:S000000928, Chr V from 414175-413390, reverse complement, Verified ORF, "Protein constituent of 66S pre-ribosomal particles, contributes to processing of the 27S pre-rRNA"	825.1200634319737	543.9914708586103	-65536	15.0	N	NONE	NONE	NONE	UNKNOWN	UNKNOWN	0	SansSerif	12	-16777216	NONE	TRUE
-245	LSG1	YGL099W	NONE	LSG1	 SGDID:S000003067, Chr VII from 314634-316556, Verified ORF, "Putative GTPase involved in 60S ribosomal subunit biogenesis; required for the release of Nmd3p from 60S subunits in the cytoplasm"	824.1187972611074	544.7650780443074	-65536	15.0	N	NONE	NONE	NONE	UNKNOWN	UNKNOWN	0	SansSerif	12	-16777216	NONE	TRUE
-246	NSA1	YGL111W	NONE	NSA1	 SGDID:S000003079, Chr VII from 299981-301372, Verified ORF, "Constituent of 66S pre-ribosomal particles, involved in 60S ribosomal subunit biogenesis"	823.1134583141074	545.5361784039046	-65536	15.0	N	NONE	NONE	NONE	UNKNOWN	UNKNOWN	0	SansSerif	12	-16777216	NONE	TRUE
-247	NOP7	YGR103W	NONE	NOP7	 SGDID:S000003335, Chr VII from 695421-697238, Verified ORF, "Nucleolar protein involved in rRNA processing and 60S ribosomal subunit biogenesis; constituent of several different pre-ribosomal particles; required for exit from G<sub>0</sub> and the initiation of cell proliferation"	822.1040598367567	546.3047617778155	-65536	15.0	N	NONE	NONE	NONE	UNKNOWN	UNKNOWN	0	SansSerif	12	-16777216	NONE	TRUE
-248	ENP2	YGR145W	NONE	ENP2	 SGDID:S000003377, Chr VII from 781772-783895, Verified ORF, "Essential nucleolar protein of unknown function; contains WD repeats, interacts with Mpp10p and Bfr2p, and has homology to Spb1p"	821.0906151283241	547.0708180396161	-65536	15.0	N	NONE	NONE	NONE	UNKNOWN	UNKNOWN	0	SansSerif	12	-16777216	NONE	TRUE
-249	CIC1	YHR052W	NONE	CIC1	 SGDID:S000001094, Chr VIII from 210842-211972, Verified ORF, "Essential protein that interacts with proteasome components and has a potential role in proteasome substrate specificity; also copurifies with 66S pre-ribosomal particles"	820.0731375413893	547.834337096178	-65536	15.0	N	NONE	NONE	NONE	UNKNOWN	UNKNOWN	0	SansSerif	12	-16777216	NONE	TRUE
-250	RPF1	YHR088W	NONE	RPF1	 SGDID:S000001130, Chr VIII from 281497-282384, Verified ORF, "Nucleolar protein involved in the assembly of the large ribosomal subunit; constituent of 66S pre-ribosomal particles; contains a sigma(70)-like motif, which is thought to bind RNA"	819.0516404816674	548.5953088878019	-65536	15.0	N	NONE	NONE	NONE	UNKNOWN	UNKNOWN	0	SansSerif	12	-16777216	NONE	TRUE
-251	URB1	YKL014C	NONE	URB1	 SGDID:S000001497, Chr XI from 416556-411262, reverse complement, Verified ORF, "Nucleolar protein required for the normal accumulation of 25S and 5.8S rRNAs, associated with the 27SA2 pre-ribosomal particle; proposed to be involved in the biogenesis of the 60S ribosomal subunit"	818.0261374078315	549.3537233883497	-65536	15.0	N	NONE	NONE	NONE	UNKNOWN	UNKNOWN	0	SansSerif	12	-16777216	NONE	TRUE
-252	RPF2	YKR081C	NONE	RPF2	 SGDID:S000001789, Chr XI from 592182-591148, reverse complement, Verified ORF, "Essential protein involved in the processing of pre-rRNA and the assembly of the 60S ribosomal subunit; interacts with ribosomal protein L11; localizes predominantly to the nucleolus; constituent of 66S pre-ribosomal particles"	816.9966418313355	550.1095706053767	-65536	15.0	N	NONE	NONE	NONE	UNKNOWN	UNKNOWN	0	SansSerif	12	-16777216	NONE	TRUE
-253	RIX7	YLL034C	NONE	RIX7	 SGDID:S000003957, Chr XII from 73145-70632, reverse complement, Verified ORF, "Putative ATPase of the AAA family, required for export of pre-ribosomal large subunits from the nucleus; distributed between the nucleolus, nucleoplasm, and nuclear periphery depending on growth conditions"	815.9631673162366	550.8628405802633	-65536	15.0	N	NONE	NONE	NONE	UNKNOWN	UNKNOWN	0	SansSerif	12	-16777216	NONE	TRUE
-254	NOC3	YLR002C	NONE	NOC3	 SGDID:S000003992, Chr XII from 156333-154342, reverse complement, Verified ORF, "Protein that forms a nuclear complex with Noc2p that binds to 66S ribosomal precursors to mediate their intranuclear transport; also binds to chromatin to promote the association of DNA replication factors and replication initiation"	814.9257274790161	551.6135233883463	-65536	15.0	N	NONE	NONE	NONE	UNKNOWN	UNKNOWN	0	SansSerif	12	-16777216	NONE	TRUE
-255	MDN1	YLR106C	NONE	MDN1	 SGDID:S000004096, Chr XII from 363739-349007, reverse complement, Verified ORF, "Huge dynein-related AAA-type ATPase (midasin), forms extended pre-60S particle with the Rix1 complex (Rix1p-Ipi1p-Ipi3p), may mediate ATP-dependent remodeling of 60S subunits and subsequent export from nucleoplasm to cytoplasm"	813.8843359884004	552.3616091390494	-65536	15.0	N	NONE	NONE	NONE	UNKNOWN	UNKNOWN	0	SansSerif	12	-16777216	NONE	TRUE
-256	EMG1	YLR186W	NONE	EMG1	 SGDID:S000004176, Chr XII from 523634-524392, Verified ORF, "Protein required for the maturation of the 18S rRNA and for 40S ribosome production; associated with spindle/microtubules; nuclear localization depends on physical interaction with Nop14p; may bind snoRNAs"	812.8390065651804	553.1070879760138	-65536	15.0	N	NONE	NONE	NONE	UNKNOWN	UNKNOWN	0	SansSerif	12	-16777216	NONE	TRUE
-257	DBP9	YLR276C	NONE	DBP9	 SGDID:S000004266, Chr XII from 696832-695048, reverse complement, Verified ORF, "ATP-dependent RNA helicase of the DEAD-box family involved in biogenesis of the 60S ribosomal subunit"	811.7897529820309	553.8499500772278	-65536	15.0	N	NONE	NONE	NONE	UNKNOWN	UNKNOWN	0	SansSerif	12	-16777216	NONE	TRUE
-258	ERB1	YMR049C	NONE	ERB1	 SGDID:S000004652, Chr XIII from 370516-368093, reverse complement, Verified ORF, "Protein required for maturation of the 25S and 5.8S ribosomal RNAs; constituent of 66S pre-ribosomal particles; homologous to mammalian Bop1"	810.7365890633296	554.5901856551566	-65536	15.0	N	NONE	NONE	NONE	UNKNOWN	UNKNOWN	0	SansSerif	12	-16777216	NONE	TRUE
-259	YMR310C	YMR310C	NONE	YMR310C	 SGDID:S000004927, Chr XIII from 896668-895715, reverse complement, Uncharacterized ORF, "Putative protein of unknown function; green fluorescent protein (GFP)-fusion protein localizes to the nucleus; YMR310C is not an essential gene"	809.6795286849745	555.3277849568707	-65536	15.0	N	NONE	NONE	NONE	UNKNOWN	UNKNOWN	0	SansSerif	12	-16777216	NONE	TRUE
-260	RLP7	YNL002C	NONE	RLP7	 SGDID:S000004947, Chr XIV from 627144-626176, reverse complement, Verified ORF, "Nucleolar protein with similarity to large ribosomal subunit L7 proteins; constituent of 66S pre-ribosomal particles; plays an essential role in processing of precursors to the large ribosomal subunit RNAs"	808.6185857742007	556.0627382641749	-65536	15.0	N	NONE	NONE	NONE	UNKNOWN	UNKNOWN	0	SansSerif	12	-16777216	NONE	TRUE
-261	IMP4	YNL075W	NONE	IMP4	 SGDID:S000005019, Chr XIV from 485608-486480, Verified ORF, "Component of the SSU processome, which is required for pre-18S rRNA processing; interacts with Mpp10p; member of a superfamily of proteins that contain a sigma(70)-like motif and associate with RNAs"	807.5537743093982	556.795035893736	-65536	15.0	N	NONE	NONE	NONE	UNKNOWN	UNKNOWN	0	SansSerif	12	-16777216	NONE	TRUE
-262	NOP15	YNL110C	NONE	NOP15	 SGDID:S000005054, Chr XIV from 418490-417828, reverse complement, Verified ORF, "Constituent of 66S pre-ribosomal particles, involved in 60S ribosomal subunit biogenesis; localizes to both nucleolus and cytoplasm"	806.4851083199262	557.5246681972106	-65536	15.0	N	NONE	NONE	NONE	UNKNOWN	UNKNOWN	0	SansSerif	12	-16777216	NONE	TRUE
-263	IPI3	YNL182C	NONE	IPI3	 SGDID:S000005126, Chr XIV from 297629-295962, reverse complement, Verified ORF, "Essential component of the Rix1 complex (Rix1p, Ipi1p, Ipi3p) that is required for processing of ITS2 sequences from 35S pre-rRNA; highly conserved and contains WD40 motifs; Rix1 complex associates with Mdn1p in pre-60S ribosomal particles"	805.4126018859295	558.2516255613723	-65536	15.0	N	NONE	NONE	NONE	UNKNOWN	UNKNOWN	0	SansSerif	12	-16777216	NONE	TRUE
-264	NOG2	YNR053C	NONE	NOG2	 SGDID:S000005336, Chr XIV from 723113-722304,721772-721122, reverse complement, intron sequence removed, Verified ORF, "Putative GTPase that associates with pre-60S ribosomal subunits in the nucleolus and is required for their nuclear export and maturation"	804.3362691381517	558.975898408238	-65536	15.0	N	NONE	NONE	NONE	UNKNOWN	UNKNOWN	0	SansSerif	12	-16777216	NONE	TRUE
-265	ESF2	YNR054C	NONE	ESF2	 SGDID:S000005337, Chr XIV from 724307-723357, reverse complement, Verified ORF, "Essential nucleolar protein involved in pre-18S rRNA processing; component of the small subunit (SSU) processome; has sequence similarity to mABT1, a mouse transcription activator"	803.2561242577505	559.6974771951941	-65536	15.0	N	NONE	NONE	NONE	UNKNOWN	UNKNOWN	0	SansSerif	12	-16777216	NONE	TRUE
-266	NOP12	YOL041C	NONE	NOP12	 SGDID:S000005401, Chr XV from 252645-251266, reverse complement, Verified ORF, "Nucleolar protein, required for pre-25S rRNA processing; contains an RNA recognition motif (RRM) and has similarity to Nop13p, Nsr1p, and putative orthologs in Drosophila and S. pombe"	802.1721814761097	560.4163524151229	-65536	15.0	N	NONE	NONE	NONE	UNKNOWN	UNKNOWN	0	SansSerif	12	-16777216	NONE	TRUE
-268	NOG1	YPL093W	NONE	NOG1	 SGDID:S000006014, Chr XVI from 370975-372918, Verified ORF, "Putative GTPase that associates with free 60S ribosomal subunits in the nucleolus and is required for 60S ribosomal subunit biogenesis; constituent of 66S pre-ribosomal particles; member of the ODN family of nucleolar G-proteins"	801.0844550746526	561.1325145965271	-65536	15.0	N	NONE	NONE	NONE	UNKNOWN	UNKNOWN	0	SansSerif	12	-16777216	NONE	TRUE
-270	Q0255	Q0255	NONE	Q0255	 SGDID:S000007282, Chr Mito from 74495-75622,75663-75872,75904-75984, intron sequence removed, Uncharacterized ORF, "Maturase-like protein"	799.9929593846526	561.8459543036549	-65536	15.0	N	NONE	NONE	NONE	UNKNOWN	UNKNOWN	0	SansSerif	12	-16777216	NONE	TRUE
-273	SPT5	YML010W	NONE	SPT5	 SGDID:S000004470, Chr XIII from 247677-250868, Verified ORF, "Protein that forms a complex with Spt4p and mediates both activation and inhibition of transcription elongation; Spt4p-Spt5p complex also plays a role in pre-mRNA processing"	796.6960006399281	563.9698447606518	-65536	15.0	N	NONE	NONE	NONE	UNKNOWN	UNKNOWN	0	SansSerif	12	-16777216	NONE	TRUE
-274	RPB2	YOR151C	NONE	RPB2	 SGDID:S000005677, Chr XV from 616672-612998, reverse complement, Verified ORF, "RNA polymerase II second largest subunit B150, part of central core; similar to bacterial beta subunit"	795.5895720988904	564.672300932407	-65536	15.0	N	NONE	NONE	NONE	UNKNOWN	UNKNOWN	0	SansSerif	12	-16777216	NONE	TRUE
-275	RPB3	YIL021W	NONE	RPB3	 SGDID:S000001283, Chr IX from 312903-313859, Verified ORF, "RNA polymerase II third largest subunit B44, part of central core; similar to prokaryotic alpha subunit"	794.4794466668102	565.3719879916437	-65536	15.0	N	NONE	NONE	NONE	UNKNOWN	UNKNOWN	0	SansSerif	12	-16777216	NONE	TRUE
-276	TFG1	YGR186W	NONE	TFG1	 SGDID:S000003418, Chr VII from 867779-869986, Verified ORF, "TFIIF (Transcription Factor II) largest subunit; involved in both transcription initiation and elongation of RNA polymerase II; homologous to human RAP74"	793.3656389700786	566.0688967196771	-65536	15.0	N	NONE	NONE	NONE	UNKNOWN	UNKNOWN	0	SansSerif	12	-16777216	NONE	TRUE
-277	TFG2	YGR005C	NONE	TFG2	 SGDID:S000003237, Chr VII from 505863-504661, reverse complement, Verified ORF, "TFIIF (Transcription Factor II) middle subunit; involved in both transcription initiation and elongation of RNA polymerase II; homologous to human RAP30"	792.2481636836021	566.7630179344283	-65536	15.0	N	NONE	NONE	NONE	UNKNOWN	UNKNOWN	0	SansSerif	12	-16777216	NONE	TRUE
-278	RPO21	YDL140C	NONE	RPO21	 SGDID:S000002299, Chr IV from 210562-205361, reverse complement, Verified ORF, "RNA polymerase II largest subunit B220, part of central core; phosphorylation of C-terminal heptapeptide repeat domain regulates association with transcription and splicing factors; similar to bacterial beta-prime"	791.127035530609	567.4543424905446	-65536	15.0	N	NONE	NONE	NONE	UNKNOWN	UNKNOWN	0	SansSerif	12	-16777216	NONE	TRUE
-279	RPO26	YPR187W	NONE	RPO26	 SGDID:S000006391, Chr XVI from 911253-911272,911349-911796, intron sequence removed, Verified ORF, "RNA polymerase subunit ABC23, common to RNA polymerases I, II, and III; part of central core; similar to bacterial omega subunit"	790.0022692824559	568.1428612795212	-65536	15.0	N	NONE	NONE	NONE	UNKNOWN	UNKNOWN	0	SansSerif	12	-16777216	NONE	TRUE
-280	SPT4	YGR063C	NONE	SPT4	 SGDID:S000003295, Chr VII from 617828-617520, reverse complement, Verified ORF, "Protein that forms a complex with Spt5p and mediates both activation and inhibition of transcription elongation, and plays a role in pre-mRNA processing; in addition, Spt4p is involved in kinetochore function and gene silencing"	788.8738797584328	568.82856522982	-65536	15.0	N	NONE	NONE	NONE	UNKNOWN	UNKNOWN	0	SansSerif	12	-16777216	NONE	TRUE
-281	RSC6	YCR052W	NONE	RSC6	 SGDID:S000000648, Chr III from 214990-216441, Verified ORF, "Component of the RSC chromatin remodeling complex; essential for mitotic growth; homolog of SWI/SNF subunit Swp73p"	787.7418818255683	569.5114453069898	-65536	15.0	N	NONE	NONE	NONE	UNKNOWN	UNKNOWN	0	SansSerif	12	-16777216	NONE	TRUE
-282	TAF9	YMR236W	NONE	TAF9	 SGDID:S000004849, Chr XIII from 742970-743443, Verified ORF, "Subunit (17 kDa) of TFIID and SAGA complexes, involved in RNA polymerase II transcription initiation and in chromatin modification, similar to histone H3"	786.606290398433	570.1914925137853	-65536	15.0	N	NONE	NONE	NONE	UNKNOWN	UNKNOWN	0	SansSerif	12	-16777216	NONE	TRUE
-283	TAF7	YMR227C	NONE	TAF7	 SGDID:S000004840, Chr XIII from 724384-722612, reverse complement, Verified ORF, "TFIID subunit (67 kDa), involved in RNA polymerase II transcription initiation"	785.4671204389433	570.8686978902853	-65536	15.0	N	NONE	NONE	NONE	UNKNOWN	UNKNOWN	0	SansSerif	12	-16777216	NONE	TRUE
-284	TAF13	YML098W	NONE	TAF13	 SGDID:S000004564, Chr XIII from 77267-77770, Verified ORF, "TFIID subunit (19 kDa), involved in RNA polymerase II transcription initiation, similar to histone H4 with atypical histone fold motif of Spt3-like transcription factors"	784.3243869561649	571.5430525140112	-65536	15.0	N	NONE	NONE	NONE	UNKNOWN	UNKNOWN	0	SansSerif	12	-16777216	NONE	TRUE
-285	TAF3	YPL011C	NONE	TAF3	 SGDID:S000005932, Chr XVI from 534700-533639, reverse complement, Verified ORF, "TFIID subunit (47 kDa), involved in promoter binding and RNA polymerase II transcription initiation"	783.1781050061138	572.2145475000441	-65536	15.0	N	NONE	NONE	NONE	UNKNOWN	UNKNOWN	0	SansSerif	12	-16777216	NONE	TRUE
-286	TAF12	YDR145W	NONE	TAF12	 SGDID:S000002552, Chr IV from 746735-748354, Verified ORF, "Subunit (61/68 kDa) of TFIID and SAGA complexes, involved in RNA polymerase II transcription initiation and in chromatin modification, similar to histone H2A"	782.0282896915592	572.883174001142	-65536	15.0	N	NONE	NONE	NONE	UNKNOWN	UNKNOWN	0	SansSerif	12	-16777216	NONE	TRUE
-287	TAF2	YCR042C	NONE	TAF2	 SGDID:S000000638, Chr III from 205393-201170, reverse complement, Verified ORF, "TFIID subunit (150 kDa), involved in RNA polymerase II transcription initiation"	780.8749561618235	573.548923207857	-65536	15.0	N	NONE	NONE	NONE	UNKNOWN	UNKNOWN	0	SansSerif	12	-16777216	NONE	TRUE
-288	RPB10	YOR210W	NONE	RPB10	 SGDID:S000005736, Chr XV from 738321-738533, Verified ORF, "RNA polymerase subunit ABC10-beta, common to RNA polymerases I, II, and III"	779.7181196125832	574.2117863486501	-65536	15.0	N	NONE	NONE	NONE	UNKNOWN	UNKNOWN	0	SansSerif	12	-16777216	NONE	TRUE
-289	SPT15	YER148W	NONE	SPT15	 SGDID:S000000950, Chr V from 465298-466020, Verified ORF, "TATA-binding protein, general transcription factor that interacts with other factors to form the preinitiation complex at promoters, essential for viability"	778.557795285669	574.8717546900081	-65536	15.0	N	NONE	NONE	NONE	UNKNOWN	UNKNOWN	0	SansSerif	12	-16777216	NONE	TRUE
-290	TAF14	YPL129W	NONE	TAF14	 SGDID:S000006050, Chr XVI from 305297-305305,305411-306136, intron sequence removed, Verified ORF, "Subunit of TFIID, TFIIF, INO80, SWI/SNF, and NuA3 complexes, involved in RNA polymerase II transcription initiation and in chromatin modification; contains a YEATS domain"	777.3939984688642	575.5288195365575	-65536	15.0	N	NONE	NONE	NONE	UNKNOWN	UNKNOWN	0	SansSerif	12	-16777216	NONE	TRUE
-291	RSC2	YLR357W	NONE	RSC2	 SGDID:S000004349, Chr XII from 841330-843999, Verified ORF, "Component of the RSC chromatin remodeling complex; required for expression of mid-late sporulation-specific genes; involved in telomere maintenance"	776.2267444957038	576.1829722311801	-65536	15.0	N	NONE	NONE	NONE	UNKNOWN	UNKNOWN	0	SansSerif	12	-16777216	NONE	TRUE
-292	KAP114	YGL241W	NONE	KAP114	 SGDID:S000003210, Chr VII from 45445-48459, Verified ORF, "Karyopherin, responsible for nuclear import of Spt15p, histones H2A and H2B, and Nap1p; amino terminus shows similarity to those of other importins, particularly Cse1p; localization is primarily nuclear"	775.0560487452722	576.8342041551264	-65536	15.0	N	NONE	NONE	NONE	UNKNOWN	UNKNOWN	0	SansSerif	12	-16777216	NONE	TRUE
-293	SUA7	YPR086W	NONE	SUA7	 SGDID:S000006290, Chr XVI from 710099-711136, Verified ORF, "Transcription factor TFIIB, a general transcription factor required for transcription initiation and start site selection by RNA polymerase II"	773.8819266420012	577.4825067281292	-65536	15.0	N	NONE	NONE	NONE	UNKNOWN	UNKNOWN	0	SansSerif	12	-16777216	NONE	TRUE
-294	KIN28	YDL108W	NONE	KIN28	 SGDID:S000002266, Chr IV from 267698-267725,267807-268699, intron sequence removed, Verified ORF, "Serine/threonine protein kinase, subunit of the transcription factor TFIIH; involved in transcription initiation at RNA polymerase II promoters"	772.7043936554658	578.1278714085171	-65536	15.0	N	NONE	NONE	NONE	UNKNOWN	UNKNOWN	0	SansSerif	12	-16777216	NONE	TRUE
-295	TOA1	YOR194C	NONE	TOA1	 SGDID:S000005720, Chr XV from 712544-711684, reverse complement, Verified ORF, "TFIIA large subunit; involved in transcriptional activation, acts as antirepressor or as coactivator; homologous to largest and second largest subunits of human and Drosophila TFIIA"	771.5234653001812	578.7702896933264	-65536	15.0	N	NONE	NONE	NONE	UNKNOWN	UNKNOWN	0	SansSerif	12	-16777216	NONE	TRUE
-296	RPB11	YOL005C	NONE	RPB11	 SGDID:S000005365, Chr XV from 316176-315814, reverse complement, Verified ORF, "RNA polymerase II subunit B12.5; part of central core; similar to Rpc19p and bacterial alpha subunit"	770.3391571353978	579.4097531184136	-65536	15.0	N	NONE	NONE	NONE	UNKNOWN	UNKNOWN	0	SansSerif	12	-16777216	NONE	TRUE
-297	RPB9	YGL070C	NONE	RPB9	 SGDID:S000003038, Chr VII from 374830-374462, reverse complement, Verified ORF, "RNA polymerase II subunit B12.6; contacts DNA; mutations affect transcription start site; involved in telomere maintenance"	769.151484764897	580.0462532585668	-65536	15.0	N	NONE	NONE	NONE	UNKNOWN	UNKNOWN	0	SansSerif	12	-16777216	NONE	TRUE
-298	SRB7	YDR308C	NONE	SRB7	 SGDID:S000002716, Chr IV from 1078445-1078023, reverse complement, Verified ORF, "Subunit of the RNA polymerase II mediator complex; associates with core polymerase subunits to form the RNA polymerase II holoenzyme; essential for transcriptional regulation; target of the global repressor Tup1p"	767.9604638367842	580.6797817276167	-65536	15.0	N	NONE	NONE	NONE	UNKNOWN	UNKNOWN	0	SansSerif	12	-16777216	NONE	TRUE
-299	RPB8	YOR224C	NONE	RPB8	 SGDID:S000005750, Chr XV from 761266-760826, reverse complement, Verified ORF, "RNA polymerase subunit ABC14.5, common to RNA polymerases I, II, and III"	766.7661100432845	581.3103301785471	-65536	15.0	N	NONE	NONE	NONE	UNKNOWN	UNKNOWN	0	SansSerif	12	-16777216	NONE	TRUE
-301	RPB7	YDR404C	NONE	RPB7	 SGDID:S000002812, Chr IV from 1277161-1276646, reverse complement, Verified ORF, "RNA polymerase II subunit B16; forms two subunit dissociable complex with Rpb4p"	765.5684391205343	581.9378903036047	-65536	15.0	N	NONE	NONE	NONE	UNKNOWN	UNKNOWN	0	SansSerif	12	-16777216	NONE	TRUE
-302	RPB4	YJL140W	NONE	RPB4	 SGDID:S000003676, Chr X from 150958-151623, Verified ORF, "RNA polymerase II subunit B32; forms two subunit dissociable complex with Rpb7p; dispensable under some environmental conditions; involved in export of mRNA to cytoplasm under stress conditions; involved in telomere maintenance"	764.367466848375	582.5624538344086	-65536	15.0	N	NONE	NONE	NONE	UNKNOWN	UNKNOWN	0	SansSerif	12	-16777216	NONE	TRUE
-303	SRB6	YBR253W	NONE	SRB6	 SGDID:S000000457, Chr II from 723265-723630, Verified ORF, "Subunit of the RNA polymerase II mediator complex; associates with core polymerase subunits to form the RNA polymerase II holoenzyme; essential for transcriptional regulation"	763.1632090501444	583.1840125420599	-65536	15.0	N	NONE	NONE	NONE	UNKNOWN	UNKNOWN	0	SansSerif	12	-16777216	NONE	TRUE
-304	RVB2	YPL235W	NONE	RVB2	 SGDID:S000006156, Chr XVI from 103232-104647, Verified ORF, "Essential protein involved in transcription regulation; component of chromatin remodeling complexes; required for assembly and function of the INO80 complex; member of the RUVB-like protein family"	761.9556815924689	583.802558237249	-65536	15.0	N	NONE	NONE	NONE	UNKNOWN	UNKNOWN	0	SansSerif	12	-16777216	NONE	TRUE
-305	SRB2	YHR041C	NONE	SRB2	 SGDID:S000001083, Chr VIII from 189857-189844,189742-189124, reverse complement, intron sequence removed, Verified ORF, "Subunit of the RNA polymerase II mediator complex; associates with core polymerase subunits to form the RNA polymerase II holoenzyme; general transcription factor involved in telomere maintenance"	760.7449003850538	584.4180827703642	-65536	15.0	N	NONE	NONE	NONE	UNKNOWN	UNKNOWN	0	SansSerif	12	-16777216	NONE	TRUE
-306	YDL185C-A	YDL185CA	NONE	YDL185C-A	 SGDID:S000007600, Chr IV from 126836-126609, reverse complement, Dubious ORF, "Dubious open reading frame unlikely to encode a protein, based on available experimental and comparative sequence data; partially overlaps the verified gene YDL185W; identified by homology with hemiascomycetous yeast species"	759.5308813804742	585.0305780315991	-65536	15.0	N	NONE	NONE	NONE	UNKNOWN	UNKNOWN	0	SansSerif	12	-16777216	NONE	TRUE
-307	YER053C-A	YER053CA	NONE	YER053C-A	 SGDID:S000007523, Chr V from 261045-260932, reverse complement, Uncharacterized ORF, "Putative protein of unknown function; green fluorescent protein (GFP)-fusion protein localizes to the endoplasmic reticulum"	758.3136405739646	585.6400359510594	-65536	15.0	N	NONE	NONE	NONE	UNKNOWN	UNKNOWN	0	SansSerif	12	-16777216	NONE	TRUE
-308	YGL258W-A	YGL258WA	NONE	YGL258W-A	 SGDID:S000007607, Chr VII from 9162-9395, Uncharacterized ORF, "Putative protein of unknown function"	757.0931940032079	586.2464484988686	-65536	15.0	N	NONE	NONE	NONE	UNKNOWN	UNKNOWN	0	SansSerif	12	-16777216	NONE	TRUE
-309	HSK3	YKL138CA	NONE	HSK3	 SGDID:S000028421, Chr XI from 185017-184808, reverse complement, Verified ORF, "Essential subunit of the Dam1 complex (aka DASH complex), couples kinetochores to the force produced by MT depolymerization thereby aiding in chromosome segregation; is transferred to the kinetochore prior to mitosis"	755.8695577481249	586.8498076852748	-65536	15.0	N	NONE	NONE	NONE	UNKNOWN	UNKNOWN	0	SansSerif	12	-16777216	NONE	TRUE
-310	YOR329W-A	YOR329WA	NONE	YOR329W-A	 SGDID:S000028585, Chr XV from 939345-939554, Dubious ORF, "Dubious open reading frame, unlikely to encode a functional protein; identified by fungal homology and RT-PCR"	754.642747930661	587.4501055607552	-65536	15.0	N	NONE	NONE	NONE	UNKNOWN	UNKNOWN	0	SansSerif	12	-16777216	NONE	TRUE
-311	ATP20	YPR020W	NONE	ATP20	 SGDID:S000006224, Chr XVI from 599867-600214, Verified ORF, "Subunit g of the mitochondrial F1F0 ATP synthase, which is a large enzyme complex required for ATP synthesis; associated only with the dimeric form of ATP synthase"	753.4127807145757	588.0473342161213	-65536	15.0	N	NONE	NONE	NONE	UNKNOWN	UNKNOWN	0	SansSerif	12	-16777216	NONE	TRUE
-312	TFA2	YKR062W	NONE	TFA2	 SGDID:S000001770, Chr XI from 559308-560294, Verified ORF, "TFIIE small subunit, involved in RNA polymerase II transcription initiation"	752.1796723052278	588.6414857826228	-65536	15.0	N	NONE	NONE	NONE	UNKNOWN	UNKNOWN	0	SansSerif	12	-16777216	NONE	TRUE
-313	TFA1	YKL028W	NONE	TFA1	 SGDID:S000001511, Chr XI from 385401-386849, Verified ORF, "TFIIE large subunit, involved in recruitment of RNA polymerase II to the promoter, activation of TFIIH, and promoter opening"	750.9434389493632	589.2325524320515	-65536	15.0	N	NONE	NONE	NONE	UNKNOWN	UNKNOWN	0	SansSerif	12	-16777216	NONE	TRUE
-314	TFB3	YDR460W	NONE	TFB3	 SGDID:S000002868, Chr IV from 1383803-1384768, Verified ORF, "Subunit of TFIIH and nucleotide excision repair factor 3 complexes, involved in transcription initiation, required for nucleotide excision repair; ring finger protein similar to mammalian CAK and TFIIH subunit"	749.7040969349	589.8205263768443	-65536	15.0	N	NONE	NONE	NONE	UNKNOWN	UNKNOWN	0	SansSerif	12	-16777216	NONE	TRUE
-315	SRB5	YGR104C	NONE	SRB5	 SGDID:S000003336, Chr VII from 698372-697449, reverse complement, Verified ORF, "Subunit of the RNA polymerase II mediator complex; associates with core polymerase subunits to form the RNA polymerase II holoenzyme; essential for transcriptional regulation; involved in telomere maintenance"	748.4616625907147	590.4053998701858	-65536	15.0	N	NONE	NONE	NONE	UNKNOWN	UNKNOWN	0	SansSerif	12	-16777216	NONE	TRUE
-316	SCS2	YER120W	NONE	SCS2	 SGDID:S000000922, Chr V from 401131-401865, Verified ORF, "Integral ER membrane protein that regulates phospholipid metabolism via an interaction with the FFAT motif of Opi1p, also involved in telomeric silencing, disruption causes inositol auxotrophy above 34 degrees C, VAP homolog"	747.2161522864262	590.9871652061103	-65536	15.0	N	NONE	NONE	NONE	UNKNOWN	UNKNOWN	0	SansSerif	12	-16777216	NONE	TRUE
-317	SSN8	YNL025C	NONE	SSN8	 SGDID:S000004970, Chr XIV from 585292-584321, reverse complement, Verified ORF, "Cyclin-like component of the RNA polymerase II holoenzyme, involved in phosphorylation of the RNA polymerase II C-terminal domain; involved in glucose repression and telomere maintenance"	745.9675824321806	591.5658147196038	-65536	15.0	N	NONE	NONE	NONE	UNKNOWN	UNKNOWN	0	SansSerif	12	-16777216	NONE	TRUE
-318	GAL11	YOL051W	NONE	GAL11	 SGDID:S000005411, Chr XV from 234939-238184, Verified ORF, "Subunit of the RNA polymerase II mediator complex; associates with core polymerase subunits to form the RNA polymerase II holoenzyme; affects transcription by acting as target of activators and repressors"	744.715969478435	592.1413407867043	-65536	15.0	N	NONE	NONE	NONE	UNKNOWN	UNKNOWN	0	SansSerif	12	-16777216	NONE	TRUE
-319	SRB4	YER022W	NONE	SRB4	 SGDID:S000000824, Chr V from 198811-200874, Verified ORF, "Subunit of the RNA polymerase II mediator complex; associates with core polymerase subunits to form the RNA polymerase II holoenzyme; essential for transcriptional regulation"	743.4613299157406	592.7137358246027	-65536	15.0	N	NONE	NONE	NONE	UNKNOWN	UNKNOWN	0	SansSerif	12	-16777216	NONE	TRUE
-320	SRB8	YCR081W	NONE	SRB8	 SGDID:S000000677, Chr III from 254368-258651, Verified ORF, "Subunit of the RNA polymerase II mediator complex; associates with core polymerase subunits to form the RNA polymerase II holoenzyme; essential for transcriptional regulation; involved in glucose repression"	742.2036802745256	593.2829922917427	-65536	15.0	N	NONE	NONE	NONE	UNKNOWN	UNKNOWN	0	SansSerif	12	-16777216	NONE	TRUE
-321	SSN3	YPL042C	NONE	SSN3	 SGDID:S000005963, Chr XVI from 474704-473037, reverse complement, Verified ORF, "Cyclin-dependent protein kinase, component of RNA polymerase II holoenzyme; involved in phosphorylation of the RNA polymerase II C-terminal domain; involved in glucose repression"	740.9430371248773	593.8491026879199	-65536	15.0	N	NONE	NONE	NONE	UNKNOWN	UNKNOWN	0	SansSerif	12	-16777216	NONE	TRUE
-322	RGR1	YLR071C	NONE	RGR1	 SGDID:S000004061, Chr XII from 278627-275379, reverse complement, Verified ORF, "Subunit of the RNA polymerase II mediator complex; associates with core polymerase subunits to form the RNA polymerase II holoenzyme; required for glucose repression, HO repression, RME1 repression and sporulation"	739.6794170763236	594.4120595543806	-65536	15.0	N	NONE	NONE	NONE	UNKNOWN	UNKNOWN	0	SansSerif	12	-16777216	NONE	TRUE
-324	COG5	YNL051W	NONE	COG5	 SGDID:S000004996, Chr XIV from 532660-533871, Verified ORF, "Component of the conserved oligomeric Golgi complex (Cog1p through Cog8p), a cytosolic tethering complex that functions in protein trafficking to mediate fusion of transport vesicles to Golgi compartments"	738.4128367776146	594.9718554739206	-65536	15.0	N	NONE	NONE	NONE	UNKNOWN	UNKNOWN	0	SansSerif	12	-16777216	NONE	TRUE
-325	RTF1	YGL244W	NONE	RTF1	 SGDID:S000003213, Chr VII from 41498-43174, Verified ORF, "Subunit of the RNA polymerase II-associated Paf1 complex; directly or indirectly regulates DNA-binding properties of Spt15p and relative activities of different TATA elements; involved in telomere maintenance"	737.143312916503	595.5284830709825	-65536	15.0	N	NONE	NONE	NONE	UNKNOWN	UNKNOWN	0	SansSerif	12	-16777216	NONE	TRUE
-326	LEO1	YOR123C	NONE	LEO1	 SGDID:S000005649, Chr XV from 554571-553177, reverse complement, Verified ORF, "Component of the Paf1 complex, which associates with RNA polymerase II and is involved in histone methylation"	735.8708622195239	596.0819350117525	-65536	15.0	N	NONE	NONE	NONE	UNKNOWN	UNKNOWN	0	SansSerif	12	-16777216	NONE	TRUE
-327	SSL1	YLR005W	NONE	SSL1	 SGDID:S000003995, Chr XII from 160048-161433, Verified ORF, "Component of the core form of RNA polymerase transcription factor TFIIH, which has both protein kinase and DNA-dependent ATPase/helicase activities and is essential for transcription and nucleotide excision repair; interacts with Tfb4p"	734.5955014517752	596.6322040042583	-65536	15.0	N	NONE	NONE	NONE	UNKNOWN	UNKNOWN	0	SansSerif	12	-16777216	NONE	TRUE
-328	SSN2	YDR443C	NONE	SSN2	 SGDID:S000002851, Chr IV from 1349930-1345668, reverse complement, Verified ORF, "Subunit of the RNA polymerase II mediator complex; associates with core polymerase subunits to form the RNA polymerase II holoenzyme; required for stable association of Srb10p-Srb11p kinase; essential for transcriptional regulation"	733.3172474166959	597.1792827984635	-65536	15.0	N	NONE	NONE	NONE	UNKNOWN	UNKNOWN	0	SansSerif	12	-16777216	NONE	TRUE
-330	YBR109W-A	YBR109WA	NONE	YBR109W-A	 SGDID:S000028737, Chr II from 458602-458826, Dubious ORF, "Putative protein of unknown function; questionable ORF from MIPS"	732.0361169558452	597.7231641863646	-65536	15.0	N	NONE	NONE	NONE	UNKNOWN	UNKNOWN	0	SansSerif	12	-16777216	NONE	TRUE
-331	YDL007C-A	YDL007CA	NONE	YDL007C-A	 SGDID:S000113557, Chr IV from 436821-436564, reverse complement, Uncharacterized ORF, "Putative protein of unknown function"	730.7521269486806	598.2638410020847	-65536	15.0	N	NONE	NONE	NONE	UNKNOWN	UNKNOWN	0	SansSerif	12	-16777216	NONE	TRUE
-332	YLR149C-A	YLR149CA	NONE	YLR149C-A	 SGDID:S000007619, Chr XII from 440457-440371, reverse complement, Dubious ORF, "Dubious open reading frame unlikely to encode a protein, based on available experimental and comparative sequence data"	729.4652943123351	598.8013061219693	-65536	15.0	N	NONE	NONE	NONE	UNKNOWN	UNKNOWN	0	SansSerif	12	-16777216	NONE	TRUE
-333	YMR001C-A	YMR001CA	NONE	YMR001C-A	 SGDID:S000028691, Chr XIII from 271577-271347, reverse complement, Uncharacterized ORF, "Putative protein of unknown function"	728.175636001395	599.3355524646788	-65536	15.0	N	NONE	NONE	NONE	UNKNOWN	UNKNOWN	0	SansSerif	12	-16777216	NONE	TRUE
-334	COG3	YER157W	NONE	COG3	 SGDID:S000000959, Chr V from 484783-487188, Verified ORF, "Essential component of the conserved oligomeric Golgi complex (Cog1p through Cog8p), a cytosolic tethering complex that functions in protein trafficking to mediate fusion of transport vesicles to Golgi compartments"	726.8831690076756	599.8665729912827	-65536	15.0	N	NONE	NONE	NONE	UNKNOWN	UNKNOWN	0	SansSerif	12	-16777216	NONE	TRUE
-335	MED11	YMR112C	NONE	MED11	 SGDID:S000004718, Chr XIII from 494494-494099, reverse complement, Verified ORF, "Subunit of the RNA polymerase II mediator complex; associates with core polymerase subunits to form the RNA polymerase II holoenzyme; essential protein"	725.5879103599982	600.3943607053519	-65536	15.0	N	NONE	NONE	NONE	UNKNOWN	UNKNOWN	0	SansSerif	12	-16777216	NONE	TRUE
-337	YNL067W-A	YNL067WA	NONE	YNL067W-A	 SGDID:S000007623, Chr XIV from 498539-498685, Dubious ORF, "Dubious open reading frame unlikely to encode a protein, based on available experimental and comparative sequence data"	724.2898771239653	600.9189086530512	-65536	15.0	N	NONE	NONE	NONE	UNKNOWN	UNKNOWN	0	SansSerif	12	-16777216	NONE	TRUE
-338	RVB1	YDR190C	NONE	RVB1	 SGDID:S000002598, Chr IV from 841992-840601, reverse complement, Verified ORF, "Essential protein involved in transcription regulation; component of chromatin remodeling complexes; required for assembly and function of the INO80 complex; member of the RUVB-like protein family"	722.9890864017358	601.4402099232306	-65536	15.0	N	NONE	NONE	NONE	UNKNOWN	UNKNOWN	0	SansSerif	12	-16777216	NONE	TRUE
-339	YDR354C-A	YDR354CA	NONE	YDR354C-A	 SGDID:S000028613, Chr IV from 1185275-1185132, reverse complement, Dubious ORF, "Dubious open reading frame unlikely to encode a protein, based on experimental and comparative sequence data; completely overlaps TRP4; identified by gene-trapping, microarray-based expression analysis, and genome-wide homology searching"	721.6855553317994	601.9582576475163	-65536	15.0	N	NONE	NONE	NONE	UNKNOWN	UNKNOWN	0	SansSerif	12	-16777216	NONE	TRUE
-340	FCF2	YLR051C	NONE	FCF2	 SGDID:S000004041, Chr XII from 246978-246325, reverse complement, Verified ORF, "Essential nucleolar protein involved in the early steps of 35S rRNA processing; interacts with Faf1p; member of a transcriptionally co-regulated set of genes called the RRB regulon"	720.3793010887518	602.4730450004022	-65536	15.0	N	NONE	NONE	NONE	UNKNOWN	UNKNOWN	0	SansSerif	12	-16777216	NONE	TRUE
-341	ERI1	YPL096CA	NONE	ERI1	 SGDID:S000028423, Chr XVI from 366732-366526, reverse complement, Verified ORF, "Endoplasmic reticulum membrane protein that binds to and inhibits GTP-bound Ras2p at the ER; component of the GPI-GnT complex which catalyzes the first step in GPI-anchor biosynthesis; probable homolog of mammalian PIG-Y protein"	719.070340883067	602.9845651993379	-65536	15.0	N	NONE	NONE	NONE	UNKNOWN	UNKNOWN	0	SansSerif	12	-16777216	NONE	TRUE
-342	SEC31	YDL195W	NONE	SEC31	 SGDID:S000002354, Chr IV from 107209-111030, Verified ORF, "Essential phosphoprotein component (p150) of the COPII coat of secretory pathway vesicles, in complex with Sec13p; required for ER-derived transport vesicle formation"	717.7586919608716	603.4928115048201	-65536	15.0	N	NONE	NONE	NONE	UNKNOWN	UNKNOWN	0	SansSerif	12	-16777216	NONE	TRUE
-343	TFB4	YPR056W	NONE	TFB4	 SGDID:S000006260, Chr XVI from 671123-672139, Verified ORF, "Subunit of TFIIH complex, involved in transcription initiation, similar to 34 kDa subunit of human TFIIH; interacts with Ssl1p"	716.4443716037171	603.99777722048	-65536	15.0	N	NONE	NONE	NONE	UNKNOWN	UNKNOWN	0	SansSerif	12	-16777216	NONE	TRUE
-344	RPC11	YDR045C	NONE	RPC11	 SGDID:S000002452, Chr IV from 548308-547976, reverse complement, Verified ORF, "RNA polymerase III subunit C11; mediates pol III RNA cleavage activity and is important for termination of transcription; homologous to TFIIS"	715.1273971283523	604.4994556931723	-65536	15.0	N	NONE	NONE	NONE	UNKNOWN	UNKNOWN	0	SansSerif	12	-16777216	NONE	TRUE
-345	RPC25	YKL144C	NONE	RPC25	 SGDID:S000001627, Chr XI from 176486-175848, reverse complement, Verified ORF, "RNA polymerase III subunit C25"	713.8077858864954	604.9978403130624	-65536	15.0	N	NONE	NONE	NONE	UNKNOWN	UNKNOWN	0	SansSerif	12	-16777216	NONE	TRUE
-346	RPC40	YPR110C	NONE	RPC40	 SGDID:S000006314, Chr XVI from 746833-745826, reverse complement, Verified ORF, "RNA polymerase subunit, common to RNA polymerase I and III"	712.4855552646048	605.4929245137135	-65536	15.0	N	NONE	NONE	NONE	UNKNOWN	UNKNOWN	0	SansSerif	12	-16777216	NONE	TRUE
-347	YJL047C-A	YJL047CA	NONE	YJL047C-A	 SGDID:S000028804, Chr X from 349173-349039, reverse complement, Uncharacterized ORF, "Putative protein of unknown function"	711.1607226836506	605.9847017721738	-65536	15.0	N	NONE	NONE	NONE	UNKNOWN	UNKNOWN	0	SansSerif	12	-16777216	NONE	TRUE
-348	YJL077W-A	YJL077WA	NONE	YJL077W-A	 SGDID:S000028661, Chr X from 294794-294880, Dubious ORF, "Dubious open reading frame unlikely to encode a protein, based on available experimental and comparative sequence data; completely overlaps the verified gene YJL077C/ICS3"	709.8333055988852	606.4731656090613	-65536	15.0	N	NONE	NONE	NONE	UNKNOWN	UNKNOWN	0	SansSerif	12	-16777216	NONE	TRUE
-349	SNF2	YOR290C	NONE	SNF2	 SGDID:S000005816, Chr XV from 860257-855146, reverse complement, Verified ORF, "Catalytic subunit of the SWI/SNF chromatin remodeling complex involved in transcriptional regulation; contains DNA-stimulated ATPase activity; functions interdependently in transcriptional activation with Snf5p and Snf6p"	708.5033214996123	606.9583095886503	-65536	15.0	N	NONE	NONE	NONE	UNKNOWN	UNKNOWN	0	SansSerif	12	-16777216	NONE	TRUE
-350	SGF73	YGL066W	NONE	SGF73	 SGDID:S000003034, Chr VII from 377612-379585, Verified ORF, "73 kDa subunit of SAGA histone acetyltransferase complex; involved in formation of the preinitiation complex assembly at promoters"	707.1707879089575	607.4401273189553	-65536	15.0	N	NONE	NONE	NONE	UNKNOWN	UNKNOWN	0	SansSerif	12	-16777216	NONE	TRUE
-351	TAF8	YML114C	NONE	TAF8	 SGDID:S000004582, Chr XIII from 43575-42043, reverse complement, Verified ORF, "TFIID subunit (65 kDa), involved in RNA polymerase II transcription initiation"	705.8357223836371	607.9186124518158	-65536	15.0	N	NONE	NONE	NONE	UNKNOWN	UNKNOWN	0	SansSerif	12	-16777216	NONE	TRUE
-353	NUT2	YPR168W	NONE	NUT2	 SGDID:S000006372, Chr XVI from 878072-878545, Verified ORF, "Subunit of the RNA polymerase II mediator complex; associates with core polymerase subunits to form the RNA polymerase II holoenzyme; required for transcriptional activation and has a role in basal transcription"	703.1580659224292	608.8655597521863	-65536	15.0	N	NONE	NONE	NONE	UNKNOWN	UNKNOWN	0	SansSerif	12	-16777216	NONE	TRUE
-354	MED6	YHR058C	NONE	MED6	 SGDID:S000001100, Chr VIII from 219886-218999, reverse complement, Verified ORF, "Subunit of the RNA polymerase II mediator complex; associates with core polymerase subunits to form the RNA polymerase II holoenzyme; essential for transcriptional regulation"	701.8155102658435	609.3340094432491	-65536	15.0	N	NONE	NONE	NONE	UNKNOWN	UNKNOWN	0	SansSerif	12	-16777216	NONE	TRUE
-355	TIM9	YEL020WA	NONE	TIM9	 SGDID:S000007256, Chr V from 117211-117474, Verified ORF, "Mitochondrial intermembrane space protein, forms a complex with Mrs11p/Tim10p that mediates import and insertion of a subset of polytopic inner membrane proteins; may prevent aggregation of incoming proteins in a chaperone-like manner"	700.4704932327309	609.7991015841374	-65536	15.0	N	NONE	NONE	NONE	UNKNOWN	UNKNOWN	0	SansSerif	12	-16777216	NONE	TRUE
-358	RET1	YOR207C	NONE	RET1	 SGDID:S000005733, Chr XV from 733458-730009, reverse complement, Verified ORF, "Second-largest subunit of RNA polymerase III, which is responsible for the transcription of tRNA and 5S RNA genes, and other low molecular weight RNAs"	696.4208512468894	611.1741716494889	-65536	15.0	N	NONE	NONE	NONE	UNKNOWN	UNKNOWN	0	SansSerif	12	-16777216	NONE	TRUE
-359	TRA1	YHR099W	NONE	TRA1	 SGDID:S000001141, Chr VIII from 302764-313998, Verified ORF, "Subunit of SAGA and NuA4 histone acetyltransferase complexes; interacts with acidic activators (e.g., Gal4p) which leads to transcription activation; similar to human TRRAP, which is a cofactor for c-Myc mediated oncogenic transformation"	695.0661662403721	611.6257727553228	-65536	15.0	N	NONE	NONE	NONE	UNKNOWN	UNKNOWN	0	SansSerif	12	-16777216	NONE	TRUE
-360	RRB1	YMR131C	NONE	RRB1	 SGDID:S000004738, Chr XIII from 534697-533162, reverse complement, Verified ORF, "Essential nuclear protein involved in early steps of ribosome biogenesis; physically interacts with the ribosomal protein Rpl3p"	693.7091087829045	612.0739861159924	-65536	15.0	N	NONE	NONE	NONE	UNKNOWN	UNKNOWN	0	SansSerif	12	-16777216	NONE	TRUE
-365	MED7	YOL135C	NONE	MED7	 SGDID:S000005495, Chr XV from 70044-69376, reverse complement, Verified ORF, "Subunit of the RNA polymerase II mediator complex; associates with core polymerase subunits to form the RNA polymerase II holoenzyme; essential for transcriptional regulation"	686.8888616061535	614.2640316191549	-65536	15.0	N	NONE	NONE	NONE	UNKNOWN	UNKNOWN	0	SansSerif	12	-16777216	NONE	TRUE
-369	SNF12	YNR023W	NONE	SNF12	 SGDID:S000005306, Chr XIV from 670420-672120, Verified ORF, "73 kDa subunit of the SWI/SNF chromatin remodeling complex involved in transcriptional regulation; homolog of Rsc6p subunit of the RSC chromatin remodeling complex; deletion mutants are temperature-sensitive"	681.3917916729246	615.9544982279087	-65536	15.0	N	NONE	NONE	NONE	UNKNOWN	UNKNOWN	0	SansSerif	12	-16777216	NONE	TRUE
-370	SWP82	YFL049W	NONE	SWP82	 SGDID:S000001845, Chr VI from 36803-38674, Verified ORF, "Member of the SWI/SNF chromatin remodeling complex in which it plays an as yet unidentified role; has identifiable counterparts in closely related yeast species; abundantly expressed in many growth conditions; paralog of Npl6p"	680.0119981371997	616.368516742311	-65536	15.0	N	NONE	NONE	NONE	UNKNOWN	UNKNOWN	0	SansSerif	12	-16777216	NONE	TRUE
-371	NRD1	YNL251C	NONE	NRD1	 SGDID:S000005195, Chr XIV from 174316-172589, reverse complement, Verified ORF, "RNA-binding protein that interacts with the C-terminal domain of the RNA polymerase II large subunit (Rpo21p), required for transcription termination and 3' end maturation of nonpolyadenylated RNAs"	678.6300304958115	616.7790850238107	-65536	15.0	N	NONE	NONE	NONE	UNKNOWN	UNKNOWN	0	SansSerif	12	-16777216	NONE	TRUE
-373	SKO1	YNL167C	NONE	SKO1	 SGDID:S000005111, Chr XIV from 321361-319418, reverse complement, Verified ORF, "Basic leucine zipper (bZIP) transcription factor of the ATF/CREB family, forms a complex with Tup1p and Ssn6p to both activate and repress transcription; cytosolic and nuclear protein involved in osmotic and oxidative stress responses"	675.8596457565761	617.5898492959607	-65536	15.0	N	NONE	NONE	NONE	UNKNOWN	UNKNOWN	0	SansSerif	12	-16777216	NONE	TRUE
-374	YDL240C-A	YDL240CA	NONE	YDL240C-A	 SGDID:S000007601, Chr IV from 22608-22471, reverse complement, Dubious ORF, "Dubious open reading frame unlikely to encode a protein, based on available experimental and comparative sequence data; identified by sequence comparison with hemiascomycetous yeast species"	674.4712651597665	617.990034604435	-65536	15.0	N	NONE	NONE	NONE	UNKNOWN	UNKNOWN	0	SansSerif	12	-16777216	NONE	TRUE
-379	CTK3	YML112W	NONE	CTK3	 SGDID:S000004580, Chr XIII from 45063-45953, Verified ORF, "Gamma subunit of C-terminal domain kinase I (CTDK-I), which phosphorylates the C-terminal repeated domain of the RNA polymerase II large subunit (Rpo21p) to affect both transcription and pre-mRNA 3' end processing"	667.4982124290175	619.9387833400854	-65536	15.0	N	NONE	NONE	NONE	UNKNOWN	UNKNOWN	0	SansSerif	12	-16777216	NONE	TRUE
-380	CTK2	YJL006C	NONE	CTK2	 SGDID:S000003543, Chr X from 424103-423132, reverse complement, Verified ORF, "Beta subunit of C-terminal domain kinase I (CTDK-I), which phosphorylates the C-terminal repeated domain of the RNA polymerase II large subunit (Rpo21p) to affect both transcription and pre-mRNA 3' end processing; has similarity to cyclins"	666.0975005561182	620.3180615799058	-65536	15.0	N	NONE	NONE	NONE	UNKNOWN	UNKNOWN	0	SansSerif	12	-16777216	NONE	TRUE
-387	YKL222C	YKL222C	NONE	YKL222C	 SGDID:S000001705, Chr XI from 5621-3504, reverse complement, Verified ORF, "Protein of unknown function that may interact with ribosomes, based on co-purification experiments; similar to transcriptional regulators from the zinc cluster (binuclear cluster) family; null mutant is sensitive to caffeine"	656.2378124707061	622.8746716831131	-65536	15.0	N	NONE	NONE	NONE	UNKNOWN	UNKNOWN	0	SansSerif	12	-16777216	NONE	TRUE
-389	CAF17	YJR122W	NONE	CAF17	 SGDID:S000003883, Chr X from 649770-651263, Verified ORF, "Mitochondrial protein that interacts with Ccr4p in the two-hybrid system; 3'-untranslated region contains a putative mRNA localization element common to genes encoding mitochondrial proteins"	653.4037319208107	623.5733791915306	-65536	15.0	N	NONE	NONE	NONE	UNKNOWN	UNKNOWN	0	SansSerif	12	-16777216	NONE	TRUE
-390	MSS18	YPR134W	NONE	MSS18	 SGDID:S000006338, Chr XVI from 798047-798853, Verified ORF, "Nuclear encoded protein needed for efficient splicing of mitochondrial COX1 aI5beta intron; mss18 mutations block cleavage of 5' exon - intron junction; phenotype of intronless strain suggests additional functions"	651.9839470096538	623.9174174953196	-65536	15.0	N	NONE	NONE	NONE	UNKNOWN	UNKNOWN	0	SansSerif	12	-16777216	NONE	TRUE
-393	SIP4	YJL089W	NONE	SIP4	 SGDID:S000003625, Chr X from 265921-268410, Verified ORF, "C6 zinc cluster transcriptional activator that binds to the carbon source-responsive element (CSRE) of gluconeogenic genes; involved in the positive regulation of gluconeogenesis; regulated by Snf1p protein kinase; localized to the nucleus"	647.7138382774339	624.9282163512203	-65536	15.0	N	NONE	NONE	NONE	UNKNOWN	UNKNOWN	0	SansSerif	12	-16777216	NONE	TRUE
-397	NOT3	YIL038C	NONE	NOT3	 SGDID:S000001300, Chr IX from 282651-280141, reverse complement, Verified ORF, "Subunit of the CCR4-NOT complex, which is a global transcriptional regulator with roles in transcription initiation and elongation and in mRNA degradation"	641.9959680836253	626.226046278423	-65536	15.0	N	NONE	NONE	NONE	UNKNOWN	UNKNOWN	0	SansSerif	12	-16777216	NONE	TRUE
-406	YAP6	YDR259C	NONE	YAP6	 SGDID:S000002667, Chr IV from 975778-974627, reverse complement, Verified ORF, "Putative basic leucine zipper (bZIP) transcription factor; overexpression increases sodium and lithium tolerance"	629.034723322213	628.9363333744824	-65536	15.0	N	NONE	NONE	NONE	UNKNOWN	UNKNOWN	0	SansSerif	12	-16777216	NONE	TRUE
-407	YLL019W-A	YLL019WA	NONE	YLL019W-A	 SGDID:S000028670, Chr XII from 106907-106999, Dubious ORF, "Dubious open reading frame unlikely to encode a protein; completely overlaps the verified gene KNS1"	627.5868191088869	629.2194487678901	-65536	15.0	N	NONE	NONE	NONE	UNKNOWN	UNKNOWN	0	SansSerif	12	-16777216	NONE	TRUE
-410	RDS1	YCR106W	NONE	RDS1	 SGDID:S000000703, Chr III from 310955-313453, Verified ORF, "Zinc cluster transcription factor involved in conferring resistance to cycloheximide"	623.2342825882685	630.0470629684169	-65536	15.0	N	NONE	NONE	NONE	UNKNOWN	UNKNOWN	0	SansSerif	12	-16777216	NONE	TRUE
-413	NIP7	YPL211W	NONE	NIP7	 SGDID:S000006132, Chr XVI from 153494-154039, Verified ORF, "Nucleolar protein required for 60S ribosome subunit biogenesis, constituent of 66S pre-ribosomal particles; physically interacts with Nop8p and the exosome subunit Rrp43p"	618.8689118718183	630.8420033720429	-65536	15.0	N	NONE	NONE	NONE	UNKNOWN	UNKNOWN	0	SansSerif	12	-16777216	NONE	TRUE
-414	RRP5	YMR229C	NONE	RRP5	 SGDID:S000004842, Chr XIII from 731122-725933, reverse complement, Verified ORF, "Protein required for the synthesis of both 18S and 5.8S rRNA; C-terminal region is crucial for the formation of 18S rRNA and N-terminal region is required for the 5.8S rRNA; component of small ribosomal subunit (SSU) processosome"	617.4110256815375	631.0997062587412	-65536	15.0	N	NONE	NONE	NONE	UNKNOWN	UNKNOWN	0	SansSerif	12	-16777216	NONE	TRUE
-415	DBP10	YDL031W	NONE	DBP10	 SGDID:S000002189, Chr IV from 394214-397201, Verified ORF, "Putative ATP-dependent RNA helicase of the DEAD-box protein family, constituent of 66S pre-ribosomal particles; essential protein involved in ribosome biogenesis"	615.9517901809432	631.3537648226348	-65536	15.0	N	NONE	NONE	NONE	UNKNOWN	UNKNOWN	0	SansSerif	12	-16777216	NONE	TRUE
-416	NIP1	YMR309C	NONE	NIP1	 SGDID:S000004926, Chr XIII from 895425-892987, reverse complement, Verified ORF, "Subunit of the eukaryotic translation initiation factor 3 (eIF3), involved in the assembly of preinitiation complex and start codon selection"	614.4912245961052	631.6041757163904	-65536	15.0	N	NONE	NONE	NONE	UNKNOWN	UNKNOWN	0	SansSerif	12	-16777216	NONE	TRUE
-417	RLP24	YLR009W	NONE	RLP24	 SGDID:S000003999, Chr XII from 166536-167135, Verified ORF, "Essential protein with similarity to Rpl24Ap and Rpl24Bp, associated with pre-60S ribosomal subunits and required for ribosomal large subunit biogenesis"	613.0293481706174	631.8509356407342	-65536	15.0	N	NONE	NONE	NONE	UNKNOWN	UNKNOWN	0	SansSerif	12	-16777216	NONE	TRUE
-418	MAK21	YDR060W	NONE	MAK21	 SGDID:S000002467, Chr IV from 570646-573723, Verified ORF, "Constituent of 66S pre-ribosomal particles, required for large (60S) ribosomal subunit biogenesis; involved in nuclear export of pre-ribosomes; required for maintenance of dsRNA virus; homolog of human CAATT-binding protein"	611.5661801653448	632.0940413444955	-65536	15.0	N	NONE	NONE	NONE	UNKNOWN	UNKNOWN	0	SansSerif	12	-16777216	NONE	TRUE
-419	IPI1	YHR085W	NONE	IPI1	 SGDID:S000001127, Chr VIII from 276766-277770, Verified ORF, "Essential component of the Rix1 complex (with Rix1p and Ipi3p) that is required for processing of ITS2 sequences from 35S pre-rRNA; Rix1 complex associates with Mdn1p in pre-60S ribosomal particles"	610.1017398581696	632.33348962465	-65536	15.0	N	NONE	NONE	NONE	UNKNOWN	UNKNOWN	0	SansSerif	12	-16777216	NONE	TRUE
-420	EBP2	YKL172W	NONE	EBP2	 SGDID:S000001655, Chr XI from 125764-127047, Verified ORF, "Essential protein required for the maturation of 25S rRNA and 60S ribosomal subunit assembly, localizes to the nucleolus; constituent of 66S pre-ribosomal particles"	608.6360465437369	632.5692773263613	-65536	15.0	N	NONE	NONE	NONE	UNKNOWN	UNKNOWN	0	SansSerif	12	-16777216	NONE	TRUE
-421	KRI1	YNL308C	NONE	KRI1	 SGDID:S000005252, Chr XIV from 55896-54121, reverse complement, Verified ORF, "Essential nucleolar protein required for 40S ribosome biogenesis; physically and functionally interacts with Krr1p"	607.1691195332011	632.8014013430225	-65536	15.0	N	NONE	NONE	NONE	UNKNOWN	UNKNOWN	0	SansSerif	12	-16777216	NONE	TRUE
-422	RIO1	YOR119C	NONE	RIO1	 SGDID:S000005645, Chr XV from 550247-548793, reverse complement, Verified ORF, "Essential serine kinase involved in cell cycle progression and processing of the 20S pre-rRNA into mature 18S rRNA"	605.7009781539707	633.0298586162976	-65536	15.0	N	NONE	NONE	NONE	UNKNOWN	UNKNOWN	0	SansSerif	12	-16777216	NONE	TRUE
-423	RRP15	YPR143W	NONE	RRP15	 SGDID:S000006347, Chr XVI from 818319-819071, Verified ORF, "Nucleolar protein, constituent of pre-60S ribosomal particles; required for processing of the 27S pre-rRNA at the A2 site to yield 5.8S and 25S rRNA"	604.2316417494542	633.2546461361615	-65536	15.0	N	NONE	NONE	NONE	UNKNOWN	UNKNOWN	0	SansSerif	12	-16777216	NONE	TRUE
-424	PAF1	YBR279W	NONE	PAF1	 SGDID:S000000483, Chr II from 761253-762590, Verified ORF, "RNAP II-associated protein; defines large complex biochemically and functionally distinct from the Srb-Mediator form of Pol II holoenzyme; required for full expression of a subset of cell cycle-regulated genes; homolog of human PD2/hPAF1"	602.7611296788051	633.4757609409398	-65536	15.0	N	NONE	NONE	NONE	UNKNOWN	UNKNOWN	0	SansSerif	12	-16777216	NONE	TRUE
-425	YKL183C-A	YKL183CA	NONE	YKL183C-A	 SGDID:S000028558, Chr XI from 98612-98400, reverse complement, Uncharacterized ORF, "Putative protein of unknown function; identified by fungal homology and RT-PCR"	601.2894613166669	633.6932001173478	-65536	15.0	N	NONE	NONE	NONE	UNKNOWN	UNKNOWN	0	SansSerif	12	-16777216	NONE	TRUE
-427	SMP1	YBR182C	NONE	SMP1	 SGDID:S000000386, Chr II from 594859-593501, reverse complement, Verified ORF, "Putative transcription factor involved in regulating the response to osmotic stress; member of the MADS-box family of transcription factors"	598.3427332924142	634.1170401740911	-65536	15.0	N	NONE	NONE	NONE	UNKNOWN	UNKNOWN	0	SansSerif	12	-16777216	NONE	TRUE
-428	SPT7	YBR081C	NONE	SPT7	 SGDID:S000000285, Chr II from 405245-401247, reverse complement, Verified ORF, "Subunit of the SAGA transcriptional regulatory complex, involved in proper assembly of the complex; also present as a C-terminally truncated form in the SLIK/SALSA transcriptional regulatory complex"	596.8677124547376	634.3234354701473	-65536	15.0	N	NONE	NONE	NONE	UNKNOWN	UNKNOWN	0	SansSerif	12	-16777216	NONE	TRUE
-431	HAP3	YBL021C	NONE	HAP3	 SGDID:S000000117, Chr II from 182097-181663, reverse complement, Verified ORF, "Subunit of the heme-activated, glucose-repressed Hap2p/3p/4p/5p CCAAT-binding complex, a transcriptional activator and global regulator of respiratory gene expression; contains sequences contributing to both complex assembly and DNA binding"	592.4362558899547	634.9204899427002	-65536	15.0	N	NONE	NONE	NONE	UNKNOWN	UNKNOWN	0	SansSerif	12	-16777216	NONE	TRUE
-432	YNL228W	YNL228W	NONE	YNL228W	 SGDID:S000005172, Chr XIV from 220646-221422, Dubious ORF, "Dubious open reading frame unlikely to encode a functional protein, based on available experimental and comparative sequence data; almost completely overlaps ORF YNL227C/JJJ1"	590.9570372249041	635.1121222211696	-65536	15.0	N	NONE	NONE	NONE	UNKNOWN	UNKNOWN	0	SansSerif	12	-16777216	NONE	TRUE
-434	SNT309	YPR101W	NONE	SNT309	 SGDID:S000006305, Chr XVI from 730490-731017, Verified ORF, "Component of NineTeen complex (NTC) containing Prp19p involved in mRNA splicing, interacts physically and genetically with Prp19p"	587.9956170952094	635.4842927375305	-65536	15.0	N	NONE	NONE	NONE	UNKNOWN	UNKNOWN	0	SansSerif	12	-16777216	NONE	TRUE
-435	HSH49	YOR319W	NONE	HSH49	 SGDID:S000005846, Chr XV from 912819-913460, Verified ORF, "U2-snRNP associated splicing factor with similarity to the mammalian splicing factor SAP49; proposed to function as a U2-snRNP assembly factor along with Hsh155p and binding partner Cus1p; contains two RNA recognition motifs (RRM)"	586.5134546485781	635.6648260719118	-65536	15.0	N	NONE	NONE	NONE	UNKNOWN	UNKNOWN	0	SansSerif	12	-16777216	NONE	TRUE
-436	CUS1	YMR240C	NONE	CUS1	 SGDID:S000004853, Chr XIII from 751239-749929, reverse complement, Verified ORF, "Protein required for assembly of U2 snRNP into the spliceosome, forms a complex with Hsh49p and Hsh155p"	585.0303499807235	635.8416549360265	-65536	15.0	N	NONE	NONE	NONE	UNKNOWN	UNKNOWN	0	SansSerif	12	-16777216	NONE	TRUE
-437	PRP39	YML046W	NONE	PRP39	 SGDID:S000004509, Chr XIII from 181474-183363, Verified ORF, "U1 snRNP protein involved in splicing, contains multiple tetriatricopeptide repeats"	583.5463226322017	636.014777000077	-65536	15.0	N	NONE	NONE	NONE	UNKNOWN	UNKNOWN	0	SansSerif	12	-16777216	NONE	TRUE
-438	PRP19	YLL036C	NONE	PRP19	 SGDID:S000003959, Chr XII from 68255-66744, reverse complement, Verified ORF, "Splicing factor associated with the spliceosome; contains a U-box, a motif found in a class of ubiquitin ligases"	582.0613921557263	636.1841899831034	-65536	15.0	N	NONE	NONE	NONE	UNKNOWN	UNKNOWN	0	SansSerif	12	-16777216	NONE	TRUE
-439	SMB1	YER029C	NONE	SMB1	 SGDID:S000000831, Chr V from 213176-212586, reverse complement, Verified ORF, "Core Sm protein Sm B; part of heteroheptameric complex (with Smd1p, Smd2p, Smd3p, Sme1p, Smx3p, and Smx2p) that is part of the spliceosomal U1, U2, U4, and U5 snRNPs; homolog of human Sm B and Sm B'"	580.5755781159093	636.3498916530153	-65536	15.0	N	NONE	NONE	NONE	UNKNOWN	UNKNOWN	0	SansSerif	12	-16777216	NONE	TRUE
-440	PRP28	YDR243C	NONE	PRP28	 SGDID:S000002651, Chr IV from 950280-948514, reverse complement, Verified ORF, "RNA helicase in the DEAD-box family, involved in RNA isomerization at the 5' splice site"	579.0889000890041	636.5118798266204	-65536	15.0	N	NONE	NONE	NONE	UNKNOWN	UNKNOWN	0	SansSerif	12	-16777216	NONE	TRUE
-441	SNU56	YDR240C	NONE	SNU56	 SGDID:S000002648, Chr IV from 945148-943670, reverse complement, Verified ORF, "Component of U1 snRNP required for mRNA splicing via spliceosome; yeast specific, no metazoan counterpart; interacts with mRNA in commitment complex"	577.6013776626479	636.6701523696532	-65536	15.0	N	NONE	NONE	NONE	UNKNOWN	UNKNOWN	0	SansSerif	12	-16777216	NONE	TRUE
-442	PRP11	YDL043C	NONE	PRP11	 SGDID:S000002201, Chr IV from 376477-375677, reverse complement, Verified ORF, "Subunit of the SF3a splicing factor complex, required for spliceosome assembly"	576.113030435603	636.8247071968034	-65536	15.0	N	NONE	NONE	NONE	UNKNOWN	UNKNOWN	0	SansSerif	12	-16777216	NONE	TRUE
-443	BRR1	YPR057W	NONE	BRR1	 SGDID:S000006261, Chr XVI from 672468-673493, Verified ORF, "snRNP protein component of spliceosomal snRNPs, required for pre-mRNA splicing and snRNP biogenesis; in null mutant newly-synthesized snRNAs are destabilized and 3'-end processing is slowed"	574.6238780174988	636.975542271743	-65536	15.0	N	NONE	NONE	NONE	UNKNOWN	UNKNOWN	0	SansSerif	12	-16777216	NONE	TRUE
-444	SMD2	YLR275W	NONE	SMD2	 SGDID:S000004265, Chr XII from 694380-694384,694475-694802, intron sequence removed, Verified ORF, "Core Sm protein Sm D2; part of heteroheptameric complex (with Smb1p, Smd1p, Smd3p, Sme1p, Smx3p, and Smx2p) that is part of the spliceosomal U1, U2, U4, and U5 snRNPs; homolog of human Sm D2"	573.1339400285735	637.1226556071537	-65536	15.0	N	NONE	NONE	NONE	UNKNOWN	UNKNOWN	0	SansSerif	12	-16777216	NONE	TRUE
-445	PRP40	YKL012W	NONE	PRP40	 SGDID:S000001495, Chr XI from 417953-419704, Verified ORF, "U1 snRNP protein involved in splicing, interacts with the branchpoint-binding protein during the formation of the second commitment complex"	571.6432360994154	637.2660452647524	-65536	15.0	N	NONE	NONE	NONE	UNKNOWN	UNKNOWN	0	SansSerif	12	-16777216	NONE	TRUE
-446	SLU7	YDR088C	NONE	SLU7	 SGDID:S000002495, Chr IV from 619642-618494, reverse complement, Verified ORF, "RNA splicing factor, required for ATP-independent portion of 2nd catalytic step of spliceosomal RNA splicing; interacts with Prp18p; contains zinc knuckle domain"	570.1517858707047	637.4057093553174	-65536	15.0	N	NONE	NONE	NONE	UNKNOWN	UNKNOWN	0	SansSerif	12	-16777216	NONE	TRUE
-447	MUD1	YBR119W	NONE	MUD1	 SGDID:S000000323, Chr II from 479332-479339,479429-480317, intron sequence removed, Verified ORF, "U1 snRNP A protein, homolog of human U1-A; involved in nuclear mRNA splicing"	568.6596089929542	637.541646038713	-65536	15.0	N	NONE	NONE	NONE	UNKNOWN	UNKNOWN	0	SansSerif	12	-16777216	NONE	TRUE
-448	PRP3	YDR473C	NONE	PRP3	 SGDID:S000002881, Chr IV from 1405846-1404437, reverse complement, Verified ORF, "Splicing factor, component of the U4/U6-U5 snRNP complex"	567.1667251262505	637.6738535239134	-65536	15.0	N	NONE	NONE	NONE	UNKNOWN	UNKNOWN	0	SansSerif	12	-16777216	NONE	TRUE
-449	PRP21	YJL203W	NONE	PRP21	 SGDID:S000003739, Chr X from 53341-54183, Verified ORF, "Subunit of the SF3a splicing factor complex, required for spliceosome assembly"	565.6731539399956	637.8023300690269	-65536	15.0	N	NONE	NONE	NONE	UNKNOWN	UNKNOWN	0	SansSerif	12	-16777216	NONE	TRUE
-450	NAB6	YML117W	NONE	NAB6	 SGDID:S000004585, Chr XIII from 34243-37647, Verified ORF, "Putative RNA-binding protein, based on computational analysis of large-scale protein-protein interaction data"	564.1789151126466	637.9270739813185	-65536	15.0	N	NONE	NONE	NONE	UNKNOWN	UNKNOWN	0	SansSerif	12	-16777216	NONE	TRUE
-451	DBP1	YPL119C	NONE	DBP1	 SGDID:S000006040, Chr XVI from 326263-324410, reverse complement, Verified ORF, "Putative ATP-dependent RNA helicase of the DEAD-box protein family; mutants show reduced stability of the 40S ribosomal subunit scanning through 5' untranslated regions of mRNAs"	562.6840283314573	638.0480836172324	-65536	15.0	N	NONE	NONE	NONE	UNKNOWN	UNKNOWN	0	SansSerif	12	-16777216	NONE	TRUE
-452	PRP31	YGR091W	NONE	PRP31	 SGDID:S000003323, Chr VII from 666345-667829, Verified ORF, "Splicing factor, component of the U4/U6-U5 snRNP complex"	561.1885132922189	638.165357382413	-65536	15.0	N	NONE	NONE	NONE	UNKNOWN	UNKNOWN	0	SansSerif	12	-16777216	NONE	TRUE
-453	PRP42	YDR235W	NONE	PRP42	 SGDID:S000002643, Chr IV from 933500-935134, Verified ORF, "U1 snRNP protein involved in splicing, required for U1 snRNP biogenesis; contains multiple tetriatricopeptide repeats"	559.6923896989997	638.2788937317273	-65536	15.0	N	NONE	NONE	NONE	UNKNOWN	UNKNOWN	0	SansSerif	12	-16777216	NONE	TRUE
-454	SMD3	YLR147C	NONE	SMD3	 SGDID:S000004137, Chr XII from 434464-434159, reverse complement, Verified ORF, "Core Sm protein Sm D3; part of heteroheptameric complex (with Smb1p, Smd1p, Smd2p, Sme1p, Smx3p, and Smx2p) that is part of the spliceosomal U1, U2, U4, and U5 snRNPs; homolog of human Sm D3"	558.1956772638863	638.3886911692839	-65536	15.0	N	NONE	NONE	NONE	UNKNOWN	UNKNOWN	0	SansSerif	12	-16777216	NONE	TRUE
-455	RSE1	YML049C	NONE	RSE1	 SGDID:S000004513, Chr XIII from 178305-174220, reverse complement, Verified ORF, "Protein involved in pre-mRNA splicing; component of the pre-spliceosome; associates with U2 snRNA; involved in ER to Golgi transport"	556.6983957067234	638.4947482484531	-65536	15.0	N	NONE	NONE	NONE	UNKNOWN	UNKNOWN	0	SansSerif	12	-16777216	NONE	TRUE
-456	DIB1	YPR082C	NONE	DIB1	 SGDID:S000006286, Chr XVI from 704654-704223, reverse complement, Verified ORF, "17-kDa component of the U4/U6aU5 tri-snRNP, plays an essential role in pre-mRNA splicing, orthologue of hDIM1, the human U5-specific 15-kDa protein"	555.2005647548542	638.5970635718862	-65536	15.0	N	NONE	NONE	NONE	UNKNOWN	UNKNOWN	0	SansSerif	12	-16777216	NONE	TRUE
-457	PRP2	YNR011C	NONE	PRP2	 SGDID:S000005294, Chr XIV from 646952-644322, reverse complement, Verified ORF, "RNA-dependent ATPase in the DEAH-box family, required for activation of the spliceosome before the first transesterification step in RNA splicing"	553.7022041428603	638.695635791534	-65536	15.0	N	NONE	NONE	NONE	UNKNOWN	UNKNOWN	0	SansSerif	12	-16777216	NONE	TRUE
-458	PRP16	YKR086W	NONE	PRP16	 SGDID:S000001794, Chr XI from 599499-602714, Verified ORF, "RNA helicase in the DEAH-box family involved in the second catalytic step of splicing, exhibits ATP-dependent RNA unwinding activity"	552.2033336123019	638.7904636086639	-65536	15.0	N	NONE	NONE	NONE	UNKNOWN	UNKNOWN	0	SansSerif	12	-16777216	NONE	TRUE
-459	PRP22	YER013W	NONE	PRP22	 SGDID:S000000815, Chr V from 178840-182277, Verified ORF, "DEAH-box RNA-dependent ATPase/ATP-dependent RNA helicase, associates with lariat intermediates before the second catalytic step of splicing; mediates ATP-dependent mRNA release from the spliceosome and unwinds RNA duplexes"	550.7039729114576	638.881545773878	-65536	15.0	N	NONE	NONE	NONE	UNKNOWN	UNKNOWN	0	SansSerif	12	-16777216	NONE	TRUE
-460	PRP24	YMR268C	NONE	PRP24	 SGDID:S000004881, Chr XIII from 804221-802887, reverse complement, Verified ORF, "Splicing factor that reanneals U4 and U6 snRNPs during spliceosome recycling"	549.2041417950642	638.9688810871285	-65536	15.0	N	NONE	NONE	NONE	UNKNOWN	UNKNOWN	0	SansSerif	12	-16777216	NONE	TRUE
-461	YHC1	YLR298C	NONE	YHC1	 SGDID:S000004289, Chr XII from 725418-724723, reverse complement, Verified ORF, "Component of the U1 snRNP complex required for pre-mRNA splicing; putative ortholog of human U1C protein, which is involved in formation of a complex between U1 snRNP and the pre-mRNA 5' splice site"	547.7038600240563	639.0524683977342	-65536	15.0	N	NONE	NONE	NONE	UNKNOWN	UNKNOWN	0	SansSerif	12	-16777216	NONE	TRUE
-462	PRP6	YBR055C	NONE	PRP6	 SGDID:S000000259, Chr II from 347299-344600, reverse complement, Verified ORF, "Splicing factor, component of the U4/U6-U5 snRNP complex"	546.2031473653066	639.1323066043957	-65536	15.0	N	NONE	NONE	NONE	UNKNOWN	UNKNOWN	0	SansSerif	12	-16777216	NONE	TRUE
-463	AAR2	YBL074C	NONE	AAR2	 SGDID:S000000170, Chr II from 87787-86720, reverse complement, Verified ORF, "Component of the U5 snRNP, required for splicing of U3 precursors; originally described as a splicing factor specifically required for splicing pre-mRNA of the MATa1 cistron"	544.702023591364	639.2083946552093	-65536	15.0	N	NONE	NONE	NONE	UNKNOWN	UNKNOWN	0	SansSerif	12	-16777216	NONE	TRUE
-464	PRP4	YPR178W	NONE	PRP4	 SGDID:S000006382, Chr XVI from 892328-893725, Verified ORF, "Splicing factor, component of the U4/U6-U5 snRNP complex"	543.2005084801949	639.2807315476816	-65536	15.0	N	NONE	NONE	NONE	UNKNOWN	UNKNOWN	0	SansSerif	12	-16777216	NONE	TRUE
-465	PRP8	YHR165C	NONE	PRP8	 SGDID:S000001208, Chr VIII from 436950-429709, reverse complement, Verified ORF, "Component of the U4/U6-U5 snRNP complex, involved in the second catalytic step of splicing"	541.6986218149214	639.3493163287421	-65536	15.0	N	NONE	NONE	NONE	UNKNOWN	UNKNOWN	0	SansSerif	12	-16777216	NONE	TRUE
-466	PRP18	YGR006W	NONE	PRP18	 SGDID:S000003238, Chr VII from 506074-506829, Verified ORF, "Splicing factor involved in the positioning of the 3' splice site during the second catalytic step of splicing, part of snRNP U5, interacts with Slu7p"	540.1963833835608	639.4141480947562	-65536	15.0	N	NONE	NONE	NONE	UNKNOWN	UNKNOWN	0	SansSerif	12	-16777216	NONE	TRUE
-467	PUS7	YOR243C	NONE	PUS7	 SGDID:S000005769, Chr XV from 792242-790212, reverse complement, Verified ORF, "Pseudouridine synthase, catalyzes pseudouridylation at position 35 in U2 snRNA, position 13 in cytoplasmic tRNAs, and position 35 in pre-tRNA(Tyr); Asp(256) mutation abolishes activity; conserved in archaea, some bacteria, and vertebrates"	538.6938129787654	639.4752259915371	-65536	15.0	N	NONE	NONE	NONE	UNKNOWN	UNKNOWN	0	SansSerif	12	-16777216	NONE	TRUE
-469	CSN12	YJR084W	NONE	CSN12	 SGDID:S000003844, Chr X from 583726-584997, Verified ORF, "Subunit of the Cop9 signalosome, which is required for deneddylation, or removal of the ubiquitin-like protein Rub1p from Cdc53p (cullin); involved in adaptation to pheromone signaling"	535.6877554410873	639.5861170079551	-65536	15.0	N	NONE	NONE	NONE	UNKNOWN	UNKNOWN	0	SansSerif	12	-16777216	NONE	TRUE
-470	MSL5	YLR116W	NONE	MSL5	 SGDID:S000004106, Chr XII from 380823-382253, Verified ORF, "Component of the commitment complex, which defines the first step in the splicing pathway; essential protein that interacts with Mud2p and Prp40p, forming a bridge between the intron ends; also involved in nuclear retention of pre-mRNA"	534.1843079143351	639.6359286665545	-65536	15.0	N	NONE	NONE	NONE	UNKNOWN	UNKNOWN	0	SansSerif	12	-16777216	NONE	TRUE
-471	BRR2	YER172C	NONE	BRR2	 SGDID:S000000974, Chr V from 536016-529525, reverse complement, Verified ORF, "RNA-dependent ATPase RNA helicase (DEIH box); required for disruption of U4/U6 base-pairing in native snRNPs to activate the spliceosome for catalysis; homologous to human U5-200kD"	532.6806076258871	639.6819835338639	-65536	15.0	N	NONE	NONE	NONE	UNKNOWN	UNKNOWN	0	SansSerif	12	-16777216	NONE	TRUE
-472	SNU71	YGR013W	NONE	SNU71	 SGDID:S000003245, Chr VII from 514558-516420, Verified ORF, "Component of U1 snRNP required for mRNA splicing via spliceosome; yeast specific, no metazoan counterpart"	531.1766743876559	639.72428100309	-65536	15.0	N	NONE	NONE	NONE	UNKNOWN	UNKNOWN	0	SansSerif	12	-16777216	NONE	TRUE
-473	EXO84	YBR102C	NONE	EXO84	 SGDID:S000000306, Chr II from 447317-445056, reverse complement, Verified ORF, "Essential protein with dual roles in spliceosome assembly and exocytosis; the exocyst complex (Sec3p, Sec5p, Sec6p, Sec8p, Sec10p, Sec15p, Exo70p, and Exo84p) mediates polarized targeting of secretory vesicles to active sites of exocytosis"	529.6725280146237	639.7628205169453	-65536	15.0	N	NONE	NONE	NONE	UNKNOWN	UNKNOWN	0	SansSerif	12	-16777216	NONE	TRUE
-475	CWC22	YGR278W	NONE	CWC22	 SGDID:S000003510, Chr VII from 1046737-1048470, Verified ORF, "Essential protein, component of a complex containing Cef1p, has similarity to S. pombe Cwf22p; putative spliceosomal component, based on computational analysis of large-scale protein-protein interaction data"	526.6636751378635	639.8286236969625	-65536	15.0	N	NONE	NONE	NONE	UNKNOWN	UNKNOWN	0	SansSerif	12	-16777216	NONE	TRUE
-477	SNP1	YIL061C	NONE	SNP1	 SGDID:S000001323, Chr IX from 245556-244654, reverse complement, Verified ORF, "Component of U1 snRNP required for mRNA splicing via spliceosome; may interact with poly(A) polymerase to regulate polyadenylation; homolog of human U1 70K protein"	523.654207566925	639.8793896059832	-65536	15.0	N	NONE	NONE	NONE	UNKNOWN	UNKNOWN	0	SansSerif	12	-16777216	NONE	TRUE
-478	SPP381	YBR152W	NONE	SPP381	 SGDID:S000000356, Chr II from 546370-547245, Verified ORF, "mRNA splicing factor, component of U4/U6.U5 tri-snRNP; interacts genetically and physically with Prp38p"	522.1492928337627	639.8991327168329	-65536	15.0	N	NONE	NONE	NONE	UNKNOWN	UNKNOWN	0	SansSerif	12	-16777216	NONE	TRUE
-479	HSH155	YMR288W	NONE	HSH155	 SGDID:S000004901, Chr XIII from 845570-848485, Verified ORF, "U2-snRNP associated splicing factor that forms extensive associations with the branch site-3' splice site-3' exon region upon prespliceosome formation; similarity to the mammalian U2 snRNP-associated splicing factor SAP155"	520.6442839055223	639.9151155685636	-65536	15.0	N	NONE	NONE	NONE	UNKNOWN	UNKNOWN	0	SansSerif	12	-16777216	NONE	TRUE
-480	COP1	YDL145C	NONE	COP1	 SGDID:S000002304, Chr IV from 198177-194572, reverse complement, Verified ORF, "Alpha subunit of COPI vesicle coatomer complex, which surrounds transport vesicles in the early secretory pathway"	519.1392006113587	639.9273379505938	-65536	15.0	N	NONE	NONE	NONE	UNKNOWN	UNKNOWN	0	SansSerif	12	-16777216	NONE	TRUE
-481	FUN12	YAL035W	NONE	FUN12	 SGDID:S000000033, Chr I from 76428-79436, Verified ORF, "GTPase, required for general translation initiation by promoting Met-tRNAiMet binding to ribosomes and ribosomal subunit joining; homolog of bacterial IF2"	517.6340627814061	639.9357997018886	-65536	15.0	N	NONE	NONE	NONE	UNKNOWN	UNKNOWN	0	SansSerif	12	-16777216	NONE	TRUE
-482	ZPR1	YGR211W	NONE	ZPR1	 SGDID:S000003443, Chr VII from 915246-916706, Verified ORF, "Essential protein with two zinc fingers, present in the nucleus of growing cells but relocates to the cytoplasm in starved cells via a process mediated by Cpr1p; binds to translation elongation factor eEF-1 (Tef1p)"	516.1288902465177	639.9405007109606	-65536	15.0	N	NONE	NONE	NONE	UNKNOWN	UNKNOWN	0	SansSerif	12	-16777216	NONE	TRUE
-483	NOB1	YOR056C	NONE	NOB1	 SGDID:S000005582, Chr XV from 431628-430249, reverse complement, Verified ORF, "Essential nuclear protein involved in proteasome maturation and synthesis of 40S ribosomal subunits; required for cleavage of the 20S pre-rRNA to generate the mature 18S rRNA"	514.6237028380037	639.9414409158719	-65536	15.0	N	NONE	NONE	NONE	UNKNOWN	UNKNOWN	0	SansSerif	12	-16777216	NONE	TRUE
-484	DHR2	YKL078W	NONE	DHR2	 SGDID:S000001561, Chr XI from 288489-290696, Verified ORF, "Predominantly nucleolar DEAH-box ATP-dependent RNA helicase, required for 18S rRNA synthesis"	513.1185203873704	639.938620304235	-65536	15.0	N	NONE	NONE	NONE	UNKNOWN	UNKNOWN	0	SansSerif	12	-16777216	NONE	TRUE
-485	PRP5	YBR237W	NONE	PRP5	 SGDID:S000000441, Chr II from 691964-694513, Verified ORF, "RNA helicase in the DEAD-box family, necessary for prespliceosome formation, bridges U1 and U2 snRNPs and enables stable U2 snRNP association with intron RNA"	511.6133627260585	639.9320389132124	-65536	15.0	N	NONE	NONE	NONE	UNKNOWN	UNKNOWN	0	SansSerif	12	-16777216	NONE	TRUE
-486	NAM8	YHR086W	NONE	NAM8	 SGDID:S000001128, Chr VIII from 278155-279726, Verified ORF, "RNA binding protein, component of the U1 snRNP protein; mutants are defective in meiotic recombination and in formation of viable spores, involved in the formation of DSBs through meiosis-specific splicing of MER2 pre-mRNA"	510.10824968518256	639.9216968295173	-65536	15.0	N	NONE	NONE	NONE	UNKNOWN	UNKNOWN	0	SansSerif	12	-16777216	NONE	TRUE
-487	SYF1	YDR416W	NONE	SYF1	 SGDID:S000002824, Chr IV from 1298424-1301003, Verified ORF, "Component of the spliceosome complex involved in pre-mRNA splicing; involved in regulation of cell cycle progression; similar to Drosophila crooked neck protein"	508.60320109526884	639.9075941894107	-65536	15.0	N	NONE	NONE	NONE	UNKNOWN	UNKNOWN	0	SansSerif	12	-16777216	NONE	TRUE
-488	YLR252W	YLR252W	NONE	YLR252W	 SGDID:S000004242, Chr XII from 641959-642264, Dubious ORF, "Dubious open reading frame unlikely to encode a protein, based on experimental and comparative sequence data; partially overlaps the verified gene SYM1, a mitochondrial protein involved in ethanol metabolism"	507.09823678599463	639.8897311787014	-65536	15.0	N	NONE	NONE	NONE	UNKNOWN	UNKNOWN	0	SansSerif	12	-16777216	NONE	TRUE
-490	LPE10	YPL060W	NONE	LPE10	 SGDID:S000005981, Chr XVI from 434520-435761, Verified ORF, "Mitochondrial inner membrane magnesium transporter, involved in maintenance of magnesium concentrations inside mitochondria; indirectly affects splicing of group II introns; functionally and structurally related to Mrs2p"	504.0886403222602	639.8427250364279	-65536	15.0	N	NONE	NONE	NONE	UNKNOWN	UNKNOWN	0	SansSerif	12	-16777216	NONE	TRUE
-491	YDR169C-A	YDR169CA	NONE	YDR169C-A	 SGDID:S000028538, Chr IV from 794720-794571, reverse complement, Uncharacterized ORF, "Putative protein of unknown function; identified by fungal homology and RT-PCR"	502.58404782055726	639.8135825241902	-65536	15.0	N	NONE	NONE	NONE	UNKNOWN	UNKNOWN	0	SansSerif	12	-16777216	NONE	TRUE
-495	LEU3	YLR451W	NONE	LEU3	 SGDID:S000004443, Chr XII from 1036090-1038750, Verified ORF, "Zinc-finger transcription factor that regulates genes involved in branched chain amino acid biosynthesis and ammonia assimilation; positively regulated by alpha-isopropylmalate, an intermediate in leucine biosynthesis"	496.5675118728464	639.6594257382052	-65536	15.0	N	NONE	NONE	NONE	UNKNOWN	UNKNOWN	0	SansSerif	12	-16777216	NONE	TRUE
-496	CNB1	YKL190W	NONE	CNB1	 SGDID:S000001673, Chr XI from 82952-83003,83080-83555, intron sequence removed, Verified ORF, "Calcineurin B; the regulatory subunit of calcineurin, a Ca++/calmodulin-regulated type 2B protein phosphatase which regulates Crz1p (a stress-response transcription factor), the other calcineurin subunit is encoded by CNA1 and/or CMP1"	495.0639354889592	639.6114923963079	-65536	15.0	N	NONE	NONE	NONE	UNKNOWN	UNKNOWN	0	SansSerif	12	-16777216	NONE	TRUE
-497	HUL5	YGL141W	NONE	HUL5	 SGDID:S000003109, Chr VII from 238358-241090, Verified ORF, "Protein with similarity to hect domain E3 ubiquitin-protein ligases, not essential for viability"	493.5606217714917	639.5598025850792	-65536	15.0	N	NONE	NONE	NONE	UNKNOWN	UNKNOWN	0	SansSerif	12	-16777216	NONE	TRUE
-498	MRS2	YOR334W	NONE	MRS2	 SGDID:S000005861, Chr XV from 944593-946005, Verified ORF, "Mitochondrial inner membrane Mg(2+) channel, required for maintenance of intramitochondrial Mg(2+) concentrations at the correct level to support splicing of group II introns"	492.0575905272634	639.504356985555	-65536	15.0	N	NONE	NONE	NONE	UNKNOWN	UNKNOWN	0	SansSerif	12	-16777216	NONE	TRUE
-499	PET54	YGR222W	NONE	PET54	 SGDID:S000003454, Chr VII from 939926-940807, Verified ORF, "Mitochondrial translational activator specific for the COX3 mRNA, acts together with Pet122p and Pet494p; also required for splicing of the COX1 intron AI5 beta; located in the mitochondrial inner membrane"	490.5548615593722	639.4451563282557	-65536	15.0	N	NONE	NONE	NONE	UNKNOWN	UNKNOWN	0	SansSerif	12	-16777216	NONE	TRUE
-500	MRS1	YIR021W	NONE	MRS1	 SGDID:S000001460, Chr IX from 397291-398382, Verified ORF, "Protein required for the splicing of two mitochondrial group I introns (BI3 in COB and AI5beta in COX1); forms a splicing complex, containing four subunits of Mrs1p and two subunits of the BI3-encoded maturase, that binds to the BI3 RNA"	489.0524546669333	639.3822013931758	-65536	15.0	N	NONE	NONE	NONE	UNKNOWN	UNKNOWN	0	SansSerif	12	-16777216	NONE	TRUE
-501	YIL156W-B	YIL156WB	NONE	YIL156W-B	 SGDID:S000028511, Chr IX from 47690-47698,47761-47973, intron sequence removed, Uncharacterized ORF, "Putative protein of unknown function, originally identified based on homology to <i>Ashbya gossypii</i> and other related yeasts"	487.5503896448182	639.3154930097743	-65536	15.0	N	NONE	NONE	NONE	UNKNOWN	UNKNOWN	0	SansSerif	12	-16777216	NONE	TRUE
-503	NAM2	YLR382C	NONE	NAM2	 SGDID:S000004374, Chr XII from 884751-882067, reverse complement, Verified ORF, "Mitochondrial leucyl-tRNA synthetase, also has a direct role in splicing of several mitochondrial group I introns; indirectly required for mitochondrial genome maintenance"	484.5473643682646	639.1708194630976	-65536	15.0	N	NONE	NONE	NONE	UNKNOWN	UNKNOWN	0	SansSerif	12	-16777216	NONE	TRUE
-504	SUV3	YPL029W	NONE	SUV3	 SGDID:S000005950, Chr XVI from 495504-497717, Verified ORF, "ATP-dependent RNA helicase, component of the mitochondrial degradosome along with the RNase Dss1p; the degradosome associates with the ribosome and mediates turnover of aberrant or unprocessed RNAs"	483.0464436800051	639.0928562059598	-65536	15.0	N	NONE	NONE	NONE	UNKNOWN	UNKNOWN	0	SansSerif	12	-16777216	NONE	TRUE
-505	MSS51	YLR203C	NONE	MSS51	 SGDID:S000004193, Chr XII from 551962-550652, reverse complement, Verified ORF, "Nuclear encoded protein required for translation of COX1 mRNA; binds to Cox1 protein"	481.54594399390635	639.0111433127507	-65536	15.0	N	NONE	NONE	NONE	UNKNOWN	UNKNOWN	0	SansSerif	12	-16777216	NONE	TRUE
-506	MSK1	YNL073W	NONE	MSK1	 SGDID:S000005017, Chr XIV from 488387-490117, Verified ORF, "Mitochondrial lysine-tRNA synthetase, required for import of both aminoacylated and deacylated forms of tRNA(Lys) into mitochondria"	480.0458850797117	638.9256818600735	-65536	15.0	N	NONE	NONE	NONE	UNKNOWN	UNKNOWN	0	SansSerif	12	-16777216	NONE	TRUE
-507	MRPL13	YKR006C	NONE	MRPL13	 SGDID:S000001714, Chr XI from 450860-450066, reverse complement, Verified ORF, "Mitochondrial ribosomal protein of the large subunit, not essential for mitochondrial translation"	478.5462867013573	638.8364729739203	-65536	15.0	N	NONE	NONE	NONE	UNKNOWN	UNKNOWN	0	SansSerif	12	-16777216	NONE	TRUE
-508	MRPL19	YNL185C	NONE	MRPL19	 SGDID:S000005129, Chr XIV from 292671-292195, reverse complement, Verified ORF, "Mitochondrial ribosomal protein of the large subunit"	477.0471686167114	638.7435178296575	-65536	15.0	N	NONE	NONE	NONE	UNKNOWN	UNKNOWN	0	SansSerif	12	-16777216	NONE	TRUE
-509	IFM1	YOL023W	NONE	IFM1	 SGDID:S000005383, Chr XV from 278057-280087, Verified ORF, "Mitochondrial translation initiation factor 2"	475.54855057731424	638.6468176520101	-65536	15.0	N	NONE	NONE	NONE	UNKNOWN	UNKNOWN	0	SansSerif	12	-16777216	NONE	TRUE
-510	AEP1	YMR064W	NONE	AEP1	 SGDID:S000004668, Chr XIII from 397902-399458, Verified ORF, "Protein required for expression of the mitochondrial OLI1 gene encoding subunit 9 of F1-F0 ATP synthase"	474.0504523281176	638.5463737150453	-65536	15.0	N	NONE	NONE	NONE	UNKNOWN	UNKNOWN	0	SansSerif	12	-16777216	NONE	TRUE
-511	AEP2	YMR282C	NONE	AEP2	 SGDID:S000004895, Chr XIII from 835097-833355, reverse complement, Verified ORF, "Mitochondrial protein, likely involved in translation of the mitochondrial OLI1 mRNA; exhibits genetic interaction with the OLI1 mRNA 5'-untranslated leader"	472.5528936072252	638.4421873421563	-65536	15.0	N	NONE	NONE	NONE	UNKNOWN	UNKNOWN	0	SansSerif	12	-16777216	NONE	TRUE
-512	PET309	YLR067C	NONE	PET309	 SGDID:S000004057, Chr XII from 270711-267814, reverse complement, Verified ORF, "Specific translational activator for the COX1 mRNA, also influences stability of intron-containing COX1 primary transcripts; located in the mitochondrial inner membrane"	471.0558941456317	638.3342599060445	-65536	15.0	N	NONE	NONE	NONE	UNKNOWN	UNKNOWN	0	SansSerif	12	-16777216	NONE	TRUE
-513	YPR013C	YPR013C	NONE	YPR013C	 SGDID:S000006217, Chr XVI from 585582-584629, reverse complement, Uncharacterized ORF, "Putative zinc finger protein; YPR013C is not an essential gene"	469.55947366696364	638.2225928287011	-65536	15.0	N	NONE	NONE	NONE	UNKNOWN	UNKNOWN	0	SansSerif	12	-16777216	NONE	TRUE
-514	PET494	YNR045W	NONE	PET494	 SGDID:S000005328, Chr XIV from 706141-707610, Verified ORF, "Mitochondrial translational activator specific for the COX3 mRNA, acts together with Pet54p and Pet122p; located in the mitochondrial inner membrane"	468.0636518872191	638.107187581389	-65536	15.0	N	NONE	NONE	NONE	UNKNOWN	UNKNOWN	0	SansSerif	12	-16777216	NONE	TRUE
-515	PET130	YJL023C	NONE	PET130	 SGDID:S000003560, Chr X from 398393-397350, reverse complement, Verified ORF, "Protein required for respiratory growth; the authentic, non-tagged protein is detected in highly purified mitochondria in high-throughput studies"	466.56844851450796	637.9880456846232	-65536	15.0	N	NONE	NONE	NONE	UNKNOWN	UNKNOWN	0	SansSerif	12	-16777216	NONE	TRUE
-516	PRP45	YAL032C	NONE	PRP45	 SGDID:S000000030, Chr I from 84475-83336, reverse complement, Verified ORF, "Protein required for pre-mRNA splicing; associates with the spliceosome and interacts with splicing factors Prp22p and Prp46p; orthologous to human transcriptional coactivator SKIP and can activate transcription of a reporter gene"	465.07388324879247	637.8651687081506	-65536	15.0	N	NONE	NONE	NONE	UNKNOWN	UNKNOWN	0	SansSerif	12	-16777216	NONE	TRUE
-517	SFI1	YLL003W	NONE	SFI1	 SGDID:S000003926, Chr XII from 143200-146040, Verified ORF, "Centrin (Cdc31p)-binding protein required for spindle pole body (SPB) duplication, localizes to the half-bridge of the SPB, required for progression through G(2)-M transition, has similarity to Xenopus laevis XCAP-C"	463.5799757816274	637.7385582709294	-65536	15.0	N	NONE	NONE	NONE	UNKNOWN	UNKNOWN	0	SansSerif	12	-16777216	NONE	TRUE
-518	YAL016C-B	YAL016CB	NONE	YAL016C-B	 SGDID:S000028528, Chr I from 124493-124308, reverse complement, Dubious ORF, "Dubious open reading frame unlikely to encode a protein, based on available experimental and comparative sequence data"	462.08674579590075	637.6082160411077	-65536	15.0	N	NONE	NONE	NONE	UNKNOWN	UNKNOWN	0	SansSerif	12	-16777216	NONE	TRUE
-521	POL31	YJR006W	NONE	POL31	 SGDID:S000003766, Chr X from 449195-450658, Verified ORF, "DNA polymerase III (delta) subunit, essential for cell viability; involved in DNA replication and DNA repair"	457.61131742078544	637.1948160149061	-65536	15.0	N	NONE	NONE	NONE	UNKNOWN	UNKNOWN	0	SansSerif	12	-16777216	NONE	TRUE
-522	SIR2	YDL042C	NONE	SIR2	 SGDID:S000002200, Chr IV from 378442-376754, reverse complement, Verified ORF, "Conserved NAD+ dependent histone deacetylase of the Sirtuin family involved in regulation of lifespan;  plays roles in silencing at HML, HMR, telomeres, and the rDNA locus; negatively regulates initiation of DNA replication"	456.12099400728346	637.0495642791817	-65536	15.0	N	NONE	NONE	NONE	UNKNOWN	UNKNOWN	0	SansSerif	12	-16777216	NONE	TRUE
-523	CBP6	YBR120C	NONE	CBP6	 SGDID:S000000324, Chr II from 480917-480429, reverse complement, Verified ORF, "Mitochondrial translational activator of the COB mRNA"	454.631446350586	636.9005898286559	-65536	15.0	N	NONE	NONE	NONE	UNKNOWN	UNKNOWN	0	SansSerif	12	-16777216	NONE	TRUE
-524	MRP21	YBL090W	NONE	MRP21	 SGDID:S000000186, Chr II from 48822-49355, Verified ORF, "Mitochondrial ribosomal protein of the large subunit; MRP21 exhibits genetic interactions with mutations in the COX2 and COX3 mRNA 5'-untranslated leader sequences"	453.14269407613864	636.7478946261325	-65536	15.0	N	NONE	NONE	NONE	UNKNOWN	UNKNOWN	0	SansSerif	12	-16777216	NONE	TRUE
-525	MRPL36	YBR122C	NONE	MRPL36	 SGDID:S000000326, Chr II from 484497-483964, reverse complement, Verified ORF, "Mitochondrial ribosomal protein of the large subunit; overproduction suppresses mutations in the COX2 leader peptide-encoding region"	451.65475679890756	636.591480683438	-65536	15.0	N	NONE	NONE	NONE	UNKNOWN	UNKNOWN	0	SansSerif	12	-16777216	NONE	TRUE
-526	MRPL27	YBR282W	NONE	MRPL27	 SGDID:S000000486, Chr II from 768236-768676, Verified ORF, "Mitochondrial ribosomal protein of the large subunit"	450.1676541231208	636.4313500613948	-65536	15.0	N	NONE	NONE	NONE	UNKNOWN	UNKNOWN	0	SansSerif	12	-16777216	NONE	TRUE
-527	MRPL49	YJL096W	NONE	MRPL49	 SGDID:S000003632, Chr X from 246486-246971, Verified ORF, "Mitochondrial ribosomal protein of the large subunit"	448.68140564201053	636.2675048697945	-65536	15.0	N	NONE	NONE	NONE	UNKNOWN	UNKNOWN	0	SansSerif	12	-16777216	NONE	TRUE
-528	MRPL31	YKL138C	NONE	MRPL31	 SGDID:S000001621, Chr XI from 185686-185291, reverse complement, Verified ORF, "Mitochondrial ribosomal protein of the large subunit"	447.1960309375541	636.0999472673695	-65536	15.0	N	NONE	NONE	NONE	UNKNOWN	UNKNOWN	0	SansSerif	12	-16777216	NONE	TRUE
-529	MRPL38	YKL170W	NONE	MRPL38	 SGDID:S000001653, Chr XI from 130639-131055, Verified ORF, "Mitochondrial ribosomal protein of the large subunit; appears as two protein spots (YmL34 and YmL38) on two-dimensional SDS gels"	445.7115495802167	635.9286794617649	-65536	15.0	N	NONE	NONE	NONE	UNKNOWN	UNKNOWN	0	SansSerif	12	-16777216	NONE	TRUE
-530	MRPL33	YMR286W	NONE	MRPL33	 SGDID:S000004899, Chr XIII from 841941-842201, Verified ORF, "Mitochondrial ribosomal protein of the large subunit"	444.22798112869316	635.7537037095092	-65536	15.0	N	NONE	NONE	NONE	UNKNOWN	UNKNOWN	0	SansSerif	12	-16777216	NONE	TRUE
-531	MRPL17	YNL252C	NONE	MRPL17	 SGDID:S000005196, Chr XIV from 172287-171442, reverse complement, Verified ORF, "Mitochondrial ribosomal protein of the large subunit"	442.74534512965056	635.575022315985	-65536	15.0	N	NONE	NONE	NONE	UNKNOWN	UNKNOWN	0	SansSerif	12	-16777216	NONE	TRUE
-532	YBR131C-A	YBR131CA	NONE	YBR131C-A	 SGDID:S000028601, Chr II from 497733-497644, reverse complement, Dubious ORF, "Dubious ORF unlikely to encode a protein, based on available experimental and comparative sequence data; partially overlaps the verified ORF YBR131W. Identified by gene-trapping, microarray analysis, and genome-wide homology searches"	441.2636611174703	635.3926376353986	-65536	15.0	N	NONE	NONE	NONE	UNKNOWN	UNKNOWN	0	SansSerif	12	-16777216	NONE	TRUE
-533	ARC1	YGL105W	NONE	ARC1	 SGDID:S000003073, Chr VII from 307440-308570, Verified ORF, "Protein that binds tRNA and methionyl- and glutamyl-tRNA synthetases (Mes1p and Gus1p), delivering tRNA to them, stimulating catalysis, and ensuring their localization to the cytoplasm; also binds quadruplex nucleic acids"	439.78294861399104	635.2065520707479	-65536	15.0	N	NONE	NONE	NONE	UNKNOWN	UNKNOWN	0	SansSerif	12	-16777216	NONE	TRUE
-534	SSC1	YJR045C	NONE	SSC1	 SGDID:S000003806, Chr X from 521595-519631, reverse complement, Verified ORF, "Mitochondrial matrix ATPase; subunit of the presequence translocase-associated protein import motor (PAM) and of the SceI endonuclease; involved in protein translocation into the matrix and protein folding; member of HSP70 family"	438.30322712825136	635.0167680737925	-65536	15.0	N	NONE	NONE	NONE	UNKNOWN	UNKNOWN	0	SansSerif	12	-16777216	NONE	TRUE
-535	ADE3	YGR204W	NONE	ADE3	 SGDID:S000003436, Chr VII from 905939-908779, Verified ORF, "Cytoplasmic trifunctional enzyme C1-tetrahydrofolate synthase, involved in single carbon metabolism and required for biosynthesis of purines, thymidylate, methionine, and histidine"	436.82451615623285	634.8232881450197	-65536	15.0	N	NONE	NONE	NONE	UNKNOWN	UNKNOWN	0	SansSerif	12	-16777216	NONE	TRUE
-536	PRE5	YMR314W	NONE	PRE5	 SGDID:S000004931, Chr XIII from 901708-902412, Verified ORF, "20S proteasome alpha-type subunit"	435.34683518060297	634.6261148336127	-65536	15.0	N	NONE	NONE	NONE	UNKNOWN	UNKNOWN	0	SansSerif	12	-16777216	NONE	TRUE
-537	GSP1	YLR293C	NONE	GSP1	 SGDID:S000004284, Chr XII from 721432-720773, reverse complement, Verified ORF, "GTP binding protein (mammalian Ranp homolog) involved in the maintenance of nuclear organization, RNA processing and transport; regulated by Prp20p, Rna1p, Yrb1p, Yrb2p, Yrp4p, Yrb30p, Cse1p and Kap95p; yeast Gsp2p homolog"	433.8702036704586	634.425250737417	-65536	15.0	N	NONE	NONE	NONE	UNKNOWN	UNKNOWN	0	SansSerif	12	-16777216	NONE	TRUE
-538	KAP123	YER110C	NONE	KAP123	 SGDID:S000000912, Chr V from 382099-378758, reverse complement, Verified ORF, "Karyopherin beta, mediates nuclear import of ribosomal proteins prior to assembly into ribosomes and import of histones H3 and H4; localizes to the nuclear pore, nucleus, and cytoplasm; exhibits genetic interactions with RAI1"	432.39464108106944	634.220698502905	-65536	15.0	N	NONE	NONE	NONE	UNKNOWN	UNKNOWN	0	SansSerif	12	-16777216	NONE	TRUE
-539	RPG1	YBR079C	NONE	RPG1	 SGDID:S000000283, Chr II from 398271-395377, reverse complement, Verified ORF, "Subunit of the core complex of translation initiation factor 3(eIF3), essential for translation; part of a subcomplex (Prt1p-Rpg1p-Nip1p) that stimulates binding of mRNA and tRNA(i)Met to ribosomes"	430.9201668536217	634.0124608251424	-65536	15.0	N	NONE	NONE	NONE	UNKNOWN	UNKNOWN	0	SansSerif	12	-16777216	NONE	TRUE
-540	EFT2	YDR385W	NONE	EFT2	 SGDID:S000002793, Chr IV from 1243222-1245750, Verified ORF, "Elongation factor 2 (EF-2), also encoded by EFT1; catalyzes ribosomal translocation during protein synthesis; contains diphthamide, the unique posttranslationally modified histidine residue specifically ADP-ribosylated by diphtheria toxin"	429.446800414962	633.8005404477524	-65536	15.0	N	NONE	NONE	NONE	UNKNOWN	UNKNOWN	0	SansSerif	12	-16777216	NONE	TRUE
-541	SUI2	YJR007W	NONE	SUI2	 SGDID:S000003767, Chr X from 451013-451927, Verified ORF, "Alpha subunit of the translation initiation factor eIF2, involved in the identification of the start codon; phosphorylation of Ser51 is required for regulation of translation by inhibiting the exchange of GDP for GTP"	427.97456117734123	633.5849401628791	-65536	15.0	N	NONE	NONE	NONE	UNKNOWN	UNKNOWN	0	SansSerif	12	-16777216	NONE	TRUE
-542	TEF4	YKL081W	NONE	TEF4	 SGDID:S000001564, Chr XI from 282535-282739,283066-284099, intron sequence removed, Verified ORF, "Translation elongation factor EF-1 gamma"	426.50346853815887	633.3656628111512	-65536	15.0	N	NONE	NONE	NONE	UNKNOWN	UNKNOWN	0	SansSerif	12	-16777216	NONE	TRUE
-543	TIF34	YMR146C	NONE	TIF34	 SGDID:S000004754, Chr XIII from 558523-557480, reverse complement, Verified ORF, "Subunit of the core complex of translation initiation factor 3(eIF3), which is essential for translation"	425.0335418797078	633.1427112816442	-65536	15.0	N	NONE	NONE	NONE	UNKNOWN	UNKNOWN	0	SansSerif	12	-16777216	NONE	TRUE
-544	CAM1	YPL048W	NONE	CAM1	 SGDID:S000005969, Chr XVI from 464398-465645, Verified ORF, "Nuclear protein required for transcription of MXR1; binds the MXR1 promoter in the presence of other nuclear factors; binds calcium and phospholipids; has similarity to translational cofactor EF-1 gamma"	423.56480056891826	632.9160885118425	-65536	15.0	N	NONE	NONE	NONE	UNKNOWN	UNKNOWN	0	SansSerif	12	-16777216	NONE	TRUE
-545	YEF3	YLR249W	NONE	YEF3	 SGDID:S000004239, Chr XII from 636782-639916, Verified ORF, "Translational elongation factor 3, stimulates the binding of aminoacyl-tRNA (AA-tRNA) to ribosomes by releasing EF-1 alpha from the ribosomal complex; contains two ABC cassettes; binds and hydrolyses ATP"	422.0972639571031	632.6857974876009	-65536	15.0	N	NONE	NONE	NONE	UNKNOWN	UNKNOWN	0	SansSerif	12	-16777216	NONE	TRUE
-547	GCD10	YNL062C	NONE	GCD10	 SGDID:S000005006, Chr XIV from 510213-508777, reverse complement, Verified ORF, "Subunit of tRNA (1-methyladenosine) methyltransferase with Gcd14p, required for the modification of the adenine at position 58 in tRNAs, especially tRNAi-Met; first identified as a negative regulator of GCN4 expression"	419.1658821560304	632.2142228608309	-65536	15.0	N	NONE	NONE	NONE	UNKNOWN	UNKNOWN	0	SansSerif	12	-16777216	NONE	TRUE
-548	TRM1	YDR120C	NONE	TRM1	 SGDID:S000002527, Chr IV from 693258-691546, reverse complement, Verified ORF, "tRNA methyltransferase, localizes to both the nucleus and mitochondrion to produce the modified base N2,N2-dimethylguanosine in tRNAs in both compartments"	417.7020755890176	631.9729454715056	-65536	15.0	N	NONE	NONE	NONE	UNKNOWN	UNKNOWN	0	SansSerif	12	-16777216	NONE	TRUE
-549	PUS4	YNL292W	NONE	PUS4	 SGDID:S000005236, Chr XIV from 82806-84017, Verified ORF, "Pseudouridine synthase, catalyzes only the formation of pseudouridine-55 (Psi55), a highly conserved tRNA modification, in mitochondrial and cytoplasmic tRNAs; PUS4 overexpression leads to translational derepression of GCN4 (Gcd- phenotype)"	416.2395509649598	631.7280122540648	-65536	15.0	N	NONE	NONE	NONE	UNKNOWN	UNKNOWN	0	SansSerif	12	-16777216	NONE	TRUE
-550	RPP1	YHR062C	NONE	RPP1	 SGDID:S000001104, Chr VIII from 223760-222879, reverse complement, Verified ORF, "Subunit of both RNase MRP, which cleaves pre-rRNA, and nuclear RNase P, which cleaves tRNA precursors to generate mature 5' ends"	414.77832755326216	631.4794264356113	-65536	15.0	N	NONE	NONE	NONE	UNKNOWN	UNKNOWN	0	SansSerif	12	-16777216	NONE	TRUE
-551	POP1	YNL221C	NONE	POP1	 SGDID:S000005165, Chr XIV from 233696-231069, reverse complement, Verified ORF, "Subunit of both RNase MRP, which cleaves pre-rRNA, and nuclear RNase P, which cleaves tRNA precursors to generate mature 5' ends; binds to the RPR1 RNA subunit in RNase P"	413.31842460618606	631.2271912913728	-65536	15.0	N	NONE	NONE	NONE	UNKNOWN	UNKNOWN	0	SansSerif	12	-16777216	NONE	TRUE
-552	TIF35	YDR429C	NONE	TIF35	 SGDID:S000002837, Chr IV from 1325293-1324469, reverse complement, Verified ORF, "Subunit of the core complex of translation initiation factor 3(eIF3), which is essential for translation"	411.859861358595	630.9713101446582	-65536	15.0	N	NONE	NONE	NONE	UNKNOWN	UNKNOWN	0	SansSerif	12	-16777216	NONE	TRUE
-553	RPC34	YNR003C	NONE	RPC34	 SGDID:S000005286, Chr XIV from 635299-634346, reverse complement, Verified ORF, "RNA polymerase III subunit C34; interacts with TFIIIB70 and is a key determinant in pol III recruitment by the preinitiation complex"	410.40265702770137	630.7117863668141	-65536	15.0	N	NONE	NONE	NONE	UNKNOWN	UNKNOWN	0	SansSerif	12	-16777216	NONE	TRUE
-554	YJL010C	YJL010C	NONE	YJL010C	 SGDID:S000003547, Chr X from 419556-417556, reverse complement, Uncharacterized ORF, "Essential nucleolar protein required for 18S rRNA synthesis"	408.94683081281323	630.4486233771804	-65536	15.0	N	NONE	NONE	NONE	UNKNOWN	UNKNOWN	0	SansSerif	12	-16777216	NONE	TRUE
-555	YNL313C	YNL313C	NONE	YNL313C	 SGDID:S000005257, Chr XIV from 48021-45307, reverse complement, Uncharacterized ORF, "Putative protein of unknown function; identified as interacting with Kar2p, Grs1p, and Tub3p in high-throughput TAP-tagging experiments; YNL313C is an essential gene"	407.49240189508134	630.1818246430453	-65536	15.0	N	NONE	NONE	NONE	UNKNOWN	UNKNOWN	0	SansSerif	12	-16777216	NONE	TRUE
-558	CKB2	YOR039W	NONE	CKB2	 SGDID:S000005565, Chr XV from 405768-406544, Verified ORF, "Beta' regulatory subunit of casein kinase 2, a Ser/Thr protein kinase with roles in cell growth and proliferation; the holoenzyme also contains CKA1, CKA2 and CKB1, the many substrates include transcription factors and all RNA polymerases"	403.13769045866667	629.3596493647728	-65536	15.0	N	NONE	NONE	NONE	UNKNOWN	UNKNOWN	0	SansSerif	12	-16777216	NONE	TRUE
-559	CKA2	YOR061W	NONE	CKA2	 SGDID:S000005587, Chr XV from 441536-442555, Verified ORF, "Alpha' catalytic subunit of casein kinase 2, a Ser/Thr protein kinase with roles in cell growth and proliferation; the holoenzyme also contains CKA1, CKB1 and CKB2, the many substrates include transcription factors and all RNA polymerases"	401.6890421690821	629.078343282866	-65536	15.0	N	NONE	NONE	NONE	UNKNOWN	UNKNOWN	0	SansSerif	12	-16777216	NONE	TRUE
-560	CKA1	YIL035C	NONE	CKA1	 SGDID:S000001297, Chr IX from 288907-287789, reverse complement, Verified ORF, "Alpha catalytic subunit of casein kinase 2, a Ser/Thr protein kinase with roles in cell growth and proliferation; the holoenzyme also contains CKA2, CKB1 and CKB2, the many substrates include transcription factors and all RNA polymerases"	400.2418868012118	628.7934195105006	-65536	15.0	N	NONE	NONE	NONE	UNKNOWN	UNKNOWN	0	SansSerif	12	-16777216	NONE	TRUE
-561	CKB1	YGL019W	NONE	CKB1	 SGDID:S000002987, Chr VII from 458161-458997, Verified ORF, "Beta regulatory subunit of casein kinase 2, a Ser/Thr protein kinase with roles in cell growth and proliferation; the holoenzyme also contains CKA1, CKA2 and CKB2, the many substrates include transcription factors and all RNA polymerases"	398.7962434219645	628.504881801673	-65536	15.0	N	NONE	NONE	NONE	UNKNOWN	UNKNOWN	0	SansSerif	12	-16777216	NONE	TRUE
-562	TRL1	YJL087C	NONE	TRL1	 SGDID:S000003623, Chr X from 272480-269997, reverse complement, Verified ORF, "tRNA ligase, required for tRNA splicing; composed of three essential domains containing the phosphodiesterase, polynucleotide kinase, and ligase activities required for ligation; localized at the inner membrane of the nuclear envelope"	397.3521310783275	628.2127339579945	-65536	15.0	N	NONE	NONE	NONE	UNKNOWN	UNKNOWN	0	SansSerif	12	-16777216	NONE	TRUE
-563	DIS3	YOL021C	NONE	DIS3	 SGDID:S000005381, Chr XV from 285427-282422, reverse complement, Verified ORF, "Catalytic component of the exosome, involved in RNA processing and degradation; binds Gsp1p/Ran and enhances the GEF activity of Srm1p; implicated in mitotic control; homologous to the E. coli RNase R of the RNase II family"	395.90956879711626	627.916979828641	-65536	15.0	N	NONE	NONE	NONE	UNKNOWN	UNKNOWN	0	SansSerif	12	-16777216	NONE	TRUE
-564	UME1	YPL139C	NONE	UME1	 SGDID:S000006060, Chr XVI from 291050-289668, reverse complement, Verified ORF, "Negative regulator of meiosis, required for repression of a subset of meiotic genes during vegetative growth, binding of histone deacetylase Rpd3p required for activity, contains a NEE box and a WD repeat motif; homologous with Wtm1p, Wtm2p"	394.4685755847234	627.6176233103037	-65536	15.0	N	NONE	NONE	NONE	UNKNOWN	UNKNOWN	0	SansSerif	12	-16777216	NONE	TRUE
-565	TOP1	YOL006C	NONE	TOP1	 SGDID:S000005366, Chr XV from 315388-313079, reverse complement, Verified ORF, "Topoisomerase I, nuclear enzyme that relieves torsional strain in DNA by cleaving and re-sealing the phosphodiester backbone; relaxes both positively and negatively supercoiled DNA; functions in replication, transcription, and recombination"	393.02917042686835	627.3146683471361	-65536	15.0	N	NONE	NONE	NONE	UNKNOWN	UNKNOWN	0	SansSerif	12	-16777216	NONE	TRUE
-566	SPT16	YGL207W	NONE	SPT16	 SGDID:S000003175, Chr VII from 98973-102080, Verified ORF, "Subunit of the heterodimeric FACT complex (Spt16p-Pob3p), facilitates RNA Polymerase II transcription elongation through nucleosomes by destabilizing and then reassembling nucleosome structure"	391.59137228834726	627.0081189307034	-65536	15.0	N	NONE	NONE	NONE	UNKNOWN	UNKNOWN	0	SansSerif	12	-16777216	NONE	TRUE
-567	RSC8	YFR037C	NONE	RSC8	 SGDID:S000001933, Chr VI from 229173-227500, reverse complement, Verified ORF, "Component of the RSC chromatin remodeling complex; essential for viability and mitotic growth; homolog of SWI/SNF subunit Swi3p, but unlike Swi3p, does not activate transcription of reporters"	390.155200112783	626.6979790999287	-65536	15.0	N	NONE	NONE	NONE	UNKNOWN	UNKNOWN	0	SansSerif	12	-16777216	NONE	TRUE
-568	CDC12	YHR107C	NONE	CDC12	 SGDID:S000001149, Chr VIII from 328039-326816, reverse complement, Verified ORF, "Component of the septin ring of the mother-bud neck that is required for cytokinesis; septins recruit proteins to the neck and can act as a barrier to diffusion at the membrane, and they comprise the 10nm filaments seen with EM"	388.72067282237595	626.384252941041	-65536	15.0	N	NONE	NONE	NONE	UNKNOWN	UNKNOWN	0	SansSerif	12	-16777216	NONE	TRUE
-569	CTR9	YOL145C	NONE	CTR9	 SGDID:S000005505, Chr XV from 52787-49554, reverse complement, Verified ORF, "Component of the Paf1p complex, which is a large complex that binds to and modulates the activity of RNA polymerase II and is required for expression of a subset of genes, including cyclin genes; contains TPR repeats"	387.28780931765414	626.0669445875203	-65536	15.0	N	NONE	NONE	NONE	UNKNOWN	UNKNOWN	0	SansSerif	12	-16777216	NONE	TRUE
-570	YTM1	YOR272W	NONE	YTM1	 SGDID:S000005798, Chr XV from 832812-834194, Verified ORF, "Constituent of 66S pre-ribosomal particles, required for maturation of the large ribosomal subunit"	385.85662847722443	625.7460582200438	-65536	15.0	N	NONE	NONE	NONE	UNKNOWN	UNKNOWN	0	SansSerif	12	-16777216	NONE	TRUE
-571	NUP85	YJR042W	NONE	NUP85	 SGDID:S000003803, Chr X from 514048-516282, Verified ORF, "Subunit of the Nup84p subcomplex of the nuclear pore complex (NPC), required for assembly of the subcomplex and also for formation of the nucleocytoplasmic Gsp1p concentration gradient that plays a role in nuclear trafficking"	384.42714915752407	625.4215980664303	-65536	15.0	N	NONE	NONE	NONE	UNKNOWN	UNKNOWN	0	SansSerif	12	-16777216	NONE	TRUE
-572	RPD3	YNL330C	NONE	RPD3	 SGDID:S000005274, Chr XIV from 19302-18001, reverse complement, Verified ORF, "Histone deacetylase; regulates transcription and silencing"	382.9993901925719	625.0935684015853	-65536	15.0	N	NONE	NONE	NONE	UNKNOWN	UNKNOWN	0	SansSerif	12	-16777216	NONE	TRUE
-573	UTP18	YJL069C	NONE	UTP18	 SGDID:S000003605, Chr X from 312701-310917, reverse complement, Verified ORF, "Possible U3 snoRNP protein involved in maturation of pre-18S rRNA, based on computational analysis of large-scale protein-protein interaction data"	381.5733703937203	624.7619735474441	-65536	15.0	N	NONE	NONE	NONE	UNKNOWN	UNKNOWN	0	SansSerif	12	-16777216	NONE	TRUE
-574	PNO1	YOR145C	NONE	PNO1	 SGDID:S000005671, Chr XV from 606172-605348, reverse complement, Verified ORF, "Essential nucleolar protein required for pre-18S rRNA processing, interacts with Dim1p, an 18S rRNA dimethyltransferase, and also with Nob1p, which is involved in proteasome biogenesis; contains a KH domain"	380.1491085494075	624.4268178729144	-65536	15.0	N	NONE	NONE	NONE	UNKNOWN	UNKNOWN	0	SansSerif	12	-16777216	NONE	TRUE
-575	GLC7	YER133W	NONE	GLC7	 SGDID:S000000935, Chr V from 432491-432667,433193-433954, intron sequence removed, Verified ORF, "Catalytic subunit of type 1 serine/threonine protein phosphatase, involved in many processes including glycogen metabolism, sporulation, and mitosis; interacts with multiple regulatory subunits; predominantly isolated with Sds22p"	378.7266234249097	624.0881057938198	-65536	15.0	N	NONE	NONE	NONE	UNKNOWN	UNKNOWN	0	SansSerif	12	-16777216	NONE	TRUE
-580	RPO31	YOR116C	NONE	RPO31	 SGDID:S000005642, Chr XV from 544146-539764, reverse complement, Verified ORF, "RNA polymerase III subunit C160, part of core enzyme; similar to bacterial beta-prime subunit"	371.64150373186453	622.3413571603875	-65536	15.0	N	NONE	NONE	NONE	UNKNOWN	UNKNOWN	0	SansSerif	12	-16777216	NONE	TRUE
-581	SRM1	YGL097W	NONE	SRM1	 SGDID:S000003065, Chr VII from 321785-323233, Verified ORF, "Nucleotide exchange factor for Gsp1p, localizes to the nucleus, required for nucleocytoplasmic trafficking of macromolecules; suppressor of the pheromone response pathway; potentially phosphorylated by Cdc28p"	370.23007166888465	621.9814020060484	-65536	15.0	N	NONE	NONE	NONE	UNKNOWN	UNKNOWN	0	SansSerif	12	-16777216	NONE	TRUE
-582	NUP145	YGL092W	NONE	NUP145	 SGDID:S000003060, Chr VII from 337909-341862, Verified ORF, "Essential nucleoporin, catalyzes its own cleavage in vivo to generate a C-terminal fragment that assembles into the Nup84p subcomplex of the nuclear pore complex, and an N-terminal fragment of unknown function that is homologous to Nup100p"	368.82054701339416	621.6179226665741	-65536	15.0	N	NONE	NONE	NONE	UNKNOWN	UNKNOWN	0	SansSerif	12	-16777216	NONE	TRUE
-585	RPM2	YML091C	NONE	RPM2	 SGDID:S000004556, Chr XIII from 90731-87123, reverse complement, Verified ORF, "Protein subunit of mitochondrial RNase P, has roles in nuclear transcription, cytoplasmic and mitochondrial RNA processing, and mitochondrial translation; distributed to mitochondria, cytoplasmic processing bodies, and the nucleus"	364.60360307580976	620.5063876591267	-65536	15.0	N	NONE	NONE	NONE	UNKNOWN	UNKNOWN	0	SansSerif	12	-16777216	NONE	TRUE
-586	RPO41	YFL036W	NONE	RPO41	 SGDID:S000001858, Chr VI from 58781-62836, Verified ORF, "Mitochondrial RNA polymerase; single subunit enzyme similar to those of T3 and T7 bacteriophages; requires a specificity subunit encoded by MTF1 for promoter recognition"	363.20189350637276	620.1288599324907	-65536	15.0	N	NONE	NONE	NONE	UNKNOWN	UNKNOWN	0	SansSerif	12	-16777216	NONE	TRUE
-588	SEN15	YMR059W	NONE	SEN15	 SGDID:S000004663, Chr XIII from 391098-391484, Verified ORF, "Subunit of the tRNA splicing endonuclease, which is composed of Sen2p, Sen15p, Sen34p, and Sen54p"	360.4044928297727	619.3633101681883	-65536	15.0	N	NONE	NONE	NONE	UNKNOWN	UNKNOWN	0	SansSerif	12	-16777216	NONE	TRUE
-589	POP4	YBR257W	NONE	POP4	 SGDID:S000000461, Chr II from 728880-729719, Verified ORF, "Subunit of both RNase MRP, which cleaves pre-rRNA, and nuclear RNase P, which cleaves tRNA precursors to generate mature 5' ends; binds to the RPR1 RNA subunit in Rnase P"	359.00883857959417	618.975298216977	-65536	15.0	N	NONE	NONE	NONE	UNKNOWN	UNKNOWN	0	SansSerif	12	-16777216	NONE	TRUE
-590	SEN1	YLR430W	NONE	SEN1	 SGDID:S000004422, Chr XII from 993431-1000126, Verified ORF, "Putative helicase required for RNA polymerase II transcription termination and processing of RNAs; homolog of Senataxin which causes Ataxia-Oculomotor Apraxia 2 and a dominant form of amyotrophic lateral sclerosis"	357.61523958158705	618.5838016873702	-65536	15.0	N	NONE	NONE	NONE	UNKNOWN	UNKNOWN	0	SansSerif	12	-16777216	NONE	TRUE
-591	PUS1	YPL212C	NONE	PUS1	 SGDID:S000006133, Chr XVI from 153148-151514, reverse complement, Verified ORF, "tRNA:pseudouridine synthase, introduces pseudouridines at positions 26-28, 34-36, 65, and 67 of tRNA; nuclear protein that appears to be involved in tRNA export; also acts on U2 snRNA"	356.2237141970311	618.1888257375072	-65536	15.0	N	NONE	NONE	NONE	UNKNOWN	UNKNOWN	0	SansSerif	12	-16777216	NONE	TRUE
-592	SEN2	YLR105C	NONE	SEN2	 SGDID:S000004095, Chr XII from 348181-347048, reverse complement, Verified ORF, "Subunit of the tRNA splicing endonuclease, which is composed of Sen2p, Sen15p, Sen34p, and Sen54p; Sen2p contains the active site for tRNA 5' splice site cleavage and has similarity to Sen34p and to Archaeal tRNA splicing endonuclease"	354.8342807598856	617.7903755713696	-65536	15.0	N	NONE	NONE	NONE	UNKNOWN	UNKNOWN	0	SansSerif	12	-16777216	NONE	TRUE
-593	TPT1	YOL102C	NONE	TPT1	 SGDID:S000005462, Chr XV from 126689-125997, reverse complement, Verified ORF, "tRNA 2'-phosphotransferase, catalyzes the final step in yeast tRNA splicing: the transfer of the 2'-PO(4) from the splice junction to NAD(+) to form ADP-ribose 1''-2''cyclic phosphate and nicotinamide"	353.4469575765471	617.388456438714	-65536	15.0	N	NONE	NONE	NONE	UNKNOWN	UNKNOWN	0	SansSerif	12	-16777216	NONE	TRUE
-595	YRA1	YDR381W	NONE	YRA1	 SGDID:S000002789, Chr IV from 1236550-1236834,1237601-1237996, intron sequence removed, Verified ORF, "Nuclear protein that binds to RNA and to Mex67p, required for export of poly(A)+ mRNA from the nucleus; member of the REF (RNA and export factor binding proteins) family; another family member, Yra2p, can substitute for Yra1p function"	350.6787150576199	616.5742325013287	-65536	15.0	N	NONE	NONE	NONE	UNKNOWN	UNKNOWN	0	SansSerif	12	-16777216	NONE	TRUE
-596	HMO1	YDR174W	NONE	HMO1	 SGDID:S000002581, Chr IV from 812107-812847, Verified ORF, "Chromatin associated high mobility group (HMG) family member involved in genome maintenance; rDNA-binding component of the Pol I transcription system; associates with a 5'-3' DNA helicase and Fpr1p, a prolyl isomerase"	349.2978321948441	616.1619384243576	-65536	15.0	N	NONE	NONE	NONE	UNKNOWN	UNKNOWN	0	SansSerif	12	-16777216	NONE	TRUE
-597	SEN34	YAR008W	NONE	SEN34	 SGDID:S000000066, Chr I from 158967-159794, Verified ORF, "Subunit of the tRNA splicing endonuclease, which is composed of Sen2p, Sen15p, Sen34p, and Sen54p; Sen34p contains the active site for tRNA 3' splice site cleavage and has similarity to Sen2p and to Archaeal tRNA splicing endonuclease"	347.91913253102064	615.746196836244	-65536	15.0	N	NONE	NONE	NONE	UNKNOWN	UNKNOWN	0	SansSerif	12	-16777216	NONE	TRUE
-599	SOL3	YHR163W	NONE	SOL3	 SGDID:S000001206, Chr VIII from 423726-424475, Verified ORF, "6-phosphogluconolactonase, catalyzes the second step of the pentose phosphate pathway; weak multicopy suppressor of los1-1 mutation; homologous to Sol2p and Sol1p"	345.16835543112506	614.904393082253	-65536	15.0	N	NONE	NONE	NONE	UNKNOWN	UNKNOWN	0	SansSerif	12	-16777216	NONE	TRUE
-600	YJR140W-A	YJR140WA	NONE	YJR140W-A	 SGDID:S000028666, Chr X from 690955-691104, Dubious ORF, "Dubious open reading frame; completely overlaps the verified gene HIR3; identified by gene-trapping, microarray-based expression analysis, and genome-wide homology searching"	343.79631423775135	614.4783420075103	-65536	15.0	N	NONE	NONE	NONE	UNKNOWN	UNKNOWN	0	SansSerif	12	-16777216	NONE	TRUE
-601	TCB3	YML072C	NONE	TCB3	 SGDID:S000004537, Chr XIII from 129367-124730, reverse complement, Verified ORF, "Lipid-binding protein, localized to the bud via specific mRNA transport; non-tagged protein localizes to mitochondria and GFP-fusion protein localizes to the cell periphery; C-termini of Tcb1p, Tcb2p and Tcb3p interact"	342.4265287282492	614.0488656037485	-65536	15.0	N	NONE	NONE	NONE	UNKNOWN	UNKNOWN	0	SansSerif	12	-16777216	NONE	TRUE
-602	STP2	YHR006W	NONE	STP2	 SGDID:S000001048, Chr VIII from 117809-119434, Verified ORF, "Transcription factor, activated by proteolytic processing in response to signals from the SPS sensor system for external amino acids; activates transcription of amino acid permease genes"	341.0590169501452	613.6159695295082	-65536	15.0	N	NONE	NONE	NONE	UNKNOWN	UNKNOWN	0	SansSerif	12	-16777216	NONE	TRUE
-603	STP1	YDR463W	NONE	STP1	 SGDID:S000002871, Chr IV from 1386808-1388367, Verified ORF, "Transcription factor, activated by proteolytic processing in response to signals from the SPS sensor system for external amino acids; activates transcription of amino acid permease genes and may have a role in tRNA processing"	339.6937969210086	613.1796594883856	-65536	15.0	N	NONE	NONE	NONE	UNKNOWN	UNKNOWN	0	SansSerif	12	-16777216	NONE	TRUE
-605	SOL2	YCR073WA	NONE	SOL2	 SGDID:S000000718, Chr III from 246960-247907, Verified ORF, "Protein with a possible role in tRNA export; shows similarity to 6-phosphogluconolactonase non-catalytic domains but does not exhibit this enzymatic activity; homologous to Sol1p, Sol3p, and Sol4p"	336.97030402870377	612.2968205447048	-65536	15.0	N	NONE	NONE	NONE	UNKNOWN	UNKNOWN	0	SansSerif	12	-16777216	NONE	TRUE
-607	MAP1	YLR244C	NONE	MAP1	 SGDID:S000004234, Chr XII from 626333-625170, reverse complement, Verified ORF, "Methionine aminopeptidase, catalyzes the cotranslational removal of N-terminal methionine from nascent polypeptides; function is partially redundant with that of Map2p"	334.25619358372944	611.400395299719	-65536	15.0	N	NONE	NONE	NONE	UNKNOWN	UNKNOWN	0	SansSerif	12	-16777216	NONE	TRUE
-608	UBC9	YDL064W	NONE	UBC9	 SGDID:S000002222, Chr IV from 337487-337524,337635-338070, intron sequence removed, Verified ORF, "SUMO-conjugating enzyme involved in the Smt3p conjugation pathway; nuclear protein required for S- and M-phase cyclin degradation and mitotic control; involved in proteolysis mediated by the anaphase-promoting complex cyclosome (APCC)"	332.9027014978643	610.9471025497824	-65536	15.0	N	NONE	NONE	NONE	UNKNOWN	UNKNOWN	0	SansSerif	12	-16777216	NONE	TRUE
-609	RBG2	YGR173W	NONE	RBG2	 SGDID:S000003405, Chr VII from 843859-844965, Uncharacterized ORF, "Protein with similarity to mammalian developmentally regulated GTP-binding protein"	331.5516086240106	610.49043099646	-65536	15.0	N	NONE	NONE	NONE	UNKNOWN	UNKNOWN	0	SansSerif	12	-16777216	NONE	TRUE
-610	ELP2	YGR200C	NONE	ELP2	 SGDID:S000003432, Chr VII from 902275-899909, reverse complement, Verified ORF, "Subunit of Elongator complex, which is required for modification of wobble nucleosides in tRNA; target of Kluyveromyces lactis zymocin"	330.2029327634113	610.0303866566003	-65536	15.0	N	NONE	NONE	NONE	UNKNOWN	UNKNOWN	0	SansSerif	12	-16777216	NONE	TRUE
-611	IKI3	YLR384C	NONE	IKI3	 SGDID:S000004376, Chr XII from 892900-888851, reverse complement, Verified ORF, "Subunit of Elongator complex, which is required for modification of wobble nucleosides in tRNA; maintains structural integrity of Elongator; homolog of human IKAP, mutations in which cause familial dysautonomia (FD)"	328.85669168546394	609.5669755914898	-65536	15.0	N	NONE	NONE	NONE	UNKNOWN	UNKNOWN	0	SansSerif	12	-16777216	NONE	TRUE
-612	ESA1	YOR244W	NONE	ESA1	 SGDID:S000005770, Chr XV from 792532-793869, Verified ORF, "Histone acetyltransferase catalytic subunit of the native multisubunit complex (NuA4) that acetylates four conserved internal lysines of histone H4 N-terminal tail; required for cell cycle progression"	327.51290312748733	609.1002039067735	-65536	15.0	N	NONE	NONE	NONE	UNKNOWN	UNKNOWN	0	SansSerif	12	-16777216	NONE	TRUE
-613	PBN1	YCL052C	NONE	PBN1	 SGDID:S000000557, Chr III from 35393-34143, reverse complement, Verified ORF, "Essential component of glycosylphosphatidylinositol-mannosyltransferase I, required for the autocatalytic post-translational processing of the protease B precursor Prb1p, localizes to ER in lumenal orientation; homolog of mammalian PIG-X"	326.1715847944866	608.6300777523732	-65536	15.0	N	NONE	NONE	NONE	UNKNOWN	UNKNOWN	0	SansSerif	12	-16777216	NONE	TRUE
-614	NMT1	YLR195C	NONE	NMT1	 SGDID:S000004185, Chr XII from 543306-541939, reverse complement, Verified ORF, "N-myristoyl transferase, catalyzes the cotranslational, covalent attachment of myristic acid to the N-terminal glycine residue of several proteins involved in cellular growth and signal transduction"	324.83275435892085	608.156603322408	-65536	15.0	N	NONE	NONE	NONE	UNKNOWN	UNKNOWN	0	SansSerif	12	-16777216	NONE	TRUE
-618	GCN5	YGR252W	NONE	GCN5	 SGDID:S000003484, Chr VII from 996874-998193, Verified ORF, "Histone acetyltransferase, acetylates N-terminal lysines on histones H2B and H3; catalytic subunit of the ADA and SAGA histone acetyltransferase complexes; founding member of the Gcn5p-related N-acetyltransferase superfamily"	319.50266388804164	606.2293482715712	-65536	15.0	N	NONE	NONE	NONE	UNKNOWN	UNKNOWN	0	SansSerif	12	-16777216	NONE	TRUE
-619	MAS1	YLR163C	NONE	MAS1	 SGDID:S000004153, Chr XII from 493256-491868, reverse complement, Verified ORF, "Smaller subunit of the mitochondrial processing protease (MPP), essential processing enzyme that cleaves the N-terminal targeting sequences from mitochondrially imported proteins"	318.17653687114176	605.739226916701	-65536	15.0	N	NONE	NONE	NONE	UNKNOWN	UNKNOWN	0	SansSerif	12	-16777216	NONE	TRUE
-620	UBP8	YMR223W	NONE	UBP8	 SGDID:S000004836, Chr XIII from 716714-718129, Verified ORF, "Ubiquitin-specific protease that is a component of the SAGA (Spt-Ada-Gcn5-Acetyltransferase) acetylation complex; required for SAGA-mediated deubiquitination of histone H2B"	316.8530030899502	605.2457953744974	-65536	15.0	N	NONE	NONE	NONE	UNKNOWN	UNKNOWN	0	SansSerif	12	-16777216	NONE	TRUE
-621	KTR6	YPL053C	NONE	KTR6	 SGDID:S000005974, Chr XVI from 458455-457115, reverse complement, Verified ORF, "Probable mannosylphosphate transferase involved in the synthesis of core oligosaccharides in protein glycosylation pathway; member of the KRE2/MNT1 mannosyltransferase family"	315.5320799826069	604.749060146138	-65536	15.0	N	NONE	NONE	NONE	UNKNOWN	UNKNOWN	0	SansSerif	12	-16777216	NONE	TRUE
-622	HDA1	YNL021W	NONE	HDA1	 SGDID:S000004966, Chr XIV from 593228-595348, Verified ORF, "Putative catalytic subunit of a class II histone deacetylase complex that also contains Hda2p and Hda3p; Hda1p interacts with the Hda2p-Hda3p subcomplex to form an active tetramer; deletion increases histone H2B, H3 and H4 acetylation"	314.21378495285455	604.2490277763279	-65536	15.0	N	NONE	NONE	NONE	UNKNOWN	UNKNOWN	0	SansSerif	12	-16777216	NONE	TRUE
-623	SET1	YHR119W	NONE	SET1	 SGDID:S000001161, Chr VIII from 346046-349288, Verified ORF, "Histone methyltransferase, subunit of the COMPASS (Set1C) complex which methylates histone H3 on lysine 4; required in transcriptional silencing near telomeres and at the silent mating type loci; contains a SET domain"	312.8981353698104	603.7457048532135	-65536	15.0	N	NONE	NONE	NONE	UNKNOWN	UNKNOWN	0	SansSerif	12	-16777216	NONE	TRUE
-624	CNA1	YLR433C	NONE	CNA1	 SGDID:S000004425, Chr XII from 1006005-1004344, reverse complement, Verified ORF, "Calcineurin A; one isoform (the other is CMP2) of the catalytic subunit of calcineurin, a Ca++/calmodulin-regulated protein phosphatase which regulates Crz1p (a stress-response transcription factor), the other calcineurin subunit is CNB1"	311.58514856773627	603.2390980082957	-65536	15.0	N	NONE	NONE	NONE	UNKNOWN	UNKNOWN	0	SansSerif	12	-16777216	NONE	TRUE
-626	RPT4	YOR259C	NONE	RPT4	 SGDID:S000005785, Chr XV from 813708-812395, reverse complement, Verified ORF, "One of six ATPases of the 19S regulatory particle of the 26S proteasome involved in the degradation of ubiquitinated substrates; required for spindle pole body duplication; localized mainly to the nucleus throughout the cell cycle"	308.9672324679019	602.2160592953015	-65536	15.0	N	NONE	NONE	NONE	UNKNOWN	UNKNOWN	0	SansSerif	12	-16777216	NONE	TRUE
-627	PIM1	YBL022C	NONE	PIM1	 SGDID:S000000118, Chr II from 181278-177877, reverse complement, Verified ORF, "ATP-dependent Lon protease, involved in degradation of misfolded proteins in mitochondria; required for biogenesis and maintenance of mitochondria"	307.6623376623378	601.6996409062101	-65536	15.0	N	NONE	NONE	NONE	UNKNOWN	UNKNOWN	0	SansSerif	12	-16777216	NONE	TRUE
-628	RPN2	YIL075C	NONE	RPN2	 SGDID:S000001337, Chr IX from 220697-217860, reverse complement, Verified ORF, "Subunit of the 26S proteasome, substrate of the N-acetyltransferase Nat1p"	306.3601746216816	601.1799655531079	-65536	15.0	N	NONE	NONE	NONE	UNKNOWN	UNKNOWN	0	SansSerif	12	-16777216	NONE	TRUE
-629	PRE2	YPR103W	NONE	PRE2	 SGDID:S000006307, Chr XVI from 732347-733210, Verified ORF, "20S proteasome beta-type subunit, responsible for the chymotryptic activity of the proteasome"	305.06076050250454	600.6570400829462	-65536	15.0	N	NONE	NONE	NONE	UNKNOWN	UNKNOWN	0	SansSerif	12	-16777216	NONE	TRUE
-630	UBI4	YLL039C	NONE	UBI4	 SGDID:S000003962, Chr XII from 65206-64061, reverse complement, Verified ORF, "Ubiquitin, becomes conjugated to proteins, marking them for selective degradation via the ubiquitin-26S proteasome system; essential for the cellular stress response; encoded as a polyubiquitin precursor comprised of 5 head-to-tail repeats"	303.76411242515906	600.1308713854983	-65536	15.0	N	NONE	NONE	NONE	UNKNOWN	UNKNOWN	0	SansSerif	12	-16777216	NONE	TRUE
-631	UBA1	YKL210W	NONE	UBA1	 SGDID:S000001693, Chr XI from 39164-42238, Verified ORF, "Ubiquitin activating enzyme (E1), involved in ubiquitin-mediated protein degradation and essential for viability"	302.4702474735539	599.601466393268	-65536	15.0	N	NONE	NONE	NONE	UNKNOWN	UNKNOWN	0	SansSerif	12	-16777216	NONE	TRUE
-632	PUP2	YGR253C	NONE	PUP2	 SGDID:S000003485, Chr VII from 999145-998363, reverse complement, Verified ORF, "Alpha subunit of the 20S proteasome involved in ubiquitin-dependent catabolism; human homolog is subunit zeta"	301.17918269492907	599.0688320813993	-65536	15.0	N	NONE	NONE	NONE	UNKNOWN	UNKNOWN	0	SansSerif	12	-16777216	NONE	TRUE
-633	RPT6	YGL048C	NONE	RPT6	 SGDID:S000003016, Chr VII from 411289-410072, reverse complement, Verified ORF, "One of six ATPases of the 19S regulatory particle of the 26S proteasome involved in the degradation of ubiquitinated substrates; bound by ubiquitin-protein ligases Ubr1p and Ufd4p; localized mainly to the nucleus throughout the cell cycle"	299.89093509963095	598.5329754675831	-65536	15.0	N	NONE	NONE	NONE	UNKNOWN	UNKNOWN	0	SansSerif	12	-16777216	NONE	TRUE
-634	UBC1	YDR177W	NONE	UBC1	 SGDID:S000002584, Chr IV from 816875-817522, Verified ORF, "Ubiquitin-conjugating enzyme that mediates selective degradation of short-lived and abnormal proteins; plays a role in vesicle biogenesis and ER-associated protein degradation (ERAD); component of the cellular stress response"	298.60552166088826	597.9939036119664	-65536	15.0	N	NONE	NONE	NONE	UNKNOWN	UNKNOWN	0	SansSerif	12	-16777216	NONE	TRUE
-635	RPN12	YFR052W	NONE	RPN12	 SGDID:S000001948, Chr VI from 252492-253316, Verified ORF, "Subunit of the 19S regulatory particle of the 26S proteasome lid; synthetically lethal with RPT1, which is an ATPase component of the 19S regulatory particle; physically interacts with Nob1p and Rpn3p"	297.32295931458845	597.4516236170579	-65536	15.0	N	NONE	NONE	NONE	UNKNOWN	UNKNOWN	0	SansSerif	12	-16777216	NONE	TRUE
-636	SKP1	YDR328C	NONE	SKP1	 SGDID:S000002736, Chr IV from 1126013-1125429, reverse complement, Verified ORF, "Evolutionarily conserved kinetochore protein that is part of multiple protein complexes, including the SCF ubiquitin ligase complex, the CBF3 complex that binds centromeric DNA, and the RAVE complex that regulates assembly of the V-ATPase"	296.04326495905474	596.906142627635	-65536	15.0	N	NONE	NONE	NONE	UNKNOWN	UNKNOWN	0	SansSerif	12	-16777216	NONE	TRUE
-637	CDC53	YDL132W	NONE	CDC53	 SGDID:S000002290, Chr IV from 224304-226751, Verified ORF, "Cullin, structural protein of SCF complexes (which also contain Skp1p, Cdc34p, Hrt1p and an F-box protein) involved in ubiquitination; SCF promotes the G1-S transition by targeting G1 cyclins and the Cln-CDK inhibitor Sic1p for degradation"	294.76645545482313	596.3574678306497	-65536	15.0	N	NONE	NONE	NONE	UNKNOWN	UNKNOWN	0	SansSerif	12	-16777216	NONE	TRUE
-638	RPN9	YDR427W	NONE	RPN9	 SGDID:S000002835, Chr IV from 1322197-1323378, Verified ORF, "Non-ATPase regulatory subunit of the 26S proteasome, has similarity to putative proteasomal subunits in other species; null mutant is temperature sensitive and exhibits cell cycle and proteasome assembly defects"	293.4925476244205	595.805606455134	-65536	15.0	N	NONE	NONE	NONE	UNKNOWN	UNKNOWN	0	SansSerif	12	-16777216	NONE	TRUE
-639	PRE4	YFR050C	NONE	PRE4	 SGDID:S000001946, Chr VI from 249853-249053, reverse complement, Verified ORF, "20S proteasome beta-type subunit"	292.2215582521429	595.2505657721042	-65536	15.0	N	NONE	NONE	NONE	UNKNOWN	UNKNOWN	0	SansSerif	12	-16777216	NONE	TRUE
-640	SCL1	YGL011C	NONE	SCL1	 SGDID:S000002979, Chr VII from 475252-474494, reverse complement, Verified ORF, "Alpha subunit of the 20S core complex of the 26S proteasome involved in the degradation of ubiquitinated substrates; essential for growth; detected in the mitochondria"	290.95350408383445	594.6923530944653	-65536	15.0	N	NONE	NONE	NONE	UNKNOWN	UNKNOWN	0	SansSerif	12	-16777216	NONE	TRUE
-641	PRE9	YGR135W	NONE	PRE9	 SGDID:S000003367, Chr VII from 761397-762173, Verified ORF, "20S proteasome beta-type subunit; the only nonessential 20S subunit"	289.6884018266667	594.130975776915	-65536	15.0	N	NONE	NONE	NONE	UNKNOWN	UNKNOWN	0	SansSerif	12	-16777216	NONE	TRUE
-642	PRE8	YML092C	NONE	PRE8	 SGDID:S000004557, Chr XIII from 86739-85987, reverse complement, Verified ORF, "20S proteasome beta-type subunit"	288.4262681489181	593.5664412158465	-65536	15.0	N	NONE	NONE	NONE	UNKNOWN	UNKNOWN	0	SansSerif	12	-16777216	NONE	TRUE
-643	RPT2	YDL007W	NONE	RPT2	 SGDID:S000002165, Chr IV from 438044-439357, Verified ORF, "One of six ATPases of the 19S regulatory particle of the 26S proteasome involved in the degradation of ubiquitinated substrates; required for normal peptide hydrolysis by the core 20S particle"	287.1671196797554	592.9987568492508	-65536	15.0	N	NONE	NONE	NONE	UNKNOWN	UNKNOWN	0	SansSerif	12	-16777216	NONE	TRUE
-644	RPN6	YDL097C	NONE	RPN6	 SGDID:S000002255, Chr IV from 286695-285391, reverse complement, Verified ORF, "Essential, non-ATPase regulatory subunit of the 26S proteasome lid required for the assembly and activity of the 26S proteasome; the human homolog (S9 protein) partially rescues Rpn6p depletion"	285.9109730090132	592.4279301566191	-65536	15.0	N	NONE	NONE	NONE	UNKNOWN	UNKNOWN	0	SansSerif	12	-16777216	NONE	TRUE
-645	RPN5	YDL147W	NONE	RPN5	 SGDID:S000002306, Chr IV from 190925-192262, Verified ORF, "Essential, non-ATPase regulatory subunit of the 26S proteasome lid, similar to mammalian p55 subunit and to another S. cerevisiae regulatory subunit, Rpn7p"	284.65784468697694	591.8539686588445	-65536	15.0	N	NONE	NONE	NONE	UNKNOWN	UNKNOWN	0	SansSerif	12	-16777216	NONE	TRUE
-646	RPT3	YDR394W	NONE	RPT3	 SGDID:S000002802, Chr IV from 1261673-1262959, Verified ORF, "One of six ATPases of the 19S regulatory particle of the 26S proteasome involved in the degradation of ubiquitinated substrates; substrate of N-acetyltransferase B"	283.40775122416323	591.2768799181218	-65536	15.0	N	NONE	NONE	NONE	UNKNOWN	UNKNOWN	0	SansSerif	12	-16777216	NONE	TRUE
-647	RPN3	YER021W	NONE	RPN3	 SGDID:S000000823, Chr V from 196947-198518, Verified ORF, "Essential, non-ATPase regulatory subunit of the 26S proteasome lid, similar to the p58 subunit of the human 26S proteasome; temperature-sensitive alleles cause metaphase arrest, suggesting a role for the proteasome in cell cycle control"	282.1607090911034	590.6966715378494	-65536	15.0	N	NONE	NONE	NONE	UNKNOWN	UNKNOWN	0	SansSerif	12	-16777216	NONE	TRUE
-648	PUP3	YER094C	NONE	PUP3	 SGDID:S000000896, Chr V from 349342-348725, reverse complement, Verified ORF, "Beta subunit of the 20S proteasome involved in ubiquitin-dependent catabolism; human homolog is subunit C10"	280.9167347181261	590.1133511625278	-65536	15.0	N	NONE	NONE	NONE	UNKNOWN	UNKNOWN	0	SansSerif	12	-16777216	NONE	TRUE
-649	RPN11	YFR004W	NONE	RPN11	 SGDID:S000001900, Chr VI from 153388-154308, Verified ORF, "Metalloprotease subunit of the 19S regulatory particle of the 26S proteasome lid; couples the deubiquitination and degradation of proteasome substrates"	279.67584449514084	589.5269264776596	-65536	15.0	N	NONE	NONE	NONE	UNKNOWN	UNKNOWN	0	SansSerif	12	-16777216	NONE	TRUE
-650	NAS6	YGR232W	NONE	NAS6	 SGDID:S000003464, Chr VII from 953963-954649, Verified ORF, "Regulatory, non-ATPase subunit of the 26S proteasome; homolog of the human oncoprotein gankyrin, which interacts with the retinoblastoma tumor suppressor (Rb) and cyclin-dependent kinase 4/6"	278.43805477142234	588.9374052096477	-65536	15.0	N	NONE	NONE	NONE	UNKNOWN	UNKNOWN	0	SansSerif	12	-16777216	NONE	TRUE
-651	RPN1	YHR027C	NONE	RPN1	 SGDID:S000001069, Chr VIII from 164704-161723, reverse complement, Verified ORF, "Non-ATPase base subunit of the 19S regulatory particle of the 26S proteasome; may participate in the recognition of several ligands of the proteasome; contains a leucine-rich repeat (LRR) domain, a site for protein?protein interactions"	277.2033818553946	588.3447951256945	-65536	15.0	N	NONE	NONE	NONE	UNKNOWN	UNKNOWN	0	SansSerif	12	-16777216	NONE	TRUE
-652	RPN10	YHR200W	NONE	RPN10	 SGDID:S000001243, Chr VIII from 499079-499885, Verified ORF, "Non-ATPase base subunit of the 19S regulatory particle (RP) of the 26S proteasome; N-terminus plays a role in maintaining the structural integrity of the RP; binds selectively to polyubiquitin chains; homolog of the mammalian S5a protein"	275.97184201441644	587.7491040336984	-65536	15.0	N	NONE	NONE	NONE	UNKNOWN	UNKNOWN	0	SansSerif	12	-16777216	NONE	TRUE
-653	RPT5	YOR117W	NONE	RPT5	 SGDID:S000005643, Chr XV from 545030-546334, Verified ORF, "One of six ATPases of the 19S regulatory particle of the 26S proteasome involved in the degradation of ubiquitinated substrates; recruited to the GAL1-10 promoter region upon induction of transcription"	274.743451474567	587.1503397821516	-65536	15.0	N	NONE	NONE	NONE	UNKNOWN	UNKNOWN	0	SansSerif	12	-16777216	NONE	TRUE
-654	RPN8	YOR261C	NONE	RPN8	 SGDID:S000005787, Chr XV from 816931-815915, reverse complement, Verified ORF, "Essential, non-ATPase regulatory subunit of the 26S proteasome; has similarity to the human p40 proteasomal subunit and to another S. cerevisiae regulatory subunit, Rpn11p"	273.518226420432	586.5485102600363	-65536	15.0	N	NONE	NONE	NONE	UNKNOWN	UNKNOWN	0	SansSerif	12	-16777216	NONE	TRUE
-655	RPN7	YPR108W	NONE	RPN7	 SGDID:S000006312, Chr XVI from 742452-743741, Verified ORF, "Essential, non-ATPase regulatory subunit of the 26S proteasome, similar to another S. cerevisiae regulatory subunit, Rpn5p, as well as to mammalian proteasome subunits"	272.2961829948905	585.9436233967215	-65536	15.0	N	NONE	NONE	NONE	UNKNOWN	UNKNOWN	0	SansSerif	12	-16777216	NONE	TRUE
-656	PRE7	YBL041W	NONE	PRE7	 SGDID:S000000137, Chr II from 141250-141975, Verified ORF, "20S proteasome beta-type subunit"	271.0773372989022	585.3356871618575	-65536	15.0	N	NONE	NONE	NONE	UNKNOWN	UNKNOWN	0	SansSerif	12	-16777216	NONE	TRUE
-657	PRE6	YOL038W	NONE	PRE6	 SGDID:S000005398, Chr XV from 255336-256100, Verified ORF, "20S proteasome alpha-type subunit; green fluorescent protein (GFP)-fusion protein relocates from the cytosol to the mitochondrial outer surface upon oxidative stress"	269.8617053912953	584.7247095652718	-65536	15.0	N	NONE	NONE	NONE	UNKNOWN	UNKNOWN	0	SansSerif	12	-16777216	NONE	TRUE
-658	UBP2	YOR124C	NONE	UBP2	 SGDID:S000005650, Chr XV from 558643-554825, reverse complement, Verified ORF, "Ubiquitin-specific protease that removes ubiquitin from ubiquitinated proteins, cleaves at the C terminus of ubiquitin fusions; capable of cleaving polyubiquitin and possesses isopeptidase activity"	268.64930328855496	584.110698656863	-65536	15.0	N	NONE	NONE	NONE	UNKNOWN	UNKNOWN	0	SansSerif	12	-16777216	NONE	TRUE
-659	PUP1	YOR157C	NONE	PUP1	 SGDID:S000005683, Chr XV from 631752-630967, reverse complement, Verified ORF, "Endopeptidase with trypsin-like activity that cleaves after basic residues; beta-type subunit of 20S proteasome synthesized as a proprotein before being proteolytically processed for assembly into 20S particle; human homolog is subunit Z"	267.44014696461227	583.4936625264946	-65536	15.0	N	NONE	NONE	NONE	UNKNOWN	UNKNOWN	0	SansSerif	12	-16777216	NONE	TRUE
-660	PRE10	YOR362C	NONE	PRE10	 SGDID:S000005889, Chr XV from 1018744-1017878, reverse complement, Verified ORF, "20S proteasome alpha-type subunit"	266.2342523506334	582.8736093038893	-65536	15.0	N	NONE	NONE	NONE	UNKNOWN	UNKNOWN	0	SansSerif	12	-16777216	NONE	TRUE
-661	UBP6	YFR010W	NONE	UBP6	 SGDID:S000001906, Chr VI from 165060-166559, Verified ORF, "Ubiquitin-specific protease situated in the base subcomplex of the 26S proteasome, releases free ubiquitin from branched polyubiquitin chains; deletion causes hypersensitivity to cycloheximide and other toxic compounds"	265.0316353348108	582.2505471585212	-65536	15.0	N	NONE	NONE	NONE	UNKNOWN	UNKNOWN	0	SansSerif	12	-16777216	NONE	TRUE
-662	PRE3	YJL001W	NONE	PRE3	 SGDID:S000003538, Chr X from 435157-435221,435338-435920, intron sequence removed, Verified ORF, "20S proteasome beta-type subunit, responsible for cleavage after acidic residues in peptides"	263.8323117621524	581.6244842995078	-65536	15.0	N	NONE	NONE	NONE	UNKNOWN	UNKNOWN	0	SansSerif	12	-16777216	NONE	TRUE
-663	PRE1	YER012W	NONE	PRE1	 SGDID:S000000814, Chr V from 177834-178430, Verified ORF, "20S proteasome beta-type subunit; localizes to the nucleus throughout the cell cycle"	262.63629743427396	580.9954289755029	-65536	15.0	N	NONE	NONE	NONE	UNKNOWN	UNKNOWN	0	SansSerif	12	-16777216	NONE	TRUE
-664	RPT1	YKL145W	NONE	RPT1	 SGDID:S000001628, Chr XI from 174218-175621, Verified ORF, "One of six ATPases of the 19S regulatory particle of the 26S proteasome involved in the degradation of ubiquitinated substrates; required for optimal CDC20 transcription; interacts with Rpn12p and the E3 ubiquitin-protein ligase Ubr1p"	261.44360810919034	580.3633894745872	-65536	15.0	N	NONE	NONE	NONE	UNKNOWN	UNKNOWN	0	SansSerif	12	-16777216	NONE	TRUE
-665	SEC53	YFL045C	NONE	SEC53	 SGDID:S000001849, Chr VI from 44392-43628, reverse complement, Verified ORF, "Phosphomannomutase, involved in synthesis of GDP-mannose and dolichol-phosphate-mannose; required for folding and glycosylation of secretory proteins in the ER lumen"	260.25425950110804	579.7283741241589	-65536	15.0	N	NONE	NONE	NONE	UNKNOWN	UNKNOWN	0	SansSerif	12	-16777216	NONE	TRUE
-666	UBP3	YER151C	NONE	UBP3	 SGDID:S000000953, Chr V from 472419-469681, reverse complement, Verified ORF, "Ubiquitin-specific protease that interacts with Bre5p to co-regulate anterograde and retrograde transport between endoplasmic reticulum and Golgi compartments; inhibitor of gene silencing; cleaves ubiquitin fusions but not polyubiquitin"	259.06826728021815	579.0903912908248	-65536	15.0	N	NONE	NONE	NONE	UNKNOWN	UNKNOWN	0	SansSerif	12	-16777216	NONE	TRUE
-667	DBP6	YNR038W	NONE	DBP6	 SGDID:S000005321, Chr XIV from 695597-697486, Verified ORF, "Essential protein involved in ribosome biogenesis; putative ATP-dependent RNA helicase of the DEAD-box protein family"	257.8856470724899	578.4494493802893	-65536	15.0	N	NONE	NONE	NONE	UNKNOWN	UNKNOWN	0	SansSerif	12	-16777216	NONE	TRUE
-668	GCR1	YPL075W	NONE	GCR1	 SGDID:S000005996, Chr XVI from 412251-412258,413010-415359, intron sequence removed, Verified ORF, "Transcriptional activator of genes involved in glycolysis; DNA-binding protein that interacts and functions with the transcriptional activator Gcr2p"	256.7064144594647	577.8055568372438	-65536	15.0	N	NONE	NONE	NONE	UNKNOWN	UNKNOWN	0	SansSerif	12	-16777216	NONE	TRUE
-669	UBA2	YDR390C	NONE	UBA2	 SGDID:S000002798, Chr IV from 1256839-1254929, reverse complement, Verified ORF, "Nuclear protein that acts as a heterodimer with Aos1p to activate Smt3p (SUMO) before its conjugation to proteins (sumoylation), which may play a role in protein targeting; essential for viability"	255.53058497805114	577.1587221452562	-65536	15.0	N	NONE	NONE	NONE	UNKNOWN	UNKNOWN	0	SansSerif	12	-16777216	NONE	TRUE
-670	CDC16	YKL022C	NONE	CDC16	 SGDID:S000001505, Chr XI from 396891-394369, reverse complement, Verified ORF, "Subunit of the anaphase-promoting complex/cyclosome (APC/C), which is a ubiquitin-protein ligase required for degradation of anaphase inhibitors, including mitotic cyclins, during the metaphase/anaphase transition; required for sporulation"	254.3581741203197	576.5089538266577	-65536	15.0	N	NONE	NONE	NONE	UNKNOWN	UNKNOWN	0	SansSerif	12	-16777216	NONE	TRUE
-671	HAT2	YEL056W	NONE	HAT2	 SGDID:S000000782, Chr V from 47168-48373, Verified ORF, "Subunit of the Hat1p-Hat2p histone acetyltransferase complex; required for high affinity binding of the complex to free histone H4, thereby enhancing Hat1p activity; similar to human RbAp46 and 48; has a role in telomeric silencing"	253.1891973332992	575.8562604424321	-65536	15.0	N	NONE	NONE	NONE	UNKNOWN	UNKNOWN	0	SansSerif	12	-16777216	NONE	TRUE
-672	HAT1	YPL001W	NONE	HAT1	 SGDID:S000005922, Chr XVI from 554602-555726, Verified ORF, "Catalytic subunit of the Hat1p-Hat2p histone acetyltransferase complex that uses the cofactor acetyl coenzyme A, to acetylate free nuclear and cytoplasmic histone H4; involved in telomeric silencing and DNA double-strand break repair"	252.0236700187731	575.2006505921017	-65536	15.0	N	NONE	NONE	NONE	UNKNOWN	UNKNOWN	0	SansSerif	12	-16777216	NONE	TRUE
-673	CPR6	YLR216C	NONE	CPR6	 SGDID:S000004206, Chr XII from 573213-572098, reverse complement, Verified ORF, "Peptidyl-prolyl cis-trans isomerase (cyclophilin), catalyzes the cis-trans isomerization of peptide bonds N-terminal to proline residues; binds to Hsp82p and contributes to chaperone activity"	250.86160753307644	574.5421329136146	-65536	15.0	N	NONE	NONE	NONE	UNKNOWN	UNKNOWN	0	SansSerif	12	-16777216	NONE	TRUE
-674	UBC4	YBR082C	NONE	UBC4	 SGDID:S000000286, Chr II from 407163-407117,407021-406622, reverse complement, intron sequence removed, Verified ORF, "Ubiquitin-conjugating enzyme (E2), mediates degradation of short-lived and abnormal proteins; interacts with E3-CaM in ubiquitinating calmodulin; interacts with many SCF ubiquitin protein ligases; component of the cellular stress response"	249.70302518689368	573.8807160832309	-65536	15.0	N	NONE	NONE	NONE	UNKNOWN	UNKNOWN	0	SansSerif	12	-16777216	NONE	TRUE
-675	CPR7	YJR032W	NONE	CPR7	 SGDID:S000003793, Chr X from 491074-492255, Verified ORF, "Peptidyl-prolyl cis-trans isomerase (cyclophilin), catalyzes the cis-trans isomerization of peptide bonds N-terminal to proline residues; binds to Hsp82p and contributes to chaperone activity"	248.5479382450568	573.2164088154084	-65536	15.0	N	NONE	NONE	NONE	UNKNOWN	UNKNOWN	0	SansSerif	12	-16777216	NONE	TRUE
-676	PFD1	YJL179W	NONE	PFD1	 SGDID:S000003715, Chr X from 88785-89114, Verified ORF, "Subunit of heterohexameric prefoldin, which binds cytosolic chaperonin and transfers target proteins to it; involved in the biogenesis of actin and of alpha- and gamma-tubulin"	247.39636192634435	572.5492198626876	-65536	15.0	N	NONE	NONE	NONE	UNKNOWN	UNKNOWN	0	SansSerif	12	-16777216	NONE	TRUE
-678	SSE1	YPL106C	NONE	SSE1	 SGDID:S000006027, Chr XVI from 352272-350191, reverse complement, Verified ORF, "ATPase that is a component of the heat shock protein Hsp90 chaperone complex; binds unfolded proteins; member of the heat shock protein 70 (HSP70) family; localized to the cytoplasm"	245.10380180193766	571.2062321024341	-65536	15.0	N	NONE	NONE	NONE	UNKNOWN	UNKNOWN	0	SansSerif	12	-16777216	NONE	TRUE
-679	SSA2	YLL024C	NONE	SSA2	 SGDID:S000003947, Chr XII from 97484-95565, reverse complement, Verified ORF, "ATP binding protein involved in protein folding and vacuolar import of proteins; member of heat shock protein 70 (HSP70) family; associated with the chaperonin-containing T-complex; present in the cytoplasm, vacuolar membrane and cell wall"	243.9628482017314	570.530450989356	-65536	15.0	N	NONE	NONE	NONE	UNKNOWN	UNKNOWN	0	SansSerif	12	-16777216	NONE	TRUE
-680	CCT6	YDR188W	NONE	CCT6	 SGDID:S000002596, Chr IV from 836418-838058, Verified ORF, "Subunit of the cytosolic chaperonin Cct ring complex, related to Tcp1p, essential protein that is required for the assembly of actin and tubulins in vivo; contains an ATP-binding motif"	242.82546563522794	569.8518235800556	-65536	15.0	N	NONE	NONE	NONE	UNKNOWN	UNKNOWN	0	SansSerif	12	-16777216	NONE	TRUE
-681	HSP60	YLR259C	NONE	HSP60	 SGDID:S000004249, Chr XII from 665004-663286, reverse complement, Verified ORF, "Tetradecameric mitochondrial chaperonin required for ATP-dependent folding of precursor polypeptides and complex assembly; prevents aggregation and mediates protein refolding after heat shock; role in mtDNA transmission; similarity to groEL"	241.69166908794296	569.1703588157472	-65536	15.0	N	NONE	NONE	NONE	UNKNOWN	UNKNOWN	0	SansSerif	12	-16777216	NONE	TRUE
-682	MGE1	YOR232W	NONE	MGE1	 SGDID:S000005758, Chr XV from 774574-775260, Verified ORF, "Protein of the mitochondrial matrix involved in protein import into mitochondria; acts as a cochaperone and a nucleotide release factor for Ssc1p; homolog of E. coli GrpE"	240.5614734981446	568.4860656750291	-65536	15.0	N	NONE	NONE	NONE	UNKNOWN	UNKNOWN	0	SansSerif	12	-16777216	NONE	TRUE
-683	SSA1	YAL005C	NONE	SSA1	 SGDID:S000000004, Chr I from 141433-139505, reverse complement, Verified ORF, "ATPase involved in protein folding and nuclear localization signal (NLS)-directed nuclear transport; member of heat shock protein 70 (HSP70) family; forms a chaperone complex with Ydj1p; localized to the nucleus, cytoplasm, and cell wall"	239.43489375665706	567.7989531737643	-65536	15.0	N	NONE	NONE	NONE	UNKNOWN	UNKNOWN	0	SansSerif	12	-16777216	NONE	TRUE
-684	KAR2	YJL034W	NONE	KAR2	 SGDID:S000003571, Chr X from 381322-383370, Verified ORF, "ATPase involved in protein import into the ER, also acts as a chaperone to mediate protein folding in the ER and may play a role in ER export of soluble proteins; regulates the unfolded protein response via interaction with Ire1p"	238.31194470666395	567.1090303649623	-65536	15.0	N	NONE	NONE	NONE	UNKNOWN	UNKNOWN	0	SansSerif	12	-16777216	NONE	TRUE
-685	TOM40	YMR203W	NONE	TOM40	 SGDID:S000004816, Chr XIII from 668491-669654, Verified ORF, "Component of the TOM (translocase of outer membrane) complex responsible for recognition and initial import steps for all mitochondrially directed proteins; constitutes the core element of the protein conducting pore"	237.19264114351301	566.4163063386598	-65536	15.0	N	NONE	NONE	NONE	UNKNOWN	UNKNOWN	0	SansSerif	12	-16777216	NONE	TRUE
-686	TIM23	YNR017W	NONE	TIM23	 SGDID:S000005300, Chr XIV from 662915-663583, Verified ORF, "Essential protein of the mitochondrial inner membrane, component of the mitochondrial import system"	236.07699781452095	565.7207902218001	-65536	15.0	N	NONE	NONE	NONE	UNKNOWN	UNKNOWN	0	SansSerif	12	-16777216	NONE	TRUE
-687	TOM70	YNL121C	NONE	TOM70	 SGDID:S000005065, Chr XIV from 400539-398686, reverse complement, Verified ORF, "Component (70 kDa) of the TOM (translocase of outer membrane) complex responsible for recognition and initial import steps for all mitochondrially directed proteins; acts as a receptor for incoming precursor proteins"	234.96502941877958	565.0224911781145	-65536	15.0	N	NONE	NONE	NONE	UNKNOWN	UNKNOWN	0	SansSerif	12	-16777216	NONE	TRUE
-688	TIM17	YJL143W	NONE	TIM17	 SGDID:S000003679, Chr X from 147098-147574, Verified ORF, "Essential constituent of the mitochondrial inner membrane presequence translocase; interacts with Pam18p to recruit the presequence translocase-associated motor (PAM complex) and also required for protein sorting during import"	233.85675060696155	564.3214184079998	-65536	15.0	N	NONE	NONE	NONE	UNKNOWN	UNKNOWN	0	SansSerif	12	-16777216	NONE	TRUE
-689	HSP10	YOR020C	NONE	HSP10	 SGDID:S000005546, Chr XV from 370844-370524, reverse complement, Verified ORF, "Mitochondrial matrix co-chaperonin that inhibits the ATPase activity of Hsp60p, a mitochondrial chaperonin; involved in protein folding and sorting in the mitochondria; 10 kD heat shock protein with similarity to E. coli groES"	232.75217598112772	563.6175811483982	-65536	15.0	N	NONE	NONE	NONE	UNKNOWN	UNKNOWN	0	SansSerif	12	-16777216	NONE	TRUE
-690	HSC82	YMR186W	NONE	HSC82	 SGDID:S000004798, Chr XIII from 632354-634471, Verified ORF, "Cytoplasmic chaperone of the Hsp90 family, redundant in function and nearly identical with Hsp82p, and together they are essential; expressed constitutively at 10-fold higher basal levels that HSP82 and induced 2-3 fold by heat shock"	231.65132009453475	562.9109886726752	-65536	15.0	N	NONE	NONE	NONE	UNKNOWN	UNKNOWN	0	SansSerif	12	-16777216	NONE	TRUE
-691	HSP104	YLL026W	NONE	HSP104	 SGDID:S000003949, Chr XII from 88622-91348, Verified ORF, "Heat shock protein that cooperates with Ydj1p (Hsp40) and Ssa1p (Hsp70) to refold and reactivate previously denatured, aggregated proteins; responsive to stresses including: heat, ethanol, and sodium arsenite; involved in [PSI+] propagation"	230.55419745144314	562.2016502904976	-65536	15.0	N	NONE	NONE	NONE	UNKNOWN	UNKNOWN	0	SansSerif	12	-16777216	NONE	TRUE
-692	SSZ1	YHR064C	NONE	SSZ1	 SGDID:S000001106, Chr VIII from 227143-225527, reverse complement, Verified ORF, "Hsp70 protein that interacts with Zuo1p (a DnaJ homolog) to form a ribosome-associated complex that binds the ribosome via the Zuo1p subunit; also involved in pleiotropic drug resistance via sequential activation of PDR1 and PDR5; binds ATP"	229.46082250692632	561.4895753477103	-65536	15.0	N	NONE	NONE	NONE	UNKNOWN	UNKNOWN	0	SansSerif	12	-16777216	NONE	TRUE
-693	YNL144W-A	YNL144WA	NONE	YNL144W-A	 SGDID:S000028702, Chr XIV from 353063-353146, Dubious ORF, "Dubious open reading frame unlikely to encode a protein, based on available experimental and comparative sequence data; partially overlaps the uncharacterized gene YNL144C"	228.3712096666801	560.7747732262143	-65536	15.0	N	NONE	NONE	NONE	UNKNOWN	UNKNOWN	0	SansSerif	12	-16777216	NONE	TRUE
-694	IDH2	YOR136W	NONE	IDH2	 SGDID:S000005662, Chr XV from 580251-581360, Verified ORF, "Subunit of mitochondrial NAD(+)-dependent isocitrate dehydrogenase, which catalyzes the oxidation of isocitrate to alpha-ketoglutarate in the TCA cycle"	227.28537328683325	560.0572533438418	-65536	15.0	N	NONE	NONE	NONE	UNKNOWN	UNKNOWN	0	SansSerif	12	-16777216	NONE	TRUE
-695	CDC48	YDL126C	NONE	CDC48	 SGDID:S000002284, Chr IV from 238664-236157, reverse complement, Verified ORF, "ATPase in ER, nuclear membrane and cytosol with homology to mammalian p97; in a complex with Npl4p and Ufd1p participates in retrotranslocation of ubiquitinated proteins from the ER into the cytosol for degradation by the proteasome"	226.20332767375749	559.337025154233	-65536	15.0	N	NONE	NONE	NONE	UNKNOWN	UNKNOWN	0	SansSerif	12	-16777216	NONE	TRUE
-696	YTA12	YMR089C	NONE	YTA12	 SGDID:S000004695, Chr XIII from 448085-445608, reverse complement, Verified ORF, "Component, with Afg3p, of the mitochondrial inner membrane m-AAA protease that mediates degradation of misfolded or unassembled proteins and is also required for correct assembly of mitochondrial enzyme complexes"	225.1250870838798	558.614098146711	-65536	15.0	N	NONE	NONE	NONE	UNKNOWN	UNKNOWN	0	SansSerif	12	-16777216	NONE	TRUE
-697	LSM6	YDR378C	NONE	LSM6	 SGDID:S000002786, Chr IV from 1229601-1229341, reverse complement, Verified ORF, "Lsm (Like Sm) protein; part of heteroheptameric complexes (Lsm2p-7p and either Lsm1p or 8p): cytoplasmic Lsm1p complex involved in mRNA decay; nuclear Lsm8p complex part of U6 snRNP and possibly involved in processing tRNA, snoRNA, and rRNA"	224.05066572349426	557.8884818461571	-65536	15.0	N	NONE	NONE	NONE	UNKNOWN	UNKNOWN	0	SansSerif	12	-16777216	NONE	TRUE
-698	YLR064W	YLR064W	NONE	YLR064W	 SGDID:S000004054, Chr XII from 265457-266278, Uncharacterized ORF, "Putative protein of unknown function; green fluorescent protein (GFP)-fusion protein localizes to the endoplasmic reticulum; YLR064W is not an essential gene"	222.98007774857496	557.1601858128854	-65536	15.0	N	NONE	NONE	NONE	UNKNOWN	UNKNOWN	0	SansSerif	12	-16777216	NONE	TRUE
-699	RPC19	YNL113W	NONE	RPC19	 SGDID:S000005057, Chr XIV from 412773-413201, Verified ORF, "RNA polymerase subunit, common to RNA polymerases I and III"	221.91333726458942	556.4292196425163	-65536	15.0	N	NONE	NONE	NONE	UNKNOWN	UNKNOWN	0	SansSerif	12	-16777216	NONE	TRUE
-700	RPC31	YNL151C	NONE	RPC31	 SGDID:S000005095, Chr XIV from 348523-347768, reverse complement, Verified ORF, "RNA polymerase III subunit C31; contains HMG-like C-terminal domain"	220.85045832631266	555.6955929658509	-65536	15.0	N	NONE	NONE	NONE	UNKNOWN	UNKNOWN	0	SansSerif	12	-16777216	NONE	TRUE
-701	RPC82	YPR190C	NONE	RPC82	 SGDID:S000006394, Chr XVI from 919037-917073, reverse complement, Verified ORF, "RNA polymerase III subunit C82"	219.79145493764236	554.9593154487433	-65536	15.0	N	NONE	NONE	NONE	UNKNOWN	UNKNOWN	0	SansSerif	12	-16777216	NONE	TRUE
-702	MTR3	YGR158C	NONE	MTR3	 SGDID:S000003390, Chr VII from 806026-805274, reverse complement, Verified ORF, "3'5' exoribonuclease, exosome subunit; nucleolar protein involved in export of mRNA and ribosomal subunits; homologous to the E. coli exonuclease RNase PH"	218.736341051414	554.2203967919736	-65536	15.0	N	NONE	NONE	NONE	UNKNOWN	UNKNOWN	0	SansSerif	12	-16777216	NONE	TRUE
-703	RRN7	YJL025W	NONE	RRN7	 SGDID:S000003562, Chr X from 393962-395506, Verified ORF, "Protein involved in the transcription of 35S rRNA genes by RNA polymerase I; component of the core factor (CF) complex also composed of Rrn11p, Rrn6p and TATA-binding protein"	217.68513056921716	553.47884673112	-65536	15.0	N	NONE	NONE	NONE	UNKNOWN	UNKNOWN	0	SansSerif	12	-16777216	NONE	TRUE
-704	RPA12	YJR063W	NONE	RPA12	 SGDID:S000003824, Chr X from 555188-555565, Verified ORF, "RNA polymerase I subunit A12.2; contains two zinc binding domains, and the N terminal domain is responsible for anchoring to the RNA pol I complex"	216.63783734121233	552.7346750364312	-65536	15.0	N	NONE	NONE	NONE	UNKNOWN	UNKNOWN	0	SansSerif	12	-16777216	NONE	TRUE
-705	RRN3	YKL125W	NONE	RRN3	 SGDID:S000001608, Chr XI from 207891-209774, Verified ORF, "Protein required for transcription of rDNA by RNA polymerase I; transcription factor independent of DNA template; involved in recruitment of RNA polymerase I to rDNA"	215.5944751659486	551.9878915126963	-65536	15.0	N	NONE	NONE	NONE	UNKNOWN	UNKNOWN	0	SansSerif	12	-16777216	NONE	TRUE
-706	RRN11	YML043C	NONE	RRN11	 SGDID:S000004507, Chr XIII from 191767-190244, reverse complement, Verified ORF, "Protein required for rDNA transcription by RNA polymerase I, component of the core factor (CF) of rDNA transcription factor, which also contains Rrn6p and Rrn7p"	214.55505779018142	551.2385059991168	-65536	15.0	N	NONE	NONE	NONE	UNKNOWN	UNKNOWN	0	SansSerif	12	-16777216	NONE	TRUE
-707	RPA49	YNL248C	NONE	RPA49	 SGDID:S000005192, Chr XIV from 182609-181362, reverse complement, Verified ORF, "RNA polymerase I subunit A49"	213.5195989086921	550.4865283691764	-65536	15.0	N	NONE	NONE	NONE	UNKNOWN	UNKNOWN	0	SansSerif	12	-16777216	NONE	TRUE
-708	NOP58	YOR310C	NONE	NOP58	 SGDID:S000005837, Chr XV from 898357-896822, reverse complement, Verified ORF, "Protein involved in pre-rRNA processing, 18S rRNA synthesis, and snoRNA synthesis; component of the small subunit processome complex, which is required for processing of pre-18S rRNA"	212.48811216410684	549.7319685305114	-65536	15.0	N	NONE	NONE	NONE	UNKNOWN	UNKNOWN	0	SansSerif	12	-16777216	NONE	TRUE
-709	SOF1	YLL011W	NONE	SOF1	 SGDID:S000003934, Chr XII from 127522-128991, Verified ORF, "Essential protein required for biogenesis of 40S (small) ribosomal subunit; has similarity to the beta subunit of trimeric G-proteins and the splicing factor Prp4p"	211.4606111467171	548.9748364247794	-65536	15.0	N	NONE	NONE	NONE	UNKNOWN	UNKNOWN	0	SansSerif	12	-16777216	NONE	TRUE
-710	RRP4	YHR069C	NONE	RRP4	 SGDID:S000001111, Chr VIII from 234660-233581, reverse complement, Verified ORF, "3'-5' exoribonuclease involved in rRNA processing; component of the exosome 3->5 exonuclease complex with Rrp41p, Rrp42p, Rrp43p and Dis3p"	210.4371093943011	548.215142027529	-65536	15.0	N	NONE	NONE	NONE	UNKNOWN	UNKNOWN	0	SansSerif	12	-16777216	NONE	TRUE
-711	RRP3	YHR065C	NONE	RRP3	 SGDID:S000001107, Chr VIII from 229039-227534, reverse complement, Verified ORF, "Protein involved in rRNA processing; required for maturation of the 35S primary transcript of pre-rRNA and for cleavage leading to mature 18S rRNA; homologous to eIF-4a, which is a DEAD box RNA-dependent ATPase with helicase activity"	209.4176203919444	547.4528953480681	-65536	15.0	N	NONE	NONE	NONE	UNKNOWN	UNKNOWN	0	SansSerif	12	-16777216	NONE	TRUE
-712	DBP3	YGL078C	NONE	DBP3	 SGDID:S000003046, Chr VII from 361862-360291, reverse complement, Verified ORF, "Putative ATP-dependent RNA helicase of the DEAD-box family involved in ribosomal biogenesis"	208.40215757186326	546.688106429332	-65536	15.0	N	NONE	NONE	NONE	UNKNOWN	UNKNOWN	0	SansSerif	12	-16777216	NONE	TRUE
-713	FAL1	YDR021W	NONE	FAL1	 SGDID:S000002428, Chr IV from 486801-488000, Verified ORF, "Nucleolar protein required for maturation of 18S rRNA, member of the eIF4A subfamily of DEAD-box ATP-dependent RNA helicases"	207.39073431322686	545.9207853477512	-65536	15.0	N	NONE	NONE	NONE	UNKNOWN	UNKNOWN	0	SansSerif	12	-16777216	NONE	TRUE
-714	RRP7	YCL031C	NONE	RRP7	 SGDID:S000000536, Chr III from 65568-64675, reverse complement, Verified ORF, "Essential protein involved in rRNA processing and ribosome biogenesis"	206.38336394198166	545.1509422131184	-65536	15.0	N	NONE	NONE	NONE	UNKNOWN	UNKNOWN	0	SansSerif	12	-16777216	NONE	TRUE
-715	RRP43	YCR035C	NONE	RRP43	 SGDID:S000000631, Chr III from 193014-191830, reverse complement, Verified ORF, "Protein involved in rRNA processing; component of the exosome 3->5 exonuclease complex with Rrp41p, Rrp42p, Rrp4p and Dis3p; required for efficient maturation of 5.8S, 18S and 25S rRNA"	205.38005973067538	544.3785871684555	-65536	15.0	N	NONE	NONE	NONE	UNKNOWN	UNKNOWN	0	SansSerif	12	-16777216	NONE	TRUE
-716	RRP42	YDL111C	NONE	RRP42	 SGDID:S000002269, Chr IV from 264110-263313, reverse complement, Verified ORF, "Protein involved in rRNA processing; component of the exosome 3->5 exonuclease complex with Rrp4p, Rrp41p, Rrp43p and Dis3p"	204.3808348982824	543.6037303898801	-65536	15.0	N	NONE	NONE	NONE	UNKNOWN	UNKNOWN	0	SansSerif	12	-16777216	NONE	TRUE
-717	DBP7	YKR024C	NONE	DBP7	 SGDID:S000001732, Chr XI from 487015-484787, reverse complement, Verified ORF, "Putative ATP-dependent RNA helicase of the DEAD-box family involved in ribosomal biogenesis"	203.3857026100294	542.826382086471	-65536	15.0	N	NONE	NONE	NONE	UNKNOWN	UNKNOWN	0	SansSerif	12	-16777216	NONE	TRUE
-718	SQT1	YIR012W	NONE	SQT1	 SGDID:S000001451, Chr IX from 378483-379778, Verified ORF, "Essential protein involved in a late step of 60S ribosomal subunit assembly or modification; contains multiple WD repeats; interacts with Qsr1p in a two-hybrid assay"	202.39467597722205	542.0465525001341	-65536	15.0	N	NONE	NONE	NONE	UNKNOWN	UNKNOWN	0	SansSerif	12	-16777216	NONE	TRUE
-719	SKI6	YGR195W	NONE	SKI6	 SGDID:S000003427, Chr VII from 888887-889627, Verified ORF, "3'-to-5' phosphorolytic exoribonuclease that is a subunit of the exosome; required for 3' processing of the 5.8S rRNA; involved in 3' to 5' mRNA degradation and translation inhibition of non-poly(A) mRNAs"	201.4077680570722	541.2642519054673	-65536	15.0	N	NONE	NONE	NONE	UNKNOWN	UNKNOWN	0	SansSerif	12	-16777216	NONE	TRUE
-720	YIL091C	YIL091C	NONE	YIL091C	 SGDID:S000001353, Chr IX from 193192-191027, reverse complement, Uncharacterized ORF, "Protein required for cell viability"	200.42499185252575	540.4794906096249	-65536	15.0	N	NONE	NONE	NONE	UNKNOWN	UNKNOWN	0	SansSerif	12	-16777216	NONE	TRUE
-721	NOP8	YOL144W	NONE	NOP8	 SGDID:S000005504, Chr XV from 53097-54551, Verified ORF, "Nucleolar protein required for 60S ribosomal subunit biogenesis"	199.44636031209166	539.6922789521825	-65536	15.0	N	NONE	NONE	NONE	UNKNOWN	UNKNOWN	0	SansSerif	12	-16777216	NONE	TRUE
-722	RPC53	YDL150W	NONE	RPC53	 SGDID:S000002309, Chr IV from 183344-184612, Verified ORF, "RNA polymerase III subunit C53"	198.47188632967084	538.9026273049996	-65536	15.0	N	NONE	NONE	NONE	UNKNOWN	UNKNOWN	0	SansSerif	12	-16777216	NONE	TRUE
-723	BRF1	YGR246C	NONE	BRF1	 SGDID:S000003478, Chr VII from 984277-982487, reverse complement, Verified ORF, "TFIIIB B-related factor, one of three subunits of RNA polymerase III transcription initiation factor TFIIIB, binds TFIIIC and TBP and recruits RNA pol III to promoters, amino-terminal half is homologous to TFIIB"	197.50158274438672	538.1105460720842	-65536	15.0	N	NONE	NONE	NONE	UNKNOWN	UNKNOWN	0	SansSerif	12	-16777216	NONE	TRUE
-724	RPA34	YJL148W	NONE	RPA34	 SGDID:S000003684, Chr X from 140434-141135, Verified ORF, "RNA polymerase I subunit A34.5"	196.5354623404159	537.316045689455	-65536	15.0	N	NONE	NONE	NONE	UNKNOWN	UNKNOWN	0	SansSerif	12	-16777216	NONE	TRUE
-725	IFH1	YLR223C	NONE	IFH1	 SGDID:S000004213, Chr XII from 585492-582235, reverse complement, Verified ORF, "Essential protein with a highly acidic N-terminal domain; IFH1 exhibits genetic interactions with FHL1, overexpression interferes with silencing at telomeres and HM loci; potential Cdc28p substrate"	195.57353784681953	536.5191366250039	-65536	15.0	N	NONE	NONE	NONE	UNKNOWN	UNKNOWN	0	SansSerif	12	-16777216	NONE	TRUE
-726	MPP10	YJR002W	NONE	MPP10	 SGDID:S000003762, Chr X from 438858-440639, Verified ORF, "Component of the SSU processome, which is required for pre-18S rRNA processing, interacts with and controls the stability of Imp3p and Imp4p, essential for viability; similar to human Mpp10p"	194.61582193737627	535.7198293783586	-65536	15.0	N	NONE	NONE	NONE	UNKNOWN	UNKNOWN	0	SansSerif	12	-16777216	NONE	TRUE
-727	NOP1	YDL014W	NONE	NOP1	 SGDID:S000002172, Chr IV from 427361-428344, Verified ORF, "Nucleolar protein, component of the small subunit processome complex, which is required for processing of pre-18S rRNA; has similarity to mammalian fibrillarin"	193.6623272304143	534.9181344807434	-65536	15.0	N	NONE	NONE	NONE	UNKNOWN	UNKNOWN	0	SansSerif	12	-16777216	NONE	TRUE
-728	REI1	YBR267W	NONE	REI1	 SGDID:S000000471, Chr II from 739836-741017, Verified ORF, "Cytoplasmic pre-60S factor; required for the correct recycling of shuttling factors Alb1, Arx1 and Tif6 at the end of the ribosomal large subunit biogenesis; involved in bud growth in the mitotic signaling network"	192.71306628864585	534.1140624948416	-65536	15.0	N	NONE	NONE	NONE	UNKNOWN	UNKNOWN	0	SansSerif	12	-16777216	NONE	TRUE
-729	POL5	YEL055C	NONE	POL5	 SGDID:S000000781, Chr V from 51539-48471, reverse complement, Verified ORF, "DNA Polymerase phi; has sequence similarity to the human MybBP1A and weak sequence similarity to B-type DNA polymerases, not required for chromosomal DNA replication; required for the synthesis of rRNA"	191.76805161900143	533.3076240146551	-65536	15.0	N	NONE	NONE	NONE	UNKNOWN	UNKNOWN	0	SansSerif	12	-16777216	NONE	TRUE
-730	LOC1	YFR001W	NONE	LOC1	 SGDID:S000001897, Chr VI from 149105-149719, Verified ORF, "Nuclear protein involved in asymmetric localization of ASH1 mRNA; binds double-stranded RNA in vitro; constituent of 66S pre-ribosomal particles"	190.82729567246497	532.4988296653655	-65536	15.0	N	NONE	NONE	NONE	UNKNOWN	UNKNOWN	0	SansSerif	12	-16777216	NONE	TRUE
-731	SNU66	YOR308C	NONE	SNU66	 SGDID:S000005835, Chr XV from 896384-894621, reverse complement, Verified ORF, "Component of the U4/U6.U5 snRNP complex involved in pre-mRNA splicing via spliceosome; has homology to human SART-1 and to an S. pombe protein; snu66 null mutation confers cold-sensitivity but is not lethal at normal growth temperatures"	189.89081084391	531.6876901031944	-65536	15.0	N	NONE	NONE	NONE	UNKNOWN	UNKNOWN	0	SansSerif	12	-16777216	NONE	TRUE
-732	RSP5	YER125W	NONE	RSP5	 SGDID:S000000927, Chr V from 410185-412614, Verified ORF, "Ubiquitin-protein ligase involved in ubiquitin-mediated protein degradation; functions in multivesicular body sorting, heat shock response and ubiquitylation of arrested RNAPII; contains a hect (homologous to E6-AP carboxyl terminus) domain"	188.95860947193603	530.8742160152623	-65536	15.0	N	NONE	NONE	NONE	UNKNOWN	UNKNOWN	0	SansSerif	12	-16777216	NONE	TRUE
-733	AOS1	YPR180W	NONE	AOS1	 SGDID:S000006384, Chr XVI from 895957-897000, Verified ORF, "Nuclear protein that acts as a heterodimer with Uba2p to activate Smt3p (SUMO) before its conjugation to proteins (sumoylation), which may play a role in protein targeting; essential for viability"	188.0307038387062	530.0584181194479	-65536	15.0	N	NONE	NONE	NONE	UNKNOWN	UNKNOWN	0	SansSerif	12	-16777216	NONE	TRUE
-734	ROX1	YPR065W	NONE	ROX1	 SGDID:S000006269, Chr XVI from 679690-680796, Verified ORF, "Heme-dependent repressor of hypoxic genes; contains an HMG domain that is responsible for DNA bending activity"	187.10710616978537	529.2403071642477	-65536	15.0	N	NONE	NONE	NONE	UNKNOWN	UNKNOWN	0	SansSerif	12	-16777216	NONE	TRUE
-735	BAT1	YHR208W	NONE	BAT1	 SGDID:S000001251, Chr VIII from 517532-518713, Verified ORF, "Mitochondrial branched-chain amino acid aminotransferase, homolog of murine ECA39; highly expressed during logarithmic phase and repressed during stationary phase"	186.18782863397922	528.4198939286332	-65536	15.0	N	NONE	NONE	NONE	UNKNOWN	UNKNOWN	0	SansSerif	12	-16777216	NONE	TRUE
-736	LEU4	YNL104C	NONE	LEU4	 SGDID:S000005048, Chr XIV from 426756-424897, reverse complement, Verified ORF, "Alpha-isopropylmalate synthase (2-isopropylmalate synthase); the main isozyme responsible for the first step in the leucine biosynthesis pathway"	185.2728833431736	527.5971892219096	-65536	15.0	N	NONE	NONE	NONE	UNKNOWN	UNKNOWN	0	SansSerif	12	-16777216	NONE	TRUE
-737	NCP1	YHR042W	NONE	NCP1	 SGDID:S000001084, Chr VIII from 190536-192611, Verified ORF, "NADP-cytochrome P450 reductase; involved in ergosterol biosynthesis; associated and coordinately regulated with Erg11p"	184.36228235217516	526.7722038835736	-65536	15.0	N	NONE	NONE	NONE	UNKNOWN	UNKNOWN	0	SansSerif	12	-16777216	NONE	TRUE
-738	ZWF1	YNL241C	NONE	ZWF1	 SGDID:S000005185, Chr XIV from 197944-196427, reverse complement, Verified ORF, "Glucose-6-phosphate dehydrogenase (G6PD), catalyzes the first step of the pentose phosphate pathway; involved in adapting to oxidatve stress; homolog of the human G6PD which is deficient in patients with hemolytic anemia"	183.4560376585526	525.9449487831696	-65536	15.0	N	NONE	NONE	NONE	UNKNOWN	UNKNOWN	0	SansSerif	12	-16777216	NONE	TRUE
-739	HIS4	YCL030C	NONE	HIS4	 SGDID:S000000535, Chr III from 68333-65934, reverse complement, Verified ORF, "Multifunctional enzyme containing phosphoribosyl-ATP pyrophosphatase, phosphoribosyl-AMP cyclohydrolase, and histidinol dehydrogenase activities; catalyzes the second, third, ninth and tenth steps in histidine biosynthesis"	182.55416120247838	525.1154348201478	-65536	15.0	N	NONE	NONE	NONE	UNKNOWN	UNKNOWN	0	SansSerif	12	-16777216	NONE	TRUE
-740	HOM2	YDR158W	NONE	HOM2	 SGDID:S000002565, Chr IV from 770354-771451, Verified ORF, "Aspartic beta semi-aldehyde dehydrogenase, catalyzes the second step in the common pathway for methionine and threonine biosynthesis; expression regulated by Gcn4p and the general control of amino acid synthesis"	181.65666486657153	524.2836729237192	-65536	15.0	N	NONE	NONE	NONE	UNKNOWN	UNKNOWN	0	SansSerif	12	-16777216	NONE	TRUE
-741	HOM3	YER052C	NONE	HOM3	 SGDID:S000000854, Chr V from 257957-256374, reverse complement, Verified ORF, "Aspartate kinase (L-aspartate 4-P-transferase); cytoplasmic enzyme that catalyzes the first step in the common pathway for methionine and threonine biosynthesis; expression regulated by Gcn4p and the general control of amino acid synthesis"	180.76356047574097	523.449674052713	-65536	15.0	N	NONE	NONE	NONE	UNKNOWN	UNKNOWN	0	SansSerif	12	-16777216	NONE	TRUE
-742	ASN2	YGR124W	NONE	ASN2	 SGDID:S000003356, Chr VII from 739949-741667, Verified ORF, "Asparagine synthetase, isozyme of Asn1p; catalyzes the synthesis of L-asparagine from L-aspartate in the asparagine biosynthetic pathway"	179.87485979703018	522.613449195431	-65536	15.0	N	NONE	NONE	NONE	UNKNOWN	UNKNOWN	0	SansSerif	12	-16777216	NONE	TRUE
-743	THR1	YHR025W	NONE	THR1	 SGDID:S000001067, Chr VIII from 159431-160504, Verified ORF, "Homoserine kinase, conserved protein required for threonine biosynthesis; expression is regulated by the GCN4-mediated general amino acid control pathway"	178.99057453946136	521.7750093695037	-65536	15.0	N	NONE	NONE	NONE	UNKNOWN	UNKNOWN	0	SansSerif	12	-16777216	NONE	TRUE
-744	PRO2	YOR323C	NONE	PRO2	 SGDID:S000005850, Chr XV from 922902-921532, reverse complement, Verified ORF, "Gamma-glutamyl phosphate reductase, catalyzes the second step in proline biosynthesis"	178.11071635388186	520.9343656217444	-65536	15.0	N	NONE	NONE	NONE	UNKNOWN	UNKNOWN	0	SansSerif	12	-16777216	NONE	TRUE
-745	ILV2	YMR108W	NONE	ILV2	 SGDID:S000004714, Chr XIII from 484083-486146, Verified ORF, "Acetolactate synthase, catalyses the first common step in isoleucine and valine biosynthesis and is the target of several classes of inhibitors, localizes to the mitochondria; expression of the gene is under general amino acid control"	177.2352968328102	520.0915290280045	-65536	15.0	N	NONE	NONE	NONE	UNKNOWN	UNKNOWN	0	SansSerif	12	-16777216	NONE	TRUE
-746	ILV1	YER086W	NONE	ILV1	 SGDID:S000000888, Chr V from 328473-330203, Verified ORF, "Threonine deaminase, catalyzes the first step in isoleucine biosynthesis; expression is under general amino acid control; ILV1 locus exhibits highly positioned nucleosomes whose organization is independent of known ILV1 regulation"	176.36432751028383	519.2465106930267	-65536	15.0	N	NONE	NONE	NONE	UNKNOWN	UNKNOWN	0	SansSerif	12	-16777216	NONE	TRUE
-747	ARG5,6	YER069W	NONE	ARG5,6	 SGDID:S000000871, Chr V from 295408-297999, Verified ORF, "Protein that is processed in the mitochondrion to yield acetylglutamate kinase and N-acetyl-gamma-glutamyl-phosphate reductase, which catalyze the 2nd and 3rd steps in arginine biosynthesis; enzymes form a complex with Arg2p"	175.49781986170655	518.3993217502995	-65536	15.0	N	NONE	NONE	NONE	UNKNOWN	UNKNOWN	0	SansSerif	12	-16777216	NONE	TRUE
-748	ILV6	YCL009C	NONE	ILV6	 SGDID:S000000515, Chr III from 105548-104619, reverse complement, Verified ORF, "Regulatory subunit of acetolactate synthase, which catalyzes the first step of branched-chain amino acid biosynthesis; enhances activity of the Ilv2p catalytic subunit, localizes to mitochondria"	174.63578530369784	517.5499733619097	-65536	15.0	N	NONE	NONE	NONE	UNKNOWN	UNKNOWN	0	SansSerif	12	-16777216	NONE	TRUE
-749	CYS3	YAL012W	NONE	CYS3	 SGDID:S000000010, Chr I from 130802-131986, Verified ORF, "Cystathionine gamma-lyase, catalyzes one of the two reactions involved in the transsulfuration pathway that yields cysteine from homocysteine with the intermediary formation of cystathionine"	173.7782351939423	516.698476718396	-65536	15.0	N	NONE	NONE	NONE	UNKNOWN	UNKNOWN	0	SansSerif	12	-16777216	NONE	TRUE
-750	THR4	YCR053W	NONE	THR4	 SGDID:S000000649, Chr III from 216693-218237, Verified ORF, "Threonine synthase, conserved protein that catalyzes formation of threonine from 0-phosphohomoserine; expression is regulated by the GCN4-mediated general amino acid control pathway"	172.9251808310397	515.8448430386013	-65536	15.0	N	NONE	NONE	NONE	UNKNOWN	UNKNOWN	0	SansSerif	12	-16777216	NONE	TRUE
-751	TRP2	YER090W	NONE	TRP2	 SGDID:S000000892, Chr V from 337945-339468, Verified ORF, "Anthranilate synthase, catalyzes the initial step of tryptophan biosynthesis, forms multifunctional hetero-oligomeric anthranilate synthase:indole-3-glycerol phosphate synthase enzyme complex with Trp3p"	172.07663345435668	514.9890835695247	-65536	15.0	N	NONE	NONE	NONE	UNKNOWN	UNKNOWN	0	SansSerif	12	-16777216	NONE	TRUE
-752	TRP5	YGL026C	NONE	TRP5	 SGDID:S000002994, Chr VII from 448540-446417, reverse complement, Verified ORF, "Tryptophan synthase involved in tryptophan biosynthesis, regulated by the general control system of amino acid biosynthesis"	171.23260424387814	514.1312095861739	-65536	15.0	N	NONE	NONE	NONE	UNKNOWN	UNKNOWN	0	SansSerif	12	-16777216	NONE	TRUE
-753	ARO2	YGL148W	NONE	ARO2	 SGDID:S000003116, Chr VII from 226404-227534, Verified ORF, "Bifunctional chorismate synthase and flavin reductase, catalyzes the conversion of 5-enolpyruvylshikimate 3-phosphate (EPSP) to form chorismate, which is a precursor to aromatic amino acids"	170.39310432006016	513.2712323914158	-65536	15.0	N	NONE	NONE	NONE	UNKNOWN	UNKNOWN	0	SansSerif	12	-16777216	NONE	TRUE
-754	ARO8	YGL202W	NONE	ARO8	 SGDID:S000003170, Chr VII from 116063-117565, Verified ORF, "Aromatic aminotransferase I, expression is regulated by general control of amino acid biosynthesis"	169.55814474368356	512.4091633158282	-65536	15.0	N	NONE	NONE	NONE	UNKNOWN	UNKNOWN	0	SansSerif	12	-16777216	NONE	TRUE
-755	GLY1	YEL046C	NONE	GLY1	 SGDID:S000000772, Chr V from 68792-67629, reverse complement, Verified ORF, "Threonine aldolase, catalyzes the cleavage of L-allo-threonine and L-threonine to glycine; involved in glycine biosynthesis"	168.72773651570816	511.54501371755055	-65536	15.0	N	NONE	NONE	NONE	UNKNOWN	UNKNOWN	0	SansSerif	12	-16777216	NONE	TRUE
-756	TRR1	YDR353W	NONE	TRR1	 SGDID:S000002761, Chr IV from 1183292-1184251, Verified ORF, "Cytoplasmic thioredoxin reductase, key regulatory enzyme that determines the redox state of the thioredoxin system, which acts as a disulfide reductase system and protects cells against both oxidative and reductive stress"	167.90189057712746	510.67879498213387	-65536	15.0	N	NONE	NONE	NONE	UNKNOWN	UNKNOWN	0	SansSerif	12	-16777216	NONE	TRUE
-757	MET10	YFR030W	NONE	MET10	 SGDID:S000001926, Chr VI from 213300-216407, Verified ORF, "Subunit alpha of assimilatory sulfite reductase, which is responsible for the conversion of sulfite into sulfide"	167.08061780882514	509.810518522391	-65536	15.0	N	NONE	NONE	NONE	UNKNOWN	UNKNOWN	0	SansSerif	12	-16777216	NONE	TRUE
-758	GDH1	YOR375C	NONE	GDH1	 SGDID:S000005902, Chr XV from 1043040-1041676, reverse complement, Verified ORF, "NADP(+)-dependent glutamate dehydrogenase, synthesizes glutamate from ammonia and alpha-ketoglutarate; rate of alpha-ketoglutarate utilization differs from Gdh3p; expression regulated by nitrogen and carbon sources"	166.26392903143108	508.9401957782462	-65536	15.0	N	NONE	NONE	NONE	UNKNOWN	UNKNOWN	0	SansSerif	12	-16777216	NONE	TRUE
-759	AAT2	YLR027C	NONE	AAT2	 SGDID:S000004017, Chr XII from 198086-196830, reverse complement, Verified ORF, "Cytosolic aspartate aminotransferase, involved in nitrogen metabolism; localizes to peroxisomes in oleate-grown cells"	165.45183500517925	508.06783821658473	-65536	15.0	N	NONE	NONE	NONE	UNKNOWN	UNKNOWN	0	SansSerif	12	-16777216	NONE	TRUE
-760	ARG1	YOL058W	NONE	ARG1	 SGDID:S000005419, Chr XV from 219210-220472, Verified ORF, "Arginosuccinate synthetase, catalyzes the formation of L-argininosuccinate from citrulline and L-aspartate in the arginine biosynthesis pathway; potential Cdc28p substrate"	164.64434642976573	507.19345733110106	-65536	15.0	N	NONE	NONE	NONE	UNKNOWN	UNKNOWN	0	SansSerif	12	-16777216	NONE	TRUE
-761	ECM17	YJR137C	NONE	ECM17	 SGDID:S000003898, Chr X from 683279-678951, reverse complement, Verified ORF, "Sulfite reductase beta subunit, involved in amino acid biosynthesis, transcription repressed by methionine"	163.84147394420768	506.3170646421479	-65536	15.0	N	NONE	NONE	NONE	UNKNOWN	UNKNOWN	0	SansSerif	12	-16777216	NONE	TRUE
-762	PFK2	YMR205C	NONE	PFK2	 SGDID:S000004818, Chr XIII from 674765-671886, reverse complement, Verified ORF, "Beta subunit of heterooctameric phosphofructokinase involved in glycolysis, indispensable for anaerobic growth, activated by fructose-2,6-bisphosphate and AMP, mutation inhibits glucose induction of cell cycle-related genes"	163.04322812670318	505.4386716965846	-65536	15.0	N	NONE	NONE	NONE	UNKNOWN	UNKNOWN	0	SansSerif	12	-16777216	NONE	TRUE
-763	PYC2	YBR218C	NONE	PYC2	 SGDID:S000000422, Chr II from 662244-658702, reverse complement, Verified ORF, "Pyruvate carboxylase isoform, cytoplasmic enzyme that converts pyruvate to oxaloacetate; highly similar to isoform Pyc1p but differentially regulated; mutations in the human homolog are associated with lactic acidosis"	162.24961949449215	504.5582900676245	-65536	15.0	N	NONE	NONE	NONE	UNKNOWN	UNKNOWN	0	SansSerif	12	-16777216	NONE	TRUE
-764	PYC1	YGL062W	NONE	PYC1	 SGDID:S000003030, Chr VII from 385199-388735, Verified ORF, "Pyruvate carboxylase isoform, cytoplasmic enzyme that converts pyruvate to oxaloacetate; highly similar to isoform Pyc2p but differentially regulated; mutations in the human homolog are associated with lactic acidosis"	161.46065850371735	503.6759313546829	-65536	15.0	N	NONE	NONE	NONE	UNKNOWN	UNKNOWN	0	SansSerif	12	-16777216	NONE	TRUE
-765	TKL1	YPR074C	NONE	TKL1	 SGDID:S000006278, Chr XVI from 694835-692793, reverse complement, Verified ORF, "Transketolase, similar to Tkl2p; catalyzes conversion of xylulose-5-phosphate and ribose-5-phosphate to sedoheptulose-7-phosphate and glyceraldehyde-3-phosphate in the pentose phosphate pathway; needed for synthesis of aromatic amino acids"	160.67635554928694	502.79160718322396	-65536	15.0	N	NONE	NONE	NONE	UNKNOWN	UNKNOWN	0	SansSerif	12	-16777216	NONE	TRUE
-766	RPE1	YJL121C	NONE	RPE1	 SGDID:S000003657, Chr X from 191089-190373, reverse complement, Verified ORF, "D-ribulose-5-phosphate 3-epimerase, catalyzes a reaction in the non-oxidative part of the pentose-phosphate pathway; mutants are sensitive to oxidative stress"	159.89672096473726	501.9053292046077	-65536	15.0	N	NONE	NONE	NONE	UNKNOWN	UNKNOWN	0	SansSerif	12	-16777216	NONE	TRUE
-767	ADE5,7	YGL234W	NONE	ADE5,7	 SGDID:S000003203, Chr VII from 56482-58890, Verified ORF, "Bifunctional enzyme of the 'de novo' purine nucleotide biosynthetic pathway, contains aminoimidazole ribotide synthetase and glycinamide ribotide synthetase activities"	159.12176502209707	501.01710909593635	-65536	15.0	N	NONE	NONE	NONE	UNKNOWN	UNKNOWN	0	SansSerif	12	-16777216	NONE	TRUE
-768	MIS1	YBR084W	NONE	MIS1	 SGDID:S000000288, Chr II from 411048-413975, Verified ORF, "Mitochondrial C1-tetrahydrofolate synthase, involved in interconversion between different oxidation states of tetrahydrofolate (THF); provides activities of formyl-THF synthetase, methenyl-THF cyclohydrolase, and methylene-THF dehydrogenase"	158.35149793175162	500.12695855990046	-65536	15.0	N	NONE	NONE	NONE	UNKNOWN	UNKNOWN	0	SansSerif	12	-16777216	NONE	TRUE
-769	SHM1	YBR263W	NONE	SHM1	 SGDID:S000000467, Chr II from 736259-737731, Verified ORF, "Mitochondrial serine hydroxymethyltransferase, involved in one-carbon metabolism"	157.58592984230887	499.234889324625	-65536	15.0	N	NONE	NONE	NONE	UNKNOWN	UNKNOWN	0	SansSerif	12	-16777216	NONE	TRUE
-770	SHM2	YLR058C	NONE	SHM2	 SGDID:S000004048, Chr XII from 259402-257993, reverse complement, Verified ORF, "Cytosolic serine hydroxymethyltransferase, involved in one-carbon metabolism"	156.82507084046506	498.34091314351457	-65536	15.0	N	NONE	NONE	NONE	UNKNOWN	UNKNOWN	0	SansSerif	12	-16777216	NONE	TRUE
-771	ADE6	YGR061C	NONE	ADE6	 SGDID:S000003293, Chr VII from 615969-611893, reverse complement, Verified ORF, "Formylglycinamidine-ribonucleotide (FGAM)-synthetase, catalyzes a step in the 'de novo' purine nucleotide biosynthetic pathway"	156.0689309508722	497.44504179509863	-65536	15.0	N	NONE	NONE	NONE	UNKNOWN	UNKNOWN	0	SansSerif	12	-16777216	NONE	TRUE
-772	ERG10	YPL028W	NONE	ERG10	 SGDID:S000005949, Chr XVI from 498094-499290, Verified ORF, "Acetyl-CoA C-acetyltransferase (acetoacetyl-CoA thiolase), cytosolic enzyme that transfers an acetyl group from one acetyl-CoA molecule to another, forming acetoacetyl-CoA; involved in the first step in mevalonate biosynthesis"	155.317520136006	496.5472870828762	-65536	15.0	N	NONE	NONE	NONE	UNKNOWN	UNKNOWN	0	SansSerif	12	-16777216	NONE	TRUE
-773	FAS2	YPL231W	NONE	FAS2	 SGDID:S000006152, Chr XVI from 108652-114315, Verified ORF, "Alpha subunit of fatty acid synthetase, which catalyzes the synthesis of long-chain saturated fatty acids; contains beta-ketoacyl reductase and beta-ketoacyl synthase activities"	154.5708482960345	495.6476608351606	-65536	15.0	N	NONE	NONE	NONE	UNKNOWN	UNKNOWN	0	SansSerif	12	-16777216	NONE	TRUE
-774	RIB3	YDR487C	NONE	RIB3	 SGDID:S000002895, Chr IV from 1428972-1428346, reverse complement, Verified ORF, "3,4-dihydroxy-2-butanone-4-phosphate synthase (DHBP synthase), required for riboflavin biosynthesis from ribulose-5-phosphate, also has an unrelated function in mitochondrial respiration"	153.82892526868756	494.74617490492324	-65536	15.0	N	NONE	NONE	NONE	UNKNOWN	UNKNOWN	0	SansSerif	12	-16777216	NONE	TRUE
-775	SER1	YOR184W	NONE	SER1	 SGDID:S000005710, Chr XV from 679358-680545, Verified ORF, "3-phosphoserine aminotransferase, catalyzes the formation of phosphoserine from 3-phosphohydroxypyruvate, required for serine and glycine biosynthesis; regulated by the general control of amino acid biosynthesis mediated by Gcn4p"	153.09176082912757	493.842841169638	-65536	15.0	N	NONE	NONE	NONE	UNKNOWN	UNKNOWN	0	SansSerif	12	-16777216	NONE	TRUE
-776	LPD1	YFL018C	NONE	LPD1	 SGDID:S000001876, Chr VI from 103121-101622, reverse complement, Verified ORF, "Dihydrolipoamide dehydrogenase, the lipoamide dehydrogenase component (E3) of the pyruvate dehydrogenase and 2-oxoglutarate dehydrogenase multi-enzyme complexes"	152.35936468982027	492.93767153112424	-65536	15.0	N	NONE	NONE	NONE	UNKNOWN	UNKNOWN	0	SansSerif	12	-16777216	NONE	TRUE
-777	THI3	YDL080C	NONE	THI3	 SGDID:S000002238, Chr IV from 312471-310642, reverse complement, Verified ORF, "Probable alpha-ketoisocaproate decarboxylase, may have a role in catabolism of amino acids to long-chain and complex alcohols; required for expression of enzymes involved in thiamine biosynthesis"	151.63174650040696	492.03067791538996	-65536	15.0	N	NONE	NONE	NONE	UNKNOWN	UNKNOWN	0	SansSerif	12	-16777216	NONE	TRUE
-778	ATE1	YGL017W	NONE	ATE1	 SGDID:S000002985, Chr VII from 459859-461370, Verified ORF, "Arginyl-tRNA-protein transferase, catalyzes post-translational conjugation of arginine to the amino termini of acceptor proteins which are then subject to degradation via the N-end rule pathway"	150.9089158475773	491.1218722724751	-65536	15.0	N	NONE	NONE	NONE	UNKNOWN	UNKNOWN	0	SansSerif	12	-16777216	NONE	TRUE
-779	YKL215C	YKL215C	NONE	YKL215C	 SGDID:S000001698, Chr XI from 30688-26828, reverse complement, Uncharacterized ORF, "Putative protein of unknown function; green fluorescent protein (GFP)-fusion protein localizes to the cytoplasm"	150.19088225494318	490.21126657629384	-65536	15.0	N	NONE	NONE	NONE	UNKNOWN	UNKNOWN	0	SansSerif	12	-16777216	NONE	TRUE
-780	ECM38	YLR299W	NONE	ECM38	 SGDID:S000004290, Chr XII from 726071-728053, Verified ORF, "Gamma-glutamyltranspeptidase, major glutathione-degrading enzyme; expression induced mainly by nitrogen starvation"	149.47765518291305	489.2988728244767	-65536	15.0	N	NONE	NONE	NONE	UNKNOWN	UNKNOWN	0	SansSerif	12	-16777216	NONE	TRUE
-781	BIO3	YNR058W	NONE	BIO3	 SGDID:S000005341, Chr XIV from 734291-735733, Verified ORF, "7,8-diamino-pelargonic acid aminotransferase (DAPA), catalyzes the second step in the biotin biosynthesis pathway; BIO3 is in a cluster of 3 genes (BIO3, BIO4, and BIO5) that mediate biotin synthesis"	148.76924402856724	488.3847030382128	-65536	15.0	N	NONE	NONE	NONE	UNKNOWN	UNKNOWN	0	SansSerif	12	-16777216	NONE	TRUE
-782	USA1	YML029W	NONE	USA1	 SGDID:S000004491, Chr XIII from 217362-219878, Verified ORF, "Protein involved in ER-associated protein degradation (ERAD); component of the Hrd1p complex; interacts with the U1 snRNP-specific protein, Snp1p"	148.0656581255344	487.4687692620912	-65536	15.0	N	NONE	NONE	NONE	UNKNOWN	UNKNOWN	0	SansSerif	12	-16777216	NONE	TRUE
-785	PRS5	YOL061W	NONE	PRS5	 SGDID:S000005422, Chr XV from 212244-213734, Verified ORF, "5-phospho-ribosyl-1(alpha)-pyrophosphate synthetase, involved in nucleotide, histidine, and tryptophan biosynthesis; one of five related enzymes, which are active as heteromultimeric complexes"	145.98394430624535	484.71050478813646	-65536	15.0	N	NONE	NONE	NONE	UNKNOWN	UNKNOWN	0	SansSerif	12	-16777216	NONE	TRUE
-786	YHI9	YHR029C	NONE	YHI9	 SGDID:S000001071, Chr VIII from 168554-167670, reverse complement, Verified ORF, "Protein of unknown function that is a member of the PhzF superfamily, although unlike its bacterial homolog, is most likely not involved in phenazine production; possibly involved in a membrane regulation metabolic pathway"	145.29975147142704	483.7876359609147	-65536	15.0	N	NONE	NONE	NONE	UNKNOWN	UNKNOWN	0	SansSerif	12	-16777216	NONE	TRUE
-787	GAL4	YPL248C	NONE	GAL4	 SGDID:S000006169, Chr XVI from 82356-79711, reverse complement, Verified ORF, "DNA-binding transcription factor required for the activation of the GAL genes in response to galactose; repressed by Gal80p and activated by Gal3p"	144.6204296000123	482.86306371221616	-65536	15.0	N	NONE	NONE	NONE	UNKNOWN	UNKNOWN	0	SansSerif	12	-16777216	NONE	TRUE
-788	GAC1	YOR178C	NONE	GAC1	 SGDID:S000005704, Chr XV from 670242-667861, reverse complement, Verified ORF, "Regulatory subunit for Glc7p type-1 protein phosphatase (PP1), tethers Glc7p to Gsy2p glycogen synthase, binds Hsf1p heat shock transcription factor, required for induction of some HSF-regulated genes under heat shock"	143.94598764236565	481.936800223687	-65536	15.0	N	NONE	NONE	NONE	UNKNOWN	UNKNOWN	0	SansSerif	12	-16777216	NONE	TRUE
-789	EGD1	YPL037C	NONE	EGD1	 SGDID:S000005958, Chr XVI from 481898-481425, reverse complement, Verified ORF, "Subunit beta1 of the nascent polypeptide-associated complex (NAC) involved in protein targeting, associated with cytoplasmic ribosomes; enhances DNA binding of the Gal4p activator; homolog of human BTF3b"	143.2764344845566	481.00885769925605	-65536	15.0	N	NONE	NONE	NONE	UNKNOWN	UNKNOWN	0	SansSerif	12	-16777216	NONE	TRUE
-790	EGD2	YHR193C	NONE	EGD2	 SGDID:S000001236, Chr VIII from 488236-487712, reverse complement, Verified ORF, "Alpha subunit of the heteromeric nascent polypeptide-associated complex (NAC) involved in protein sorting and translocation, associated with cytoplasmic ribosomes"	142.61177894824243	480.0792483649742	-65536	15.0	N	NONE	NONE	NONE	UNKNOWN	UNKNOWN	0	SansSerif	12	-16777216	NONE	TRUE
-791	STM1	YLR150W	NONE	STM1	 SGDID:S000004140, Chr XII from 440468-441289, Verified ORF, "Protein that binds G4 quadruplex and purine motif triplex nucleic acid; acts with Cdc13p to maintain telomere structure; interacts with ribosomes and subtelomeric Y' DNA; multicopy suppressor of tom1 and pop2 mutations"	141.95202979055233	479.1479844688536	-65536	15.0	N	NONE	NONE	NONE	UNKNOWN	UNKNOWN	0	SansSerif	12	-16777216	NONE	TRUE
-792	RPS8A	YBL072C	NONE	RPS8A	 SGDID:S000000168, Chr II from 89123-88521, reverse complement, Verified ORF, "Protein component of the small (40S) ribosomal subunit; identical to Rps8Bp and has similarity to rat S8 ribosomal protein"	141.29719570397168	478.21507828070565	-65536	15.0	N	NONE	NONE	NONE	UNKNOWN	UNKNOWN	0	SansSerif	12	-16777216	NONE	TRUE
-794	RPS8B	YER102W	NONE	RPS8B	 SGDID:S000000904, Chr V from 363096-363698, Verified ORF, "Protein component of the small (40S) ribosomal subunit; identical to Rps8Ap and has similarity to rat S8 ribosomal protein"	140.64728531622757	477.28054209197967	-65536	15.0	N	NONE	NONE	NONE	UNKNOWN	UNKNOWN	0	SansSerif	12	-16777216	NONE	TRUE
-797	PFK1	YGR240C	NONE	PFK1	 SGDID:S000003472, Chr VII from 973739-970776, reverse complement, Verified ORF, "Alpha subunit of heterooctameric phosphofructokinase involved in glycolysis, indispensable for anaerobic growth, activated by fructose-2,6-bisphosphate and AMP, mutation inhibits glucose induction of cell cycle-related genes"	140.00230719017526	476.34438821560116	-65536	15.0	N	NONE	NONE	NONE	UNKNOWN	UNKNOWN	0	SansSerif	12	-16777216	NONE	TRUE
-798	OLA1	YBR025C	NONE	OLA1	 SGDID:S000000229, Chr II from 291865-290681, reverse complement, Verified ORF, "P-loop ATPase with similarity to human OLA1 and bacterial YchF; identified as specifically interacting with the proteasome; protein levels are induced by hydrogen peroxide"	139.3622698236852	475.4066289858091	-65536	15.0	N	NONE	NONE	NONE	UNKNOWN	UNKNOWN	0	SansSerif	12	-16777216	NONE	TRUE
-799	TYE7	YOR344C	NONE	TYE7	 SGDID:S000005871, Chr XV from 978066-977191, reverse complement, Verified ORF, "Serine-rich protein that contains a basic-helix-loop-helix (bHLH) DNA binding motif; binds E-boxes of glycolytic genes and contributes to their activation; may function as a transcriptional activator in Ty1-mediated gene expression"	138.72718164953147	474.467276757994	-65536	15.0	N	NONE	NONE	NONE	UNKNOWN	UNKNOWN	0	SansSerif	12	-16777216	NONE	TRUE
-801	GCR2	YNL199C	NONE	GCR2	 SGDID:S000005143, Chr XIV from 266531-264927, reverse complement, Verified ORF, "Transcriptional activator of genes involved in glycolysis; interacts and functions with the DNA-binding protein Gcr1p"	137.47188628317866	472.58384283463516	-65536	15.0	N	NONE	NONE	NONE	UNKNOWN	UNKNOWN	0	SansSerif	12	-16777216	NONE	TRUE
-804	GAL3	YDR009W	NONE	GAL3	 SGDID:S000002416, Chr IV from 463431-464993, Verified ORF, "Transcriptional regulator involved in activation of the GAL genes in response to galactose; forms a complex with Gal80p to relieve Gal80p inhibition of Gal4p; binds galactose and ATP but does not have galactokinase activity"	135.62626924019537	469.7470545472871	-65536	15.0	N	NONE	NONE	NONE	UNKNOWN	UNKNOWN	0	SansSerif	12	-16777216	NONE	TRUE
-805	ATO2	YNR002C	NONE	ATO2	 SGDID:S000005285, Chr XIV from 633858-633010, reverse complement, Verified ORF, "Putative transmembrane protein, involved in the export of ammonia, a starvation signal that promotes cell death in the center of aging colonies; member of the TC 9.B.33 YaaH family; homolog of Ady2p and Y. lipolytica Gpr1p"	135.02104964900462	468.7984049584545	-65536	15.0	N	NONE	NONE	NONE	UNKNOWN	UNKNOWN	0	SansSerif	12	-16777216	NONE	TRUE
-806	TFC7	YOR110W	NONE	TFC7	 SGDID:S000005636, Chr XV from 528942-530249, Verified ORF, "One of six subunits of the RNA polymerase III transcription initiation factor complex (TFIIIC); part of the TauA globular domain of TFIIIC that binds DNA at the BoxA promoter sites of tRNA and similar genes"	134.42083644763545	467.84824943785736	-65536	15.0	N	NONE	NONE	NONE	UNKNOWN	UNKNOWN	0	SansSerif	12	-16777216	NONE	TRUE
-807	TFC3	YAL001C	NONE	TFC3	 SGDID:S000000001, Chr I from 151168-151099,151008-147596, reverse complement, intron sequence removed, Verified ORF, "Largest of six subunits of the RNA polymerase III transcription initiation factor complex (TFIIIC); part of the TauB domain of TFIIIC that binds DNA at the BoxB promoter sites of tRNA and similar genes; cooperates with Tfc6p in DNA binding"	133.825637544161	466.89660050421253	-65536	15.0	N	NONE	NONE	NONE	UNKNOWN	UNKNOWN	0	SansSerif	12	-16777216	NONE	TRUE
-808	TFC6	YDR362C	NONE	TFC6	 SGDID:S000002770, Chr IV from 1198689-1196671, reverse complement, Verified ORF, "One of six subunits of RNA polymerase III transcription initiation factor complex (TFIIIC); part of TFIIIC TauB domain that binds BoxB promoter sites of tRNA and other genes; cooperates with Tfc3p in DNA binding; human homolog is TFIIIC-110"	133.23546078058848	465.94347069591333	-65536	15.0	N	NONE	NONE	NONE	UNKNOWN	UNKNOWN	0	SansSerif	12	-16777216	NONE	TRUE
-809	TFC4	YGR047C	NONE	TFC4	 SGDID:S000003279, Chr VII from 589473-586396, reverse complement, Verified ORF, "One of six subunits of the RNA polymerase III transcription initiation factor complex (TFIIIC); part of the TauA domain of TFIIIC that binds BoxA DNA promoter sites of tRNA and similar genes; has TPR motifs; human homolog is TFIIIC-102"	132.65031393275638	464.9888725708642	-65536	15.0	N	NONE	NONE	NONE	UNKNOWN	UNKNOWN	0	SansSerif	12	-16777216	NONE	TRUE
-810	TFC1	YBR123C	NONE	TFC1	 SGDID:S000000327, Chr II from 486685-484736, reverse complement, Verified ORF, "One of six subunits of the RNA polymerase III transcription initiation factor complex (TFIIIC); part of the TauA globular domain of TFIIIC that binds DNA at the BoxA promoter sites of tRNA and similar genes; human homolog is TFIIIC-63"	132.07020471023202	464.03281870631554	-65536	15.0	N	NONE	NONE	NONE	UNKNOWN	UNKNOWN	0	SansSerif	12	-16777216	NONE	TRUE
-811	CCR4	YAL021C	NONE	CCR4	 SGDID:S000000019, Chr I from 113360-110847, reverse complement, Verified ORF, "Component of the CCR4-NOT transcriptional complex, which is involved in regulation of gene expression; component of the major cytoplasmic deadenylase, which is involved in mRNA poly(A) tail shortening"	131.49514075620937	463.07532169869756	-65536	15.0	N	NONE	NONE	NONE	UNKNOWN	UNKNOWN	0	SansSerif	12	-16777216	NONE	TRUE
-812	TFC8	YPL007C	NONE	TFC8	 SGDID:S000005928, Chr XVI from 543845-542079, reverse complement, Verified ORF, "One of six subunits of RNA polymerase III transcription initiation factor complex (TFIIIC); part of TFIIIC TauB domain that binds BoxB promoter sites of tRNA and other genes; linker between TauB and TauA domains; human homolog is TFIIIC-90"	130.92512964740916	462.11639416345446	-65536	15.0	N	NONE	NONE	NONE	UNKNOWN	UNKNOWN	0	SansSerif	12	-16777216	NONE	TRUE
-813	SCP160	YJL080C	NONE	SCP160	 SGDID:S000003616, Chr X from 289221-285553, reverse complement, Verified ORF, "Essential RNA-binding G protein effector of mating response pathway, mainly associated with nuclear envelope and ER, interacts in mRNA-dependent manner with translating ribosomes via multiple KH domains, similar to vertebrate vigilins"	130.36017889397834	461.15604873487837	-65536	15.0	N	NONE	NONE	NONE	UNKNOWN	UNKNOWN	0	SansSerif	12	-16777216	NONE	TRUE
-814	YEL008C-A	YEL008CA	NONE	YEL008C-A	 SGDID:S000028618, Chr V from 140818-140726, reverse complement, Dubious ORF, "Identified by gene-trapping, microarray-based expression analysis, and genome-wide homology searching"	129.8002959393918	460.1942980659427	-65536	15.0	N	NONE	NONE	NONE	UNKNOWN	UNKNOWN	0	SansSerif	12	-16777216	NONE	TRUE
-815	REG1	YDR028C	NONE	REG1	 SGDID:S000002435, Chr IV from 500876-497832, reverse complement, Verified ORF, "Regulatory subunit of type 1 protein phosphatase Glc7p, involved in negative regulation of glucose-repressible genes"	129.24548816035355	459.23115482813563	-65536	15.0	N	NONE	NONE	NONE	UNKNOWN	UNKNOWN	0	SansSerif	12	-16777216	NONE	TRUE
-816	SNF1	YDR477W	NONE	SNF1	 SGDID:S000002885, Chr IV from 1412365-1414266, Verified ORF, "AMP-activated serine/threonine protein kinase found in a complex containing Snf4p and members of the Sip1p/Sip2p/Gal83p family; required for transcription of glucose-repressed genes, thermotolerance, sporulation, and peroxisome biogenesis"	128.6957628667002	458.26663171129303	-65536	15.0	N	NONE	NONE	NONE	UNKNOWN	UNKNOWN	0	SansSerif	12	-16777216	NONE	TRUE
-817	SIP1	YDR422C	NONE	SIP1	 SGDID:S000002830, Chr IV from 1317765-1315318, reverse complement, Verified ORF, "Alternate beta-subunit of the Snf1p kinase complex, may confer substrate specificity; vacuolar protein containing KIS (Kinase-Interacting Sequence) and ASC (Association with Snf1 kinase Complex) domains involved in protein interactions"	128.15112730130437	457.30074142343125	-65536	15.0	N	NONE	NONE	NONE	UNKNOWN	UNKNOWN	0	SansSerif	12	-16777216	NONE	TRUE
-819	HXK2	YGL253W	NONE	HXK2	 SGDID:S000003222, Chr VII from 23935-25395, Verified ORF, "Hexokinase isoenzyme 2 that catalyzes phosphorylation of glucose in the cytosol; predominant hexokinase during growth on glucose; functions in the nucleus to repress expression of HXK1 and GLK1 and to induce expression of its own gene"	127.07715399138385	455.36491025661314	-65536	15.0	N	NONE	NONE	NONE	UNKNOWN	UNKNOWN	0	SansSerif	12	-16777216	NONE	TRUE
-820	HTB2	YBL002W	NONE	HTB2	 SGDID:S000000098, Chr II from 236495-236890, Verified ORF, "One of two nearly identical (see HTB1) histone H2B subtypes required for chromatin assembly and chromosome function; Rad6p-Bre1p-Lge1p mediated ubiquitination regulates transcriptional activation, meiotic DSB formation and H3 methylation"	126.54783039692995	454.394994883084	-65536	15.0	N	NONE	NONE	NONE	UNKNOWN	UNKNOWN	0	SansSerif	12	-16777216	NONE	TRUE
-821	HTA1	YDR225W	NONE	HTA1	 SGDID:S000002633, Chr IV from 915526-915924, Verified ORF, "One of two nearly identical (see also HTA2) histone H2A subtypes; core histone required for chromatin assembly and chromosome function; DNA damage-dependent phosphorylation by Mec1p facilitates DNA repair; acetylated by Nat4p"	126.02362483068868	453.423763349054	-65536	15.0	N	NONE	NONE	NONE	UNKNOWN	UNKNOWN	0	SansSerif	12	-16777216	NONE	TRUE
-822	HHF2	YNL030W	NONE	HHF2	 SGDID:S000004975, Chr XIV from 576728-577039, Verified ORF, "One of two identical histone H4 proteins (see also HHF1); core histone required for chromatin assembly and chromosome function; contributes to telomeric silencing; N-terminal domain involved in maintaining genomic integrity"	125.504544199299	452.4512284509259	-65536	15.0	N	NONE	NONE	NONE	UNKNOWN	UNKNOWN	0	SansSerif	12	-16777216	NONE	TRUE
-823	CDC19	YAL038W	NONE	CDC19	 SGDID:S000000036, Chr I from 71787-73289, Verified ORF, "Pyruvate kinase, functions as a homotetramer in glycolysis to convert phosphoenolpyruvate to pyruvate, the input for aerobic (TCA cycle) or anaerobic (glucose fermentation) respiration"	124.99059534187654	451.4774030022746	-65536	15.0	N	NONE	NONE	NONE	UNKNOWN	UNKNOWN	0	SansSerif	12	-16777216	NONE	TRUE
-824	GND1	YHR183W	NONE	GND1	 SGDID:S000001226, Chr VIII from 470960-472429, Verified ORF, "6-phosphogluconate dehydrogenase (decarboxylating), catalyzes an NADPH regenerating reaction in the pentose phosphate pathway; required for growth on D-glucono-delta-lactone and adaptation to oxidative stress"	124.48178502992363	450.50229983367893	-65536	15.0	N	NONE	NONE	NONE	UNKNOWN	UNKNOWN	0	SansSerif	12	-16777216	NONE	TRUE
-825	TAL1	YLR354C	NONE	TAL1	 SGDID:S000004346, Chr XII from 837356-836349, reverse complement, Verified ORF, "Transaldolase, enzyme in the non-oxidative pentose phosphate pathway; converts sedoheptulose 7-phosphate and glyceraldehyde 3-phosphate to erythrose 4-phosphate and fructose 6-phosphate"	123.97811996723988	449.52593179255206	-65536	15.0	N	NONE	NONE	NONE	UNKNOWN	UNKNOWN	0	SansSerif	12	-16777216	NONE	TRUE
-826	IPP1	YBR011C	NONE	IPP1	 SGDID:S000000215, Chr II from 257973-257110, reverse complement, Verified ORF, "Cytoplasmic inorganic pyrophosphatase (PPase), catalyzes the rapid exchange of oxygens from Pi with water, highly expressed and essential for viability, active-site residues show identity to those from E. coli PPase"	123.47960678983401	448.54831174297226	-65536	15.0	N	NONE	NONE	NONE	UNKNOWN	UNKNOWN	0	SansSerif	12	-16777216	NONE	TRUE
-827	HYP2	YEL034W	NONE	HYP2	 SGDID:S000000760, Chr V from 85676-86149, Verified ORF, "Translation initiation factor eIF-5A, promotes formation of the first peptide bond; similar to and functionally redundant with Anb1p; possible role in translation elongation; undergoes an essential hypusination modification"	122.9862520658366	447.569452565514	-65536	15.0	N	NONE	NONE	NONE	UNKNOWN	UNKNOWN	0	SansSerif	12	-16777216	NONE	TRUE
-828	ADK1	YDR226W	NONE	ADK1	 SGDID:S000002634, Chr IV from 916482-917150, Verified ORF, "Adenylate kinase, required for purine metabolism; localized to the cytoplasm and the mitochondria; lacks cleavable signal sequence"	122.49806229541304	446.58936715707733	-65536	15.0	N	NONE	NONE	NONE	UNKNOWN	UNKNOWN	0	SansSerif	12	-16777216	NONE	TRUE
-829	SIN4	YNL236W	NONE	SIN4	 SGDID:S000005180, Chr XIV from 206931-209855, Verified ORF, "Subunit of the RNA polymerase II mediator complex; associates with core polymerase subunits to form the RNA polymerase II holoenzyme; contributes to both postive and negative transcriptional regulation; dispensible for basal transcription"	122.01504391067834	445.60806843071884	-65536	15.0	N	NONE	NONE	NONE	UNKNOWN	UNKNOWN	0	SansSerif	12	-16777216	NONE	TRUE
-830	GAL83	YER027C	NONE	GAL83	 SGDID:S000000829, Chr V from 210231-208978, reverse complement, Verified ORF, "One of three possible beta-subunits of the Snf1 kinase complex, allows nuclear localization of the Snf1 kinase complex in the presence of a nonfermentable carbon source; contains glycogen-binding domain"	121.53720327561217	444.62556931548073	-65536	15.0	N	NONE	NONE	NONE	UNKNOWN	UNKNOWN	0	SansSerif	12	-16777216	NONE	TRUE
-831	SNF4	YGL115W	NONE	SNF4	 SGDID:S000003083, Chr VII from 292036-293004, Verified ORF, "Activating gamma subunit of the AMP-activated Snf1p kinase complex (contains Snf1p and a Sip1p/Sip2p/Gal83p family member); activates glucose-repressed genes, represses glucose-induced genes; role in sporulation, and peroxisome biogenesis"	121.06454668597513	443.64188275622115	-65536	15.0	N	NONE	NONE	NONE	UNKNOWN	UNKNOWN	0	SansSerif	12	-16777216	NONE	TRUE
-832	IDH1	YNL037C	NONE	IDH1	 SGDID:S000004982, Chr XIV from 559003-557921, reverse complement, Verified ORF, "Subunit of mitochondrial NAD(+)-dependent isocitrate dehydrogenase, which catalyzes the oxidation of isocitrate to alpha-ketoglutarate in the TCA cycle"	120.5970803692257	442.65702171344316	-65536	15.0	N	NONE	NONE	NONE	UNKNOWN	UNKNOWN	0	SansSerif	12	-16777216	NONE	TRUE
-833	GFA1	YKL104C	NONE	GFA1	 SGDID:S000001587, Chr XI from 245017-242864, reverse complement, Verified ORF, "Glutamine-fructose-6-phosphate amidotransferase, catalyzes the formation of glucosamine-6-P and glutamate from fructose-6-P and glutamine in the first step of chitin biosynthesis"	120.13481048443822	441.6709991631243	-65536	15.0	N	NONE	NONE	NONE	UNKNOWN	UNKNOWN	0	SansSerif	12	-16777216	NONE	TRUE
-834	PUT2	YHR037W	NONE	PUT2	 SGDID:S000001079, Chr VIII from 181970-183697, Verified ORF, "Delta-1-pyrroline-5-carboxylate dehydrogenase, nuclear-encoded mitochondrial protein involved in utilization of proline as sole nitrogen source; deficiency of the human homolog causes HPII, an autosomal recessive inborn error of metabolism"	119.67774312222178	440.6838280965454	-65536	15.0	N	NONE	NONE	NONE	UNKNOWN	UNKNOWN	0	SansSerif	12	-16777216	NONE	TRUE
-835	NTH1	YDR001C	NONE	NTH1	 SGDID:S000002408, Chr IV from 452472-450217, reverse complement, Verified ORF, "Neutral trehalase, degrades trehalose; required for thermotolerance and may mediate resistance to other cellular stresses; may be phosphorylated by Cdc28p"	119.22588430463998	439.6955215201195	-65536	15.0	N	NONE	NONE	NONE	UNKNOWN	UNKNOWN	0	SansSerif	12	-16777216	NONE	TRUE
-836	PGM2	YMR105C	NONE	PGM2	 SGDID:S000004711, Chr XIII from 477605-475896, reverse complement, Verified ORF, "Phosphoglucomutase, catalyzes the conversion from glucose-1-phosphate to glucose-6-phosphate, which is a key step in hexose metabolism; functions as the acceptor for a Glc-phosphotransferase"	118.77923998513143	438.70609245522047	-65536	15.0	N	NONE	NONE	NONE	UNKNOWN	UNKNOWN	0	SansSerif	12	-16777216	NONE	TRUE
-837	HXK1	YFR053C	NONE	HXK1	 SGDID:S000001949, Chr VI from 255036-253579, reverse complement, Verified ORF, "Hexokinase isoenzyme 1, a cytosolic protein that catalyzes phosphorylation of glucose during glucose metabolism; expression is highest during growth on non-glucose carbon sources; glucose-induced repression involves the hexokinase Hxk2p"	118.33781604843153	437.71555393801157	-65536	15.0	N	NONE	NONE	NONE	UNKNOWN	UNKNOWN	0	SansSerif	12	-16777216	NONE	TRUE
-838	CIT2	YCR005C	NONE	CIT2	 SGDID:S000000598, Chr III from 122326-120944, reverse complement, Verified ORF, "Citrate synthase, catalyzes the condensation of acetyl coenzyme A and oxaloacetate to form citrate, peroxisomal isozyme involved in glyoxylate cycle; expression is controlled by Rtg1p and Rtg2p transcription factors"	117.90161831049488	436.72391901927335	-65536	15.0	N	NONE	NONE	NONE	UNKNOWN	UNKNOWN	0	SansSerif	12	-16777216	NONE	TRUE
-839	COQ5	YML110C	NONE	COQ5	 SGDID:S000004578, Chr XIII from 50954-50031, reverse complement, Verified ORF, "2-hexaprenyl-6-methoxy-1,4-benzoquinone methyltransferase, involved in ubiquinone (Coenzyme Q) biosynthesis; localizes to the matrix face of the mitochondrial inner membrane in a large complex with other ubiquinone biosynthetic enzymes"	117.47065251841855	435.73120076423226	-65536	15.0	N	NONE	NONE	NONE	UNKNOWN	UNKNOWN	0	SansSerif	12	-16777216	NONE	TRUE
-840	NDE1	YMR145C	NONE	NDE1	 SGDID:S000004753, Chr XIII from 556474-554792, reverse complement, Verified ORF, "Mitochondrial external NADH dehydrogenase, a type II NAD(P)H:quinone oxidoreductase that catalyzes the oxidation of cytosolic NADH; Nde1p and Nde2p provide cytosolic NADH to the mitochondrial respiratory chain"	117.04492435036644	434.73741225238786	-65536	15.0	N	NONE	NONE	NONE	UNKNOWN	UNKNOWN	0	SansSerif	12	-16777216	NONE	TRUE
-841	ACO1	YLR304C	NONE	ACO1	 SGDID:S000004295, Chr XII from 737550-735214, reverse complement, Verified ORF, "Aconitase, required for the tricarboxylic acid (TCA) cycle and also independently required for mitochondrial genome maintenance; component of the mitochondrial nucleoid; mutation leads to glutamate auxotrophy"	116.62443941549441	433.742566577341	-65536	15.0	N	NONE	NONE	NONE	UNKNOWN	UNKNOWN	0	SansSerif	12	-16777216	NONE	TRUE
-842	FUM1	YPL262W	NONE	FUM1	 SGDID:S000006183, Chr XVI from 47336-48802, Verified ORF, "Fumarase, converts fumaric acid to L-malic acid in the TCA cycle; cytosolic and mitochondrial localization determined by the N-terminal mitochondrial targeting sequence and protein conformation"	116.20920325387635	432.746676846621	-65536	15.0	N	NONE	NONE	NONE	UNKNOWN	UNKNOWN	0	SansSerif	12	-16777216	NONE	TRUE
-843	CIT1	YNR001C	NONE	CIT1	 SGDID:S000005284, Chr XIV from 631063-629624, reverse complement, Verified ORF, "Citrate synthase, catalyzes the condensation of acetyl coenzyme A and oxaloacetate to form citrate; the rate-limiting enzyme of the TCA cycle; nuclear encoded mitochondrial protein"	115.79922133643157	431.74975618151336	-65536	15.0	N	NONE	NONE	NONE	UNKNOWN	UNKNOWN	0	SansSerif	12	-16777216	NONE	TRUE
-844	LSC2	YGR244C	NONE	LSC2	 SGDID:S000003476, Chr VII from 979324-978041, reverse complement, Verified ORF, "Beta subunit of succinyl-CoA ligase, which is a mitochondrial enzyme of the TCA cycle that catalyzes the nucleotide-dependent conversion of succinyl-CoA to succinate"	115.39449906485203	430.7518177168862	-65536	15.0	N	NONE	NONE	NONE	UNKNOWN	UNKNOWN	0	SansSerif	12	-16777216	NONE	TRUE
-845	GCV3	YAL044C	NONE	GCV3	 SGDID:S000000042, Chr I from 58463-57951, reverse complement, Verified ORF, "H subunit of the mitochondrial glycine decarboxylase complex, required for the catabolism of glycine to 5,10-methylene-THF; expression is regulated by levels of levels of 5,10-methylene-THF in the cytoplasm"	114.9950417715317	429.7528746010179	-65536	15.0	N	NONE	NONE	NONE	UNKNOWN	UNKNOWN	0	SansSerif	12	-16777216	NONE	TRUE
-846	IDP1	YDL066W	NONE	IDP1	 SGDID:S000002224, Chr IV from 334835-336121, Verified ORF, "Mitochondrial NADP-specific isocitrate dehydrogenase, catalyzes the oxidation of isocitrate to alpha-ketoglutarate; not required for mitochondrial respiration and may function to divert alpha-ketoglutarate to biosynthetic processes"	114.60085471949623	428.75293999542333	-65536	15.0	N	NONE	NONE	NONE	UNKNOWN	UNKNOWN	0	SansSerif	12	-16777216	NONE	TRUE
-847	SDH2	YLL041C	NONE	SDH2	 SGDID:S000003964, Chr XII from 53930-53130, reverse complement, Verified ORF, "Iron-sulfur protein subunit of succinate dehydrogenase (Sdh1p, Sdh2p, Sdh3p, Sdh4p), which couples the oxidation of succinate to the transfer of electrons to ubiquinone"	114.2119431023333	427.7520270746809	-65536	15.0	N	NONE	NONE	NONE	UNKNOWN	UNKNOWN	0	SansSerif	12	-16777216	NONE	TRUE
-848	MDH1	YKL085W	NONE	MDH1	 SGDID:S000001568, Chr XI from 278767-279771, Verified ORF, "Mitochondrial malate dehydrogenase, catalyzes interconversion of malate and oxaloacetate; involved in the tricarboxylic acid (TCA) cycle"	113.82831204412463	426.7501490262585	-65536	15.0	N	NONE	NONE	NONE	UNKNOWN	UNKNOWN	0	SansSerif	12	-16777216	NONE	TRUE
-849	PHO85	YPL031C	NONE	PHO85	 SGDID:S000005952, Chr XVI from 493035-493019,492916-492016, reverse complement, intron sequence removed, Verified ORF, "Cyclin-dependent kinase, with ten cyclin partners; involved in environmental stress response; in phosphate-rich conditions, Pho85p-Pho80p complex phosphorylates Pho4p which in turn represses PHO5"	113.44996659937817	425.74731905034025	-65536	15.0	N	NONE	NONE	NONE	UNKNOWN	UNKNOWN	0	SansSerif	12	-16777216	NONE	TRUE
-850	SHR5	YOL110W	NONE	SHR5	 SGDID:S000005470, Chr XV from 109176-109889, Verified ORF, "Subunit of a palmitoyltransferase, composed of Shr5p and Erf2p, that adds a palmitoyl lipid moiety to heterolipidated substrates such as Ras1p and Ras2p through a thioester linkage; palmitoylation is required for Ras2p membrane localization"	113.07691175296156	424.74355035965215	-65536	15.0	N	NONE	NONE	NONE	UNKNOWN	UNKNOWN	0	SansSerif	12	-16777216	NONE	TRUE
-851	DSK2	YMR276W	NONE	DSK2	 SGDID:S000004889, Chr XIII from 818826-819947, Verified ORF, "Nuclear-enriched ubiquitin-like polyubiquitin-binding protein, required for spindle pole body (SPB) duplication and for transit through the G2/M phase of the cell cycle, involved in proteolysis, interacts with the proteasome"	112.7091524200365	423.7388561792883	-65536	15.0	N	NONE	NONE	NONE	UNKNOWN	UNKNOWN	0	SansSerif	12	-16777216	NONE	TRUE
-852	GLK1	YCL040W	NONE	GLK1	 SGDID:S000000545, Chr III from 50838-52340, Verified ORF, "Glucokinase, catalyzes the phosphorylation of glucose at C6 in the first irreversible step of glucose metabolism; one of three glucose phosphorylating enzymes; expression regulated by non-fermentable carbon sources"	112.34669344599399	422.73324974653644	-65536	15.0	N	NONE	NONE	NONE	UNKNOWN	UNKNOWN	0	SansSerif	12	-16777216	NONE	TRUE
-853	SHP1	YBL058W	NONE	SHP1	 SGDID:S000000154, Chr II from 111439-112710, Verified ORF, "UBX (ubiquitin regulatory X) domain-containing protein that regulates Glc7p phosphatase activity and interacts with Cdc48p; interacts with ubiquitylated proteins in vivo and is required for degradation of a ubiquitylated model substrate"	111.98953960639045	421.72674431070374	-65536	15.0	N	NONE	NONE	NONE	UNKNOWN	UNKNOWN	0	SansSerif	12	-16777216	NONE	TRUE
-854	TPS1	YBR126C	NONE	TPS1	 SGDID:S000000330, Chr II from 490386-488899, reverse complement, Verified ORF, "Synthase subunit of trehalose-6-phosphate synthase/phosphatase complex, which synthesizes the storage carbohydrate trehalose; also found in a monomeric form; expression is induced by the stress response and repressed by the Ras-cAMP pathway"	111.63769560688485	420.71935313294205	-65536	15.0	N	NONE	NONE	NONE	UNKNOWN	UNKNOWN	0	SansSerif	12	-16777216	NONE	TRUE
-855	PCL8	YPL219W	NONE	PCL8	 SGDID:S000006140, Chr XVI from 136749-138227, Verified ORF, "Cyclin, interacts with Pho85p cyclin-dependent kinase (Cdk) to phosphorylate and regulate glycogen synthase, also activates Pho85p for Glc8p phosphorylation"	111.29116608317668	419.71108948607326	-65536	15.0	N	NONE	NONE	NONE	UNKNOWN	UNKNOWN	0	SansSerif	12	-16777216	NONE	TRUE
-856	PGM1	YKL127W	NONE	PGM1	 SGDID:S000001610, Chr XI from 203185-204897, Verified ORF, "Phosphoglucomutase, minor isoform; catalyzes the conversion from glucose-1-phosphate to glucose-6-phosphate, which is a key step in hexose metabolism"	110.94995560094475	418.7019666544145	-65536	15.0	N	NONE	NONE	NONE	UNKNOWN	UNKNOWN	0	SansSerif	12	-16777216	NONE	TRUE
-857	PDX1	YGR193C	NONE	PDX1	 SGDID:S000003425, Chr VII from 885746-884514, reverse complement, Verified ORF, "Dihydrolipoamide dehydrogenase (E3)-binding protein (E3BP) of the mitochondrial pyruvate dehydrogenase (PDH) complex, plays a structural role in the complex by binding and positioning E3 to the dihydrolipoamide acetyltransferase (E2) core"	110.61406865578732	417.6919979336029	-65536	15.0	N	NONE	NONE	NONE	UNKNOWN	UNKNOWN	0	SansSerif	12	-16777216	NONE	TRUE
-858	PHO13	YDL236W	NONE	PHO13	 SGDID:S000002395, Chr IV from 32296-33234, Verified ORF, "Alkaline phosphatase specific for p-nitrophenyl phosphate, involved in dephosphorylation of histone II-A and casein"	110.28350967316265	416.6811966304206	-65536	15.0	N	NONE	NONE	NONE	UNKNOWN	UNKNOWN	0	SansSerif	12	-16777216	NONE	TRUE
-859	CAT8	YMR280C	NONE	CAT8	 SGDID:S000004893, Chr XIII from 831328-827027, reverse complement, Verified ORF, "Zinc cluster transcriptional activator necessary for derepression of a variety of genes under non-fermentative growth conditions, active after diauxic shift, binds carbon source responsive elements"	109.9582830083308	415.6695760626196	-65536	15.0	N	NONE	NONE	NONE	UNKNOWN	UNKNOWN	0	SansSerif	12	-16777216	NONE	TRUE
-860	ATH1	YPR026W	NONE	ATH1	 SGDID:S000006230, Chr XVI from 615376-619011, Verified ORF, "Acid trehalase required for utilization of extracellular trehalose"	109.63839294629605	414.6571495587458	-65536	15.0	N	NONE	NONE	NONE	UNKNOWN	UNKNOWN	0	SansSerif	12	-16777216	NONE	TRUE
-861	YFL052W	YFL052W	NONE	YFL052W	 SGDID:S000001842, Chr VI from 28232-29629, Uncharacterized ORF, "Putative zinc cluster protein that contains a DNA binding domain; null mutant sensitive to calcofluor white, low osmolarity and heat, suggesting a role for YFL052Wp in cell wall integrity"	109.32384370175077	413.64393045796373	-65536	15.0	N	NONE	NONE	NONE	UNKNOWN	UNKNOWN	0	SansSerif	12	-16777216	NONE	TRUE
-862	MAL33	YBR297W	NONE	MAL33	 SGDID:S000000501, Chr II from 800517-801923, Verified ORF, "MAL-activator protein, part of complex locus MAL3; nonfunctional in genomic reference strain S288C"	109.01463941901955	412.6299321098808	-65536	15.0	N	NONE	NONE	NONE	UNKNOWN	UNKNOWN	0	SansSerif	12	-16777216	NONE	TRUE
-864	STD1	YOR047C	NONE	STD1	 SGDID:S000005573, Chr XV from 417682-416348, reverse complement, Verified ORF, "Protein involved in control of glucose-regulated gene expression; interacts with protein kinase Snf1p, glucose sensors Snf3p and Rgt2p, and TATA-binding protein Spt15p; acts as a regulator of the transcription factor Rgt1p"	108.41228196413334	410.5996511214003	-65536	15.0	N	NONE	NONE	NONE	UNKNOWN	UNKNOWN	0	SansSerif	12	-16777216	NONE	TRUE
-865	PSY2	YNL201C	NONE	PSY2	 SGDID:S000005145, Chr XIV from 263204-260628, reverse complement, Verified ORF, "Putative subunit of an evolutionarily conserved protein phosphatase complex containing the catalytic subunit Pph3p and the regulatory subunit Psy4p; required for cisplatin and oxaliplatin resistance; localizes to nucleus"	108.11913672830275	409.5833952308479	-65536	15.0	N	NONE	NONE	NONE	UNKNOWN	UNKNOWN	0	SansSerif	12	-16777216	NONE	TRUE
-866	NGG1	YDR176W	NONE	NGG1	 SGDID:S000002583, Chr IV from 814449-816557, Verified ORF, "Transcriptional regulator involved in glucose repression of Gal4p-regulated genes; component of transcriptional adaptor and histone acetyltransferase complexes, the ADA complex, the SAGA complex, and the SLIK complex"	107.83135232683054	408.56641359233237	-65536	15.0	N	NONE	NONE	NONE	UNKNOWN	UNKNOWN	0	SansSerif	12	-16777216	NONE	TRUE
-867	SGF29	YCL010C	NONE	SGF29	 SGDID:S000000516, Chr III from 104350-103571, reverse complement, Verified ORF, "SaGa associated Factor 29kDa; Probable 29kKDa Subunit of SAGA histone acetyltransferase complex"	107.54893255140286	407.54871960503425	-65536	15.0	N	NONE	NONE	NONE	UNKNOWN	UNKNOWN	0	SansSerif	12	-16777216	NONE	TRUE
-868	MIG1	YGL035C	NONE	MIG1	 SGDID:S000003003, Chr VII from 433067-431553, reverse complement, Verified ORF, "Transcription factor involved in glucose repression; sequence specific DNA binding protein containing two Cys2His2 zinc finger motifs; regulated by the SNF1 kinase and the GLC7 phosphatase"	107.2718811230244	406.53032667751944	-65536	15.0	N	NONE	NONE	NONE	UNKNOWN	UNKNOWN	0	SansSerif	12	-16777216	NONE	TRUE
-869	SLN1	YIL147C	NONE	SLN1	 SGDID:S000001409, Chr IX from 73453-69791, reverse complement, Verified ORF, "Histidine kinase osmosensor that regulates a MAP kinase cascade; transmembrane protein with an intracellular kinase domain that signals to Ypd1p and Ssk1p, thereby forming a phosphorelay system similar to bacterial two-component regulators"	107.00020169196972	405.5112482275628	-65536	15.0	N	NONE	NONE	NONE	UNKNOWN	UNKNOWN	0	SansSerif	12	-16777216	NONE	TRUE
-870	YHR180W-A	YHR180WA	NONE	YHR180W-A	 SGDID:S000028555, Chr VIII from 466932-467114, Dubious ORF, "Dubious open reading frame unlikely to encode a protein, based on available experimental and comparative sequence data; partially overlaps dubious ORF YHR180C-B and long terminal repeat YHRCsigma3"	106.73389783773479	404.49149768197117	-65536	15.0	N	NONE	NONE	NONE	UNKNOWN	UNKNOWN	0	SansSerif	12	-16777216	NONE	TRUE
-871	ADR1	YDR216W	NONE	ADR1	 SGDID:S000002624, Chr IV from 895031-899002, Verified ORF, "Carbon source-responsive zinc-finger transcription factor, required for transcription of the glucose-repressed gene ADH2, of peroxisomal protein genes, and of genes required for ethanol, glycerol, and fatty acid utilization"	106.47297306898997	403.47108847640663	-65536	15.0	N	NONE	NONE	NONE	UNKNOWN	UNKNOWN	0	SansSerif	12	-16777216	NONE	TRUE
-872	ROM1	YGR070W	NONE	ROM1	 SGDID:S000003302, Chr VII from 627810-631277, Verified ORF, "GDP/GTP exchange protein (GEP) for Rho1p; mutations are synthetically lethal with mutations in rom2, which also encodes a GEP"	106.2174308235339	402.4500340552092	-65536	15.0	N	NONE	NONE	NONE	UNKNOWN	UNKNOWN	0	SansSerif	12	-16777216	NONE	TRUE
-873	YLR345W	YLR345W	NONE	YLR345W	 SGDID:S000004337, Chr XII from 820511-822040, Uncharacterized ORF, "Similar to 6-phosphofructo-2-kinase/fructose-2,6-bisphosphatase enzymes responsible for the metabolism of fructoso-2,6-bisphosphate; mRNA expression is repressed by the Rfx1p-Tup1p-Ssn6p repressor complex; YLR345W is not an essential gene"	105.96727446824809	401.4283478712202	-65536	15.0	N	NONE	NONE	NONE	UNKNOWN	UNKNOWN	0	SansSerif	12	-16777216	NONE	TRUE
-874	GIP2	YER054C	NONE	GIP2	 SGDID:S000000856, Chr V from 263697-262051, reverse complement, Verified ORF, "Putative regulatory subunit of the protein phosphatase Glc7p, involved in glycogen metabolism; contains a conserved motif (GVNK motif) that is also found in Gac1p, Pig1p, and Pig2p"	105.72250729905255	400.4060433856043	-65536	15.0	N	NONE	NONE	NONE	UNKNOWN	UNKNOWN	0	SansSerif	12	-16777216	NONE	TRUE
-875	SMI1	YGR229C	NONE	SMI1	 SGDID:S000003461, Chr VII from 950902-949385, reverse complement, Verified ORF, "Protein involved in the regulation of cell wall synthesis; proposed to be involved in coordinating cell cycle progression with cell wall integrity"	105.48313254086247	399.38313406767304	-65536	15.0	N	NONE	NONE	NONE	UNKNOWN	UNKNOWN	0	SansSerif	12	-16777216	NONE	TRUE
-876	EXG1	YLR300W	NONE	EXG1	 SGDID:S000004291, Chr XII from 728957-730303, Verified ORF, "Major exo-1,3-beta-glucanase of the cell wall, involved in cell wall beta-glucan assembly; exists as three differentially glycosylated isoenzymes"	105.24915334754553	398.3596333947066	-65536	15.0	N	NONE	NONE	NONE	UNKNOWN	UNKNOWN	0	SansSerif	12	-16777216	NONE	TRUE
-877	LEU2	YCL018W	NONE	LEU2	 SGDID:S000000523, Chr III from 91324-92418, Verified ORF, "Beta-isopropylmalate dehydrogenase (IMDH), catalyzes the third step in the leucine biosynthesis pathway"	105.02057280188052	397.3355548517766	-65536	15.0	N	NONE	NONE	NONE	UNKNOWN	UNKNOWN	0	SansSerif	12	-16777216	NONE	TRUE
-878	MET6	YER091C	NONE	MET6	 SGDID:S000000893, Chr V from 342163-339860, reverse complement, Verified ORF, "Cobalamin-independent methionine synthase, involved in amino acid biosynthesis; requires a minimum of two glutamates on the methyltetrahydrofolate substrate, similar to bacterial metE homologs"	104.79739391551675	396.3109119315682	-65536	15.0	N	NONE	NONE	NONE	UNKNOWN	UNKNOWN	0	SansSerif	12	-16777216	NONE	TRUE
-879	GPM1	YKL152C	NONE	GPM1	 SGDID:S000001635, Chr XI from 164390-163647, reverse complement, Verified ORF, "Tetrameric phosphoglycerate mutase, mediates the conversion of 3-phosphoglycerate to 2-phosphoglycerate during glycolysis and the reverse reaction during gluconeogenesis"	104.5796196289341	395.28571813420274	-65536	15.0	N	NONE	NONE	NONE	UNKNOWN	UNKNOWN	0	SansSerif	12	-16777216	NONE	TRUE
-880	FBA1	YKL060C	NONE	FBA1	 SGDID:S000001543, Chr XI from 327131-326052, reverse complement, Verified ORF, "Fructose 1,6-bisphosphate aldolase, required for glycolysis and gluconeogenesis; catalyzes conversion of fructose 1,6 bisphosphate to glyceraldehyde-3-P and dihydroxyacetone-P; locates to mitochondrial outer surface upon oxidative stress"	104.36725281140468	394.2599869670595	-65536	15.0	N	NONE	NONE	NONE	UNKNOWN	UNKNOWN	0	SansSerif	12	-16777216	NONE	TRUE
-881	TDH2	YJR009C	NONE	TDH2	 SGDID:S000003769, Chr X from 454674-453676, reverse complement, Verified ORF, "Glyceraldehyde-3-phosphate dehydrogenase, isozyme 2, involved in glycolysis and gluconeogenesis; tetramer that catalyzes the reaction of glyceraldehyde-3-phosphate to 1,3 bis-phosphoglycerate; detected in the cytoplasm and cell-wall"	104.16029626095474	393.23373194459765	-65536	15.0	N	NONE	NONE	NONE	UNKNOWN	UNKNOWN	0	SansSerif	12	-16777216	NONE	TRUE
-882	TDH1	YJL052W	NONE	TDH1	 SGDID:S000003588, Chr X from 338266-339264, Verified ORF, "Glyceraldehyde-3-phosphate dehydrogenase, isozyme 1, involved in glycolysis and gluconeogenesis; tetramer that catalyzes the reaction of glyceraldehyde-3-phosphate to 1,3 bis-phosphoglycerate; detected in the cytoplasm and cell-wall"	103.95875270432782	392.2069665881787	-65536	15.0	N	NONE	NONE	NONE	UNKNOWN	UNKNOWN	0	SansSerif	12	-16777216	NONE	TRUE
-883	ENO2	YHR174W	NONE	ENO2	 SGDID:S000001217, Chr VIII from 451327-452640, Verified ORF, "Enolase II, a phosphopyruvate hydratase that catalyzes the conversion of 2-phosphoglycerate to phosphoenolpyruvate during glycolysis and the reverse reaction during gluconeogenesis; expression is induced in response to glucose"	103.76262479694896	391.1797044258879	-65536	15.0	N	NONE	NONE	NONE	UNKNOWN	UNKNOWN	0	SansSerif	12	-16777216	NONE	TRUE
-884	ENO1	YGR254W	NONE	ENO1	 SGDID:S000003486, Chr VII from 1000932-1002245, Verified ORF, "Enolase I, a phosphopyruvate hydratase that catalyzes the conversion of 2-phosphoglycerate to phosphoenolpyruvate during glycolysis and the reverse reaction during gluconeogenesis; expression is repressed in response to glucose"	103.5719151228896	390.151958992356	-65536	15.0	N	NONE	NONE	NONE	UNKNOWN	UNKNOWN	0	SansSerif	12	-16777216	NONE	TRUE
-885	TDH3	YGR192C	NONE	TDH3	 SGDID:S000003424, Chr VII from 883815-882817, reverse complement, Verified ORF, "Glyceraldehyde-3-phosphate dehydrogenase, isozyme 3, involved in glycolysis and gluconeogenesis; tetramer that catalyzes the reaction of glyceraldehyde-3-phosphate to 1,3 bis-phosphoglycerate; detected in the cytoplasm and cell-wall"	103.38662619483364	389.1237438285813	-65536	15.0	N	NONE	NONE	NONE	UNKNOWN	UNKNOWN	0	SansSerif	12	-16777216	NONE	TRUE
-886	PGI1	YBR196C	NONE	PGI1	 SGDID:S000000400, Chr II from 613895-612231, reverse complement, Verified ORF, "Glycolytic enzyme phosphoglucose isomerase, catalyzes the interconversion of glucose-6-phosphate and fructose-6-phosphate; required for cell cycle progression and completion of the gluconeogenic events of sporulation"	103.20676045404417	388.09507248175083	-65536	15.0	N	NONE	NONE	NONE	UNKNOWN	UNKNOWN	0	SansSerif	12	-16777216	NONE	TRUE
-887	PGK1	YCR012W	NONE	PGK1	 SGDID:S000000605, Chr III from 137744-138994, Verified ORF, "3-phosphoglycerate kinase, catalyzes transfer of high-energy phosphoryl groups from the acyl phosphate of 1,3-bisphosphoglycerate to ADP to produce ATP; key enzyme in glycolysis and gluconeogenesis"	103.03232027033147	387.06595850506216	-65536	15.0	N	NONE	NONE	NONE	UNKNOWN	UNKNOWN	0	SansSerif	12	-16777216	NONE	TRUE
-888	TPI1	YDR050C	NONE	TPI1	 SGDID:S000002457, Chr IV from 556470-555724, reverse complement, Verified ORF, "Triose phosphate isomerase, abundant glycolytic enzyme; mRNA half-life is regulated by iron availability; transcription is controlled by activators Reb1p, Gcr1p, and Rap1p through binding sites in the 5' non-coding region"	102.86330794202166	386.03641545754454	-65536	15.0	N	NONE	NONE	NONE	UNKNOWN	UNKNOWN	0	SansSerif	12	-16777216	NONE	TRUE
-889	HEM13	YDR044W	NONE	HEM13	 SGDID:S000002451, Chr IV from 546640-547626, Verified ORF, "Coproporphyrinogen III oxidase, an oxygen requiring enzyme that catalyzes the sixth step in the heme biosynthetic pathway; localizes to the mitochondrial inner membrane; transcription is repressed by oxygen and heme (via Rox1p and Hap1p)"	102.69972569592653	385.0064569038806	-65536	15.0	N	NONE	NONE	NONE	UNKNOWN	UNKNOWN	0	SansSerif	12	-16777216	NONE	TRUE
-890	PDC1	YLR044C	NONE	PDC1	 SGDID:S000004034, Chr XII from 234082-232391, reverse complement, Verified ORF, "Major of three pyruvate decarboxylase isozymes, key enzyme in alcoholic fermentation, decarboxylates pyruvate to acetaldehyde; subject to glucose-, ethanol-, and autoregulation; involved in amino acid catabolism"	102.54157568731421	383.97609641422724	-65536	15.0	N	NONE	NONE	NONE	UNKNOWN	UNKNOWN	0	SansSerif	12	-16777216	NONE	TRUE
-891	ADH1	YOL086C	NONE	ADH1	 SGDID:S000005446, Chr XV from 160594-159548, reverse complement, Verified ORF, "Alcohol dehydrogenase, fermentative isozyme active as homo- or heterotetramers; required for the reduction of acetaldehyde to ethanol, the last step in the glycolytic pathway"	102.38885999988048	382.9453475640372	-65536	15.0	N	NONE	NONE	NONE	UNKNOWN	UNKNOWN	0	SansSerif	12	-16777216	NONE	TRUE
-892	ADH2	YMR303C	NONE	ADH2	 SGDID:S000004918, Chr XIII from 874336-873290, reverse complement, Verified ORF, "Glucose-repressible alcohol dehydrogenase II, catalyzes the conversion of ethanol to acetaldehyde; involved in the production of certain carboxylate esters; regulated by ADR1"	102.2415806457218	381.9142239338801	-65536	15.0	N	NONE	NONE	NONE	UNKNOWN	UNKNOWN	0	SansSerif	12	-16777216	NONE	TRUE
-893	ALD6	YPL061W	NONE	ALD6	 SGDID:S000005982, Chr XVI from 432585-434087, Verified ORF, "Cytosolic aldehyde dehydrogenase, activated by Mg2+ and utilizes NADP+ as the preferred coenzyme; required for conversion of acetaldehyde to acetate; constitutively expressed; locates to the mitochondrial outer surface upon oxidative stress"	102.09973956530837	380.88273910926335	-65536	15.0	N	NONE	NONE	NONE	UNKNOWN	UNKNOWN	0	SansSerif	12	-16777216	NONE	TRUE
-894	ACS2	YLR153C	NONE	ACS2	 SGDID:S000004143, Chr XII from 447576-445525, reverse complement, Verified ORF, "Acetyl-coA synthetase isoform which, along with Acs1p, is the nuclear source of acetyl-coA for histone acetylation; mutants affect global transcription; required for growth on glucose; expressed under anaerobic conditions"	101.963338627459	379.85090668045314	-65536	15.0	N	NONE	NONE	NONE	UNKNOWN	UNKNOWN	0	SansSerif	12	-16777216	NONE	TRUE
-895	ATP19	YOL077WA	NONE	ATP19	 SGDID:S000007339, Chr XV from 185438-185644, Verified ORF, "Subunit k of the mitochondrial F1F0 ATP synthase, which is a large enzyme complex required for ATP synthesis; associated only with the dimeric form of ATP synthase"	101.83237962931582	378.81874024229575	-65536	15.0	N	NONE	NONE	NONE	UNKNOWN	UNKNOWN	0	SansSerif	12	-16777216	NONE	TRUE
-896	LYS20	YDL182W	NONE	LYS20	 SGDID:S000002341, Chr IV from 133438-134724, Verified ORF, "Homocitrate synthase isozyme, catalyzes the condensation of acetyl-CoA and alpha-ketoglutarate to form homocitrate, which is the first step in the lysine biosynthesis pathway; highly similar to the other isozyme, Lys21p"	101.70686429632138	377.78625339403794	-65536	15.0	N	NONE	NONE	NONE	UNKNOWN	UNKNOWN	0	SansSerif	12	-16777216	NONE	TRUE
-897	LYS21	YDL131W	NONE	LYS21	 SGDID:S000002289, Chr IV from 227393-228715, Verified ORF, "Homocitrate synthase isozyme, catalyzes the condensation of acetyl-CoA and alpha-ketoglutarate to form homocitrate, which is the first step in the lysine biosynthesis pathway; highly similar to the other isozyme, Lys20p"	101.5867942821954	376.7534597391482	-65536	15.0	N	NONE	NONE	NONE	UNKNOWN	UNKNOWN	0	SansSerif	12	-16777216	NONE	TRUE
-898	LYS9	YNR050C	NONE	LYS9	 SGDID:S000005333, Chr XIV from 715390-714050, reverse complement, Verified ORF, "Saccharopine dehydrogenase (NADP+, L-glutamate-forming); catalyzes the formation of saccharopine from alpha-aminoadipate 6-semialdehyde, which is the seventh step in lysine biosynthesis pathway"	101.47217116891312	375.7203728851371	-65536	15.0	N	NONE	NONE	NONE	UNKNOWN	UNKNOWN	0	SansSerif	12	-16777216	NONE	TRUE
-899	ASN1	YPR145W	NONE	ASN1	 SGDID:S000006349, Chr XVI from 822616-824334, Verified ORF, "Asparagine synthetase, isozyme of Asn2p; catalyzes the synthesis of L-asparagine from L-aspartate in the asparagine biosynthetic pathway"	101.36299646668442	374.6870064433786	-65536	15.0	N	NONE	NONE	NONE	UNKNOWN	UNKNOWN	0	SansSerif	12	-16777216	NONE	TRUE
-900	ARO3	YDR035W	NONE	ARO3	 SGDID:S000002442, Chr IV from 521813-522925, Verified ORF, "3-deoxy-D-arabino-heptulosonate-7-phosphate (DAHP) synthase, catalyzes the first step in aromatic amino acid biosynthesis and is feedback-inhibited by phenylalanine or high concentration of tyrosine or tryptophan"	101.25927161393406	373.65337402893005	-65536	15.0	N	NONE	NONE	NONE	UNKNOWN	UNKNOWN	0	SansSerif	12	-16777216	NONE	TRUE
-901	HIS5	YIL116W	NONE	HIS5	 SGDID:S000001378, Chr IX from 142925-144082, Verified ORF, "Histidinol-phosphate aminotransferase, catalyzes the seventh step in histidine biosynthesis; responsive to general control of amino acid biosynthesis; mutations cause histidine auxotrophy and sensitivity to Cu, Co, and Ni salts"	101.16099797728265	372.6194892603532	-65536	15.0	N	NONE	NONE	NONE	UNKNOWN	UNKNOWN	0	SansSerif	12	-16777216	NONE	TRUE
-902	ARO4	YBR249C	NONE	ARO4	 SGDID:S000000453, Chr II from 717989-716877, reverse complement, Verified ORF, "3-deoxy-D-arabino-heptulosonate-7-phosphate (DAHP) synthase, catalyzes the first step in aromatic amino acid biosynthesis and is feedback-inhibited by tyrosine or high concentrations of phenylalanine or tryptophan"	101.0681768515285	371.5853657595346	-65536	15.0	N	NONE	NONE	NONE	UNKNOWN	UNKNOWN	0	SansSerif	12	-16777216	NONE	TRUE
-903	LYS1	YIR034C	NONE	LYS1	 SGDID:S000001473, Chr IX from 420733-419612, reverse complement, Verified ORF, "Saccharopine dehydrogenase (NAD+, L-lysine-forming), catalyzes the conversion of saccharopine to L-lysine, which is the final step in the lysine biosynthesis pathway"	100.9808094596309	370.5510171515064	-65536	15.0	N	NONE	NONE	NONE	UNKNOWN	UNKNOWN	0	SansSerif	12	-16777216	NONE	TRUE
-904	RTG3	YBL103C	NONE	RTG3	 SGDID:S000000199, Chr II from 23535-22075, reverse complement, Verified ORF, "Basic helix-loop-helix-leucine zipper (bHLH/Zip) transcription factor that forms a complex with another bHLH/Zip protein, Rtg1p, to activate the retrograde (RTG) and TOR pathways"	100.89889695269352	369.5164570642665	-65536	15.0	N	NONE	NONE	NONE	UNKNOWN	UNKNOWN	0	SansSerif	12	-16777216	NONE	TRUE
-905	MET4	YNL103W	NONE	MET4	 SGDID:S000005047, Chr XIV from 427737-429755, Verified ORF, "Lecine-zipper transcriptional activator, responsible for the regulation of the sulfur amino acid pathway, requires different combinations of the auxiliary factors Cbf1p, Met28p, Met31p and Met32p"	100.82244040994982	368.48169912859913	-65536	15.0	N	NONE	NONE	NONE	UNKNOWN	UNKNOWN	0	SansSerif	12	-16777216	NONE	TRUE
-906	BAS1	YKR099W	NONE	BAS1	 SGDID:S000001807, Chr XI from 635489-637924, Verified ORF, "Myb-related transcription factor involved in regulating basal and induced expression of genes of the purine and histidine biosynthesis pathways; also involved in regulation of meiotic recombination at specific genes"	100.75144083874824	367.4467569778952	-65536	15.0	N	NONE	NONE	NONE	UNKNOWN	UNKNOWN	0	SansSerif	12	-16777216	NONE	TRUE
-907	BDP1	YNL039W	NONE	BDP1	 SGDID:S000004984, Chr XIV from 555049-556833, Verified ORF, "Essential subunit of RNA polymerase III transcription factor (TFIIIB), which is involved in transcription of genes encoding tRNAs, 5S rRNA, U6 snRNA, and other small RNAs"	100.68589917453949	366.4116442479728	-65536	15.0	N	NONE	NONE	NONE	UNKNOWN	UNKNOWN	0	SansSerif	12	-16777216	NONE	TRUE
-908	YBR126W-B	YBR126WB	NONE	YBR126W-B	 SGDID:S000028738, Chr II from 490921-491064, Dubious ORF, "Identified by SAGE"	100.62581628086366	365.3763745768976	-65536	15.0	N	NONE	NONE	NONE	UNKNOWN	UNKNOWN	0	SansSerif	12	-16777216	NONE	TRUE
-909	RPA43	YOR340C	NONE	RPA43	 SGDID:S000005867, Chr XV from 960179-959199, reverse complement, Verified ORF, "RNA polymerase I subunit A43"	100.57119294933949	364.340961604803	-65536	15.0	N	NONE	NONE	NONE	UNKNOWN	UNKNOWN	0	SansSerif	12	-16777216	NONE	TRUE
-910	RPC37	YKR025W	NONE	RPC37	 SGDID:S000001733, Chr XI from 487413-488261, Verified ORF, "RNA polymerase III subunit C37"	100.52202989965338	363.3054189737102	-65536	15.0	N	NONE	NONE	NONE	UNKNOWN	UNKNOWN	0	SansSerif	12	-16777216	NONE	TRUE
-911	ITC1	YGL133W	NONE	ITC1	 SGDID:S000003101, Chr VII from 257712-261506, Verified ORF, "Component of the ATP-dependent Isw2p-Itc1p chromatin remodeling complex, required for repression of a-specific genes, repression of early meiotic genes during mitotic growth, and repression of INO1"	100.47832777955	362.269760327349	-65536	15.0	N	NONE	NONE	NONE	UNKNOWN	UNKNOWN	0	SansSerif	12	-16777216	NONE	TRUE
-912	RPA135	YPR010C	NONE	RPA135	 SGDID:S000006214, Chr XVI from 581193-577582, reverse complement, Verified ORF, "RNA polymerase I subunit A135"	100.44008716482409	361.23399931097754	-65536	15.0	N	NONE	NONE	NONE	UNKNOWN	UNKNOWN	0	SansSerif	12	-16777216	NONE	TRUE
-913	POP8	YBL018C	NONE	POP8	 SGDID:S000000114, Chr II from 186477-186431,186355-186001, reverse complement, intron sequence removed, Verified ORF, "Subunit of both RNase MRP, which cleaves pre-rRNA, and nuclear RNase P, which cleaves tRNA precursors to generate mature 5' ends"	100.40730855931258	360.198149571203	-65536	15.0	N	NONE	NONE	NONE	UNKNOWN	UNKNOWN	0	SansSerif	12	-16777216	NONE	TRUE
-914	RPA14	YDR156W	NONE	RPA14	 SGDID:S000002563, Chr IV from 769522-769935, Verified ORF, "RNA polymerase I subunit A14"	100.379992394888	359.1622247558012	-65536	15.0	N	NONE	NONE	NONE	UNKNOWN	UNKNOWN	0	SansSerif	12	-16777216	NONE	TRUE
-915	YDL022C-A	YDL022CA	NONE	YDL022C-A	 SGDID:S000028537, Chr IV from 410053-409805, reverse complement, Dubious ORF, "Dubious open reading frame unlikely to encode a protein; partially overlaps the verified gene DIA3; identified by fungal homology and RT-PCR"	100.35813903145282	358.1262385135374	-65536	15.0	N	NONE	NONE	NONE	UNKNOWN	UNKNOWN	0	SansSerif	12	-16777216	NONE	TRUE
-916	GIR2	YDR152W	NONE	GIR2	 SGDID:S000002559, Chr IV from 765703-766500, Verified ORF, "Highly-acidic cytoplasmic RWD domain-containing protein of unknown function, sensitive to proteolysis, N-terminal region has high content of acidic amino acid residues, putative IUP (intrinsically unstructured protein)"	100.3417487569348	357.090204493986	-65536	15.0	N	NONE	NONE	NONE	UNKNOWN	UNKNOWN	0	SansSerif	12	-16777216	NONE	TRUE
-917	RPC17	YJL011C	NONE	RPC17	 SGDID:S000003548, Chr X from 414764-414279, reverse complement, Verified ORF, "RNA polymerase III subunit C17; physically interacts with C31, C11, and TFIIIB70; may be involved in the recruitment of pol III by the preinitiation complex"	100.3308217872829	356.05413634735095	-65536	15.0	N	NONE	NONE	NONE	UNKNOWN	UNKNOWN	0	SansSerif	12	-16777216	NONE	TRUE
-918	YPL189C-A	YPL189CA	NONE	YPL189C-A	 SGDID:S000028527, Chr XVI from 188512-188306, reverse complement, Uncharacterized ORF, "Putative protein of unknown function; identified by homology to Ashbya gossypii"	100.32535826646483	355.0180477242859	-65536	15.0	N	NONE	NONE	NONE	UNKNOWN	UNKNOWN	0	SansSerif	12	-16777216	NONE	TRUE
-919	SXM1	YDR395W	NONE	SXM1	 SGDID:S000002803, Chr IV from 1263316-1266150, Verified ORF, "Nuclear transport factor (karyopherin) involved in protein transport between the cytoplasm and nucleoplasm; similar to Nmd5p, Cse1p, Lph2p, and the human cellular apoptosis susceptibility protein, CAS1"	100.32535826646483	353.9819522757142	-65536	15.0	N	NONE	NONE	NONE	UNKNOWN	UNKNOWN	0	SansSerif	12	-16777216	NONE	TRUE
-920	PRT1	YOR361C	NONE	PRT1	 SGDID:S000005888, Chr XV from 1017650-1015359, reverse complement, Verified ORF, "Subunit of the core complex of translation initiation factor 3(eIF3), essential for translation; part of a subcomplex (Prt1p-Rpg1p-Nip1p) that stimulates binding of mRNA and tRNA(i)Met to ribosomes"	100.3308217872829	352.9458636526491	-65536	15.0	N	NONE	NONE	NONE	UNKNOWN	UNKNOWN	0	SansSerif	12	-16777216	NONE	TRUE
-921	YOL022C	YOL022C	NONE	YOL022C	 SGDID:S000005382, Chr XV from 281499-280273, reverse complement, Uncharacterized ORF, "Cytoplasmic protein of unknown function; essential gene in S288C, and non-essential with reduced growth rate in CEN.PK2"	100.3417487569348	351.9097955060141	-65536	15.0	N	NONE	NONE	NONE	UNKNOWN	UNKNOWN	0	SansSerif	12	-16777216	NONE	TRUE
-922	RNA1	YMR235C	NONE	RNA1	 SGDID:S000004848, Chr XIII from 742734-741511, reverse complement, Verified ORF, "GTPase activating protein (GAP) for Gsp1p, involved in nuclear transport"	100.35813903145282	350.8737614864627	-65536	15.0	N	NONE	NONE	NONE	UNKNOWN	UNKNOWN	0	SansSerif	12	-16777216	NONE	TRUE
-923	PSE1	YMR308C	NONE	PSE1	 SGDID:S000004925, Chr XIII from 892220-888951, reverse complement, Verified ORF, "Karyopherin/importin that interacts with the nuclear pore complex; acts as the nuclear import receptor for specific proteins, including Pdr1p, Yap1p, Ste12p, and Aft1p"	100.379992394888	349.8377752441987	-65536	15.0	N	NONE	NONE	NONE	UNKNOWN	UNKNOWN	0	SansSerif	12	-16777216	NONE	TRUE
-925	RPL25	YOL127W	NONE	RPL25	 SGDID:S000005487, Chr XV from 80348-80360,80775-81190, intron sequence removed, Verified ORF, "Primary rRNA-binding ribosomal protein component of the large (60S) ribosomal subunit, has similarity to E. coli L23 and rat L23a ribosomal proteins; binds to 26S rRNA via a conserved C-terminal motif"	100.44008716482409	347.7660006890224	-65536	15.0	N	NONE	NONE	NONE	UNKNOWN	UNKNOWN	0	SansSerif	12	-16777216	NONE	TRUE
-926	KTI11	YBL071WA	NONE	KTI11	 SGDID:S000007587, Chr II from 89976-90224, Verified ORF, "Protein required for synthesis of diphthamide, a modified histidine residue of translation elongation factor 2; functions with Dph1p, Dph2p, Jjj3p, and Dph5p; required, with Elongator complex, for modification of wobble nucleosides in tRNA"	100.47832777955	346.73023967265095	-65536	15.0	N	NONE	NONE	NONE	UNKNOWN	UNKNOWN	0	SansSerif	12	-16777216	NONE	TRUE
-927	YPR063C	YPR063C	NONE	YPR063C	 SGDID:S000006267, Chr XVI from 678317-678277,678190-677809, reverse complement, intron sequence removed, Uncharacterized ORF, "ER-localized protein of unknown function"	100.52202989965338	345.69458102628977	-65536	15.0	N	NONE	NONE	NONE	UNKNOWN	UNKNOWN	0	SansSerif	12	-16777216	NONE	TRUE
-928	POP7	YBR167C	NONE	POP7	 SGDID:S000000371, Chr II from 571885-571463, reverse complement, Verified ORF, "Subunit of both RNase MRP, which cleaves pre-rRNA, and nuclear RNase P, which cleaves tRNA precursors to generate mature 5' ends"	100.57119294933949	344.65903839519694	-65536	15.0	N	NONE	NONE	NONE	UNKNOWN	UNKNOWN	0	SansSerif	12	-16777216	NONE	TRUE
-929	POP6	YGR030C	NONE	POP6	 SGDID:S000003262, Chr VII from 546161-545685, reverse complement, Verified ORF, "Subunit of both RNase MRP, which cleaves pre-rRNA, and nuclear RNase P, which cleaves tRNA precursors to generate mature 5' ends"	100.62581628086366	343.62362542310234	-65536	15.0	N	NONE	NONE	NONE	UNKNOWN	UNKNOWN	0	SansSerif	12	-16777216	NONE	TRUE
-930	POP3	YNL282W	NONE	POP3	 SGDID:S000005226, Chr XIV from 107687-108274, Verified ORF, "Subunit of both RNase MRP, which cleaves pre-rRNA, and nuclear RNase P, which cleaves tRNA precursors to generate mature 5' ends"	100.68589917453949	342.58835575202716	-65536	15.0	N	NONE	NONE	NONE	UNKNOWN	UNKNOWN	0	SansSerif	12	-16777216	NONE	TRUE
-931	GIM3	YNL153C	NONE	GIM3	 SGDID:S000005097, Chr XIV from 346060-345671, reverse complement, Verified ORF, "Subunit of the heterohexameric cochaperone prefoldin complex which binds specifically to cytosolic chaperonin and transfers target proteins to it"	100.75144083874824	341.5532430221049	-65536	15.0	N	NONE	NONE	NONE	UNKNOWN	UNKNOWN	0	SansSerif	12	-16777216	NONE	TRUE
-933	HHF1	YBR009C	NONE	HHF1	 SGDID:S000000213, Chr II from 255682-255371, reverse complement, Verified ORF, "One of two identical histone H4 proteins (see also HHF2); core histone required for chromatin assembly and chromosome function; contributes to telomeric silencing; N-terminal domain involved in maintaining genomic integrity"	100.82244040994982	340.518300871401	-65536	15.0	N	NONE	NONE	NONE	UNKNOWN	UNKNOWN	0	SansSerif	12	-16777216	NONE	TRUE
-934	SSS1	YDR086C	NONE	SSS1	 SGDID:S000002493, Chr IV from 617167-616925, reverse complement, Verified ORF, "Subunit of the Sec61p translocation complex (Sec61p-Sss1p-Sbh1p) that forms a channel for passage of secretory proteins through the endoplasmic reticulum membrane, and of the Ssh1p complex (Ssh1p-Sbh2p-Sss1p); interacts with Ost4p and Wbp1p"	100.89889695269352	339.48354293573357	-65536	15.0	N	NONE	NONE	NONE	UNKNOWN	UNKNOWN	0	SansSerif	12	-16777216	NONE	TRUE
-935	TIF11	YMR260C	NONE	TIF11	 SGDID:S000004873, Chr XIII from 789838-789377, reverse complement, Verified ORF, "Translation initiation factor eIF1A, essential protein that forms a complex with Sui1p (eIF1) and the 40S ribosomal subunit and scans for the start codon; C-terminus associates with Fun12p (eIF5B); N terminus interacts with eIF2 and eIF3"	100.9808094596309	338.44898284849364	-65536	15.0	N	NONE	NONE	NONE	UNKNOWN	UNKNOWN	0	SansSerif	12	-16777216	NONE	TRUE
-936	RPL23B	YER117W	NONE	RPL23B	 SGDID:S000000919, Chr V from 396765-396806,397278-397649, intron sequence removed, Verified ORF, "Protein component of the large (60S) ribosomal subunit, identical to Rpl23Ap and has similarity to E. coli L14 and rat L23 ribosomal proteins"	101.0681768515285	337.41463424046543	-65536	15.0	N	NONE	NONE	NONE	UNKNOWN	UNKNOWN	0	SansSerif	12	-16777216	NONE	TRUE
-937	RPL26B	YGR034W	NONE	RPL26B	 SGDID:S000003266, Chr VII from 555816-555834,556312-556676, intron sequence removed, Verified ORF, "Protein component of the large (60S) ribosomal subunit, nearly identical to Rpl26Ap and has similarity to E. coli L24 and rat L26 ribosomal proteins; binds to 5.8S rRNA"	101.16099797728265	336.38051073964687	-65536	15.0	N	NONE	NONE	NONE	UNKNOWN	UNKNOWN	0	SansSerif	12	-16777216	NONE	TRUE
-938	RPS24B	YIL069C	NONE	RPS24B	 SGDID:S000001331, Chr IX from 232366-232364,231954-231550, reverse complement, intron sequence removed, Verified ORF, "Protein component of the small (40S) ribosomal subunit; identical to Rps24Ap and has similarity to rat S24 ribosomal protein"	101.25927161393406	335.34662597107	-65536	15.0	N	NONE	NONE	NONE	UNKNOWN	UNKNOWN	0	SansSerif	12	-16777216	NONE	TRUE
-941	NSR1	YGR159C	NONE	NSR1	 SGDID:S000003391, Chr VII from 807661-806417, reverse complement, Verified ORF, "Nucleolar protein that binds nuclear localization sequences, required for pre-rRNA processing and ribosome biogenesis"	101.36299646668442	334.31299355662145	-65536	15.0	N	NONE	NONE	NONE	UNKNOWN	UNKNOWN	0	SansSerif	12	-16777216	NONE	TRUE
-942	YBL048W	YBL048W	NONE	YBL048W	 SGDID:S000000144, Chr II from 127302-127613, Dubious ORF, "Dubious open reading frame unlikely to encode a protein, based on experimental and comparative sequence data"	101.47217116891312	333.2796271148628	-65536	15.0	N	NONE	NONE	NONE	UNKNOWN	UNKNOWN	0	SansSerif	12	-16777216	NONE	TRUE
-943	YDL085C-A	YDL085CA	NONE	YDL085C-A	 SGDID:S000007588, Chr IV from 302670-302464, reverse complement, Uncharacterized ORF, "Putative protein of unknown function; green fluorescent protein (GFP)-fusion protein localizes to the cytoplasm and nucleus"	101.5867942821954	332.2465402608518	-65536	15.0	N	NONE	NONE	NONE	UNKNOWN	UNKNOWN	0	SansSerif	12	-16777216	NONE	TRUE
-945	YDL160C-A	YDL160CA	NONE	YDL160C-A	 SGDID:S000028520, Chr IV from 169609-169367, reverse complement, Uncharacterized ORF, "Putative protein of unknown function"	101.83237962931582	330.1812597577042	-65536	15.0	N	NONE	NONE	NONE	UNKNOWN	UNKNOWN	0	SansSerif	12	-16777216	NONE	TRUE
-947	RRP45	YDR280W	NONE	RRP45	 SGDID:S000002688, Chr IV from 1020743-1021660, Verified ORF, "Protein involved in rRNA processing; component of the exosome 3->5 exonuclease complex"	102.09973956530837	328.1172608907366	-65536	15.0	N	NONE	NONE	NONE	UNKNOWN	UNKNOWN	0	SansSerif	12	-16777216	NONE	TRUE
-948	SNU13	YEL026W	NONE	SNU13	 SGDID:S000000752, Chr V from 101943-102323, Verified ORF, "RNA binding protein, part of U3 snoRNP involved in rRNA processing, part of U4/U6-U5 tri-snRNP involved in mRNA splicing, similar to human 15.5K protein"	102.2415806457218	327.0857760661198	-65536	15.0	N	NONE	NONE	NONE	UNKNOWN	UNKNOWN	0	SansSerif	12	-16777216	NONE	TRUE
-949	ISD11	YER048WA	NONE	ISD11	 SGDID:S000007237, Chr V from 250717-251001, Verified ORF, "Protein required for mitochondrial iron-sulfur cluster biosynthesis"	102.38885999988048	326.05465243596274	-65536	15.0	N	NONE	NONE	NONE	UNKNOWN	UNKNOWN	0	SansSerif	12	-16777216	NONE	TRUE
-952	YKE2	YLR200W	NONE	YKE2	 SGDID:S000004190, Chr XII from 549014-549358, Verified ORF, "Subunit of the heterohexameric Gim/prefoldin protein complex involved in the folding of alpha-tubulin, beta-tubulin, and actin"	102.86330794202166	322.9635845424555	-65536	15.0	N	NONE	NONE	NONE	UNKNOWN	UNKNOWN	0	SansSerif	12	-16777216	NONE	TRUE
-953	PGA2	YNL149C	NONE	PGA2	 SGDID:S000005093, Chr XIV from 349758-349369, reverse complement, Uncharacterized ORF, "Essential protein required for maturation of Gas1p and Pho8p; involved in protein trafficking; GFP-fusion protein localizes to the ER and YFP-fusion protein to the nuclear envelope-ER network; null mutants have a cell separation defect"	103.03232027033147	321.9340414949379	-65536	15.0	N	NONE	NONE	NONE	UNKNOWN	UNKNOWN	0	SansSerif	12	-16777216	NONE	TRUE
-954	ZEO1	YOL109W	NONE	ZEO1	 SGDID:S000005469, Chr XV from 110297-110638, Verified ORF, "Peripheral membrane protein of the plasma membrane that interacts with Mid2p; regulates the cell integrity pathway mediated by Pkc1p and Slt2p"	103.20676045404417	320.9049275182492	-65536	15.0	N	NONE	NONE	NONE	UNKNOWN	UNKNOWN	0	SansSerif	12	-16777216	NONE	TRUE
-955	YOR287C	YOR287C	NONE	YOR287C	 SGDID:S000005813, Chr XV from 851838-850936, reverse complement, Uncharacterized ORF, "Protein required for cell viability"	103.38662619483364	319.87625617141873	-65536	15.0	N	NONE	NONE	NONE	UNKNOWN	UNKNOWN	0	SansSerif	12	-16777216	NONE	TRUE
-956	SUP35	YDR172W	NONE	SUP35	 SGDID:S000002579, Chr IV from 808321-810378, Verified ORF, "Translation termination factor eRF3; altered protein conformation creates the [PSI(+)] prion, a dominant cytoplasmically inherited protein aggregate that alters translational fidelity and creates a nonsense suppressor phenotype"	103.5719151228896	318.84804100764404	-65536	15.0	N	NONE	NONE	NONE	UNKNOWN	UNKNOWN	0	SansSerif	12	-16777216	NONE	TRUE
-957	BCP1	YDR361C	NONE	BCP1	 SGDID:S000002769, Chr IV from 1196255-1195404, reverse complement, Verified ORF, "Essential protein involved in nuclear export of Mss4p, which is a lipid kinase that generates phosphatidylinositol 4,5-biphosphate and plays a role in actin cytoskeleton organization and vesicular transport"	103.76262479694896	317.82029557411215	-65536	15.0	N	NONE	NONE	NONE	UNKNOWN	UNKNOWN	0	SansSerif	12	-16777216	NONE	TRUE
-958	YDR406W-A	YDR406WA	NONE	YDR406W-A	 SGDID:S000028543, Chr IV from 1283791-1284036, Dubious ORF, "Dubious open reading frame unlikely to encode a functional protein; identified by fungal homology and RT-PCR"	103.95875270432782	316.79303341182134	-65536	15.0	N	NONE	NONE	NONE	UNKNOWN	UNKNOWN	0	SansSerif	12	-16777216	NONE	TRUE
-959	RRP46	YGR095C	NONE	RRP46	 SGDID:S000003327, Chr VII from 676346-675675, reverse complement, Verified ORF, "Protein involved in rRNA processing; component of the exosome 3->5 exonuclease complex"	104.16029626095474	315.7662680554023	-65536	15.0	N	NONE	NONE	NONE	UNKNOWN	UNKNOWN	0	SansSerif	12	-16777216	NONE	TRUE
-960	YKL083W	YKL083W	NONE	YKL083W	 SGDID:S000001566, Chr XI from 280565-281179, Dubious ORF, "Dubious open reading frame, unlikely to encode a protein; not conserved in closely related <i>Saccharomyces</i> species; partially overlaps the verified essential gene RRP14"	104.36725281140468	314.74001303294045	-65536	15.0	N	NONE	NONE	NONE	UNKNOWN	UNKNOWN	0	SansSerif	12	-16777216	NONE	TRUE
-961	Q0092	Q0092	NONE	Q0092	 SGDID:S000007269, Chr Mito from 30874-31014, Dubious ORF, "Dubious open reading frame unlikely to encode a protein, based on available experimental and comparative sequence data"	104.5796196289341	313.71428186579715	-65536	15.0	N	NONE	NONE	NONE	UNKNOWN	UNKNOWN	0	SansSerif	12	-16777216	NONE	TRUE
-962	SMT3	YDR510W	NONE	SMT3	 SGDID:S000002918, Chr IV from 1469392-1469697, Verified ORF, "Ubiquitin-like protein of the SUMO family, conjugated to lysine residues of target proteins; regulates chromatid cohesion, chromosome segregation, APC-mediated proteolysis, DNA replication and septin ring dynamics"	104.79739391551675	312.6890880684317	-65536	15.0	N	NONE	NONE	NONE	UNKNOWN	UNKNOWN	0	SansSerif	12	-16777216	NONE	TRUE
-963	QCR10	YHR001WA	NONE	QCR10	 SGDID:S000003529, Chr VIII from 107821-107826,107890-108117, intron sequence removed, Verified ORF, "Subunit of the ubiqunol-cytochrome c oxidoreductase complex which includes Cobp, Rip1p, Cyt1p, Cor1p, Qcr2p, Qcr6p, Qcr7p, Qcr8p, Qcr9p, and Qcr10p and comprises part of the mitochondrial respiratory chain"	105.02057280188052	311.66444514822336	-65536	15.0	N	NONE	NONE	NONE	UNKNOWN	UNKNOWN	0	SansSerif	12	-16777216	NONE	TRUE
-964	FRQ1	YDR373W	NONE	FRQ1	 SGDID:S000002781, Chr IV from 1222751-1223323, Verified ORF, "N-myristoylated calcium-binding protein that may have a role in intracellular signaling through its regulation of the phosphatidylinositol 4-kinase Pik1p; member of the recoverin/frequenin branch of the EF-hand superfamily"	105.24915334754559	310.64036660529337	-65536	15.0	N	NONE	NONE	NONE	UNKNOWN	UNKNOWN	0	SansSerif	12	-16777216	NONE	TRUE
-965	YDR442W	YDR442W	NONE	YDR442W	 SGDID:S000002850, Chr IV from 1345639-1346031, Dubious ORF, "Dubious open reading frame unlikely to encode a functional protein, based on available experimental and comparative sequence data"	105.48313254086247	309.6168659323269	-65536	15.0	N	NONE	NONE	NONE	UNKNOWN	UNKNOWN	0	SansSerif	12	-16777216	NONE	TRUE
-966	SPG3	YDR504C	NONE	SPG3	 SGDID:S000002912, Chr IV from 1456686-1456303, reverse complement, Verified ORF, "Protein required for survival at high temperature during stationary phase; not required for growth on nonfermentable carbon sources"	105.72250729905255	308.59395661439567	-65536	15.0	N	NONE	NONE	NONE	UNKNOWN	UNKNOWN	0	SansSerif	12	-16777216	NONE	TRUE
-967	ROT1	YMR200W	NONE	ROT1	 SGDID:S000004813, Chr XIII from 664751-665521, Verified ORF, "Essential ER membrane protein; may be involved in protein folding; mutation causes defects in cell wall synthesis and in lysis of autophagic bodies, suppresses tor2 mutations, and is synthetically lethal with kar2-1 and with rot2 mutations"	105.96727446824809	307.5716521287799	-65536	15.0	N	NONE	NONE	NONE	UNKNOWN	UNKNOWN	0	SansSerif	12	-16777216	NONE	TRUE
-968	YPP1	YGR198W	NONE	YPP1	 SGDID:S000003430, Chr VII from 894698-897151, Verified ORF, "Cargo-transport protein involved in endocytosis; may interact with ribosomes, based on co-purification experiments; GFP-fusion protein localizes to the cytoplasm; YGR198W is an essential gene"	106.2174308235339	306.54996594479087	-65536	15.0	N	NONE	NONE	NONE	UNKNOWN	UNKNOWN	0	SansSerif	12	-16777216	NONE	TRUE
-970	TOR2	YKL203C	NONE	TOR2	 SGDID:S000001686, Chr XI from 63360-55936, reverse complement, Verified ORF, "PIK-related protein kinase and rapamycin target; subunit of TORC1, a complex that regulates growth in response to nutrients and TORC2, a complex that regulates cell-cycle dependent polarization of the actin cytoskeleton; involved in meiosis"	106.73389783773473	304.5085023180289	-65536	15.0	N	NONE	NONE	NONE	UNKNOWN	UNKNOWN	0	SansSerif	12	-16777216	NONE	TRUE
-971	CDC25	YLR310C	NONE	CDC25	 SGDID:S000004301, Chr XII from 756995-752226, reverse complement, Verified ORF, "Membrane bound guanine nucleotide exchange factor (GEF or GDP-release factor); indirectly regulates adenylate cyclase through activation of Ras1p and Ras2p by stimulating the exchange of GDP for GTP; required for progression through G1"	107.00020169196972	303.48875177243724	-65536	15.0	N	NONE	NONE	NONE	UNKNOWN	UNKNOWN	0	SansSerif	12	-16777216	NONE	TRUE
-972	POL2	YNL262W	NONE	POL2	 SGDID:S000005206, Chr XIV from 148213-154881, Verified ORF, "Catalytic subunit of DNA polymerase (II) epsilon, one of the major chromosomal DNA replication polymerases characterized by processivity and proofreading exonuclease activity; also involved in DNA synthesis during DNA repair"	107.2718811230244	302.4696733224806	-65536	15.0	N	NONE	NONE	NONE	UNKNOWN	UNKNOWN	0	SansSerif	12	-16777216	NONE	TRUE
-973	CBF2	YGR140W	NONE	CBF2	 SGDID:S000003372, Chr VII from 767434-770304, Verified ORF, "Essential kinetochore protein, component of the CBF3 multisubunit complex that binds to the CDEIII region of the centromere; Cbf2p also binds to the CDEII region possibly forming a different multimeric complex, ubiquitinated in vivo"	107.54893255140286	301.45128039496586	-65536	15.0	N	NONE	NONE	NONE	UNKNOWN	UNKNOWN	0	SansSerif	12	-16777216	NONE	TRUE
-974	SPC98	YNL126W	NONE	SPC98	 SGDID:S000005070, Chr XIV from 387229-389769, Verified ORF, "Component of the microtubule-nucleating Tub4p (gamma-tubulin) complex; interacts with Spc110p at the spindle pole body (SPB) inner plaque and with Spc72p at the SPB outer plaque"	107.83135232683048	300.4335864076677	-65536	15.0	N	NONE	NONE	NONE	UNKNOWN	UNKNOWN	0	SansSerif	12	-16777216	NONE	TRUE
-975	ARP4	YJL081C	NONE	ARP4	 SGDID:S000003617, Chr X from 285266-283797, reverse complement, Verified ORF, "Nuclear actin-related protein involved in chromatin remodeling, component of chromatin-remodeling enzyme complexes"	108.11913672830275	299.41660476915206	-65536	15.0	N	NONE	NONE	NONE	UNKNOWN	UNKNOWN	0	SansSerif	12	-16777216	NONE	TRUE
-976	TOR1	YJR066W	NONE	TOR1	 SGDID:S000003827, Chr X from 559409-566821, Verified ORF, "PIK-related protein kinase and rapamycin target; subunit of TORC1, a complex that controls growth in response to nutrients by regulating translation, transcription, ribosome biogenesis, nutrient transport and autophagy; involved in meiosis"	108.41228196413334	298.40034887859963	-65536	15.0	N	NONE	NONE	NONE	UNKNOWN	UNKNOWN	0	SansSerif	12	-16777216	NONE	TRUE
-977	RAT1	YOR048C	NONE	RAT1	 SGDID:S000005574, Chr XV from 421651-418631, reverse complement, Verified ORF, "Nuclear 5' to 3' single-stranded RNA exonuclease, involved in RNA metabolism, including rRNA and snRNA processing as well as mRNA transcription termination"	108.71078417200494	297.3848321256287	-65536	15.0	N	NONE	NONE	NONE	UNKNOWN	UNKNOWN	0	SansSerif	12	-16777216	NONE	TRUE
-978	TRM82	YDR165W	NONE	TRM82	 SGDID:S000002572, Chr IV from 784868-786202, Verified ORF, "Subunit of a tRNA methyltransferase complex composed of Trm8p and Trm82p that catalyzes 7-methylguanosine modification of tRNA"	109.0146394190196	296.3700678901191	-65536	15.0	N	NONE	NONE	NONE	UNKNOWN	UNKNOWN	0	SansSerif	12	-16777216	NONE	TRUE
-980	UTP14	YML093W	NONE	UTP14	 SGDID:S000004558, Chr XIII from 83090-85789, Verified ORF, "Nucleolar protein, component of the small subunit (SSU) processome containing the U3 snoRNA that is involved in processing of pre-18S rRNA"	109.63839294629611	294.34285044125414	-65536	15.0	N	NONE	NONE	NONE	UNKNOWN	UNKNOWN	0	SansSerif	12	-16777216	NONE	TRUE
-981	MTR4	YJL050W	NONE	MTR4	 SGDID:S000003586, Chr X from 342517-345738, Verified ORF, "Dead-box family ATP dependent helicase required for mRNA export from the nucleus; co-factor of the exosome complex, required for 3' end formation of 5.8S rRNA"	109.9582830083308	293.3304239373803	-65536	15.0	N	NONE	NONE	NONE	UNKNOWN	UNKNOWN	0	SansSerif	12	-16777216	NONE	TRUE
-982	NUP49	YGL172W	NONE	NUP49	 SGDID:S000003140, Chr VII from 180706-182124, Verified ORF, "Subunit of the Nsp1p-Nup57p-Nup49p-Nic96p subcomplex of the nuclear pore complex (NPC), required for nuclear export of ribosomes"	110.28350967316271	292.31880336957937	-65536	15.0	N	NONE	NONE	NONE	UNKNOWN	UNKNOWN	0	SansSerif	12	-16777216	NONE	TRUE
-983	CSL4	YNL232W	NONE	CSL4	 SGDID:S000005176, Chr XIV from 214924-215802, Verified ORF, "Subunit of the exosome, which is an essential complex present in both nucleus and cytoplasm that mediates RNA processing and degradation"	110.61406865578732	291.3080020663972	-65536	15.0	N	NONE	NONE	NONE	UNKNOWN	UNKNOWN	0	SansSerif	12	-16777216	NONE	TRUE
-984	RRP40	YOL142W	NONE	RRP40	 SGDID:S000005502, Chr XV from 55557-56279, Verified ORF, "Protein involved in rRNA processing; component of the exosome 3->5 exonuclease complex"	110.94995560094475	290.2980333455856	-65536	15.0	N	NONE	NONE	NONE	UNKNOWN	UNKNOWN	0	SansSerif	12	-16777216	NONE	TRUE
-985	RRP6	YOR001W	NONE	RRP6	 SGDID:S000005527, Chr XV from 326833-329034, Verified ORF, "Exonuclease component of the nuclear exosome; contributes to the quality-control system that retains and degrades aberrant mRNAs in the nucleus"	111.29116608317662	289.2889105139268	-65536	15.0	N	NONE	NONE	NONE	UNKNOWN	UNKNOWN	0	SansSerif	12	-16777216	NONE	TRUE
-989	POP5	YAL033W	NONE	POP5	 SGDID:S000000031, Chr I from 82707-83228, Verified ORF, "Subunit of both RNase MRP, which cleaves pre-rRNA, and nuclear RNase P, which cleaves tRNA precursors to generate mature 5' ends"	112.7091524200365	285.2611438207118	-65536	15.0	N	NONE	NONE	NONE	UNKNOWN	UNKNOWN	0	SansSerif	12	-16777216	NONE	TRUE
-990	RRN10	YBL025W	NONE	RRN10	 SGDID:S000000121, Chr II from 171484-171921, Verified ORF, "Protein involved in promoting high level transcription of rDNA, subunit of UAF (upstream activation factor) for RNA polymerase I"	113.07691175296151	284.2564496403479	-65536	15.0	N	NONE	NONE	NONE	UNKNOWN	UNKNOWN	0	SansSerif	12	-16777216	NONE	TRUE
-991	YNL130C-A	YNL130CA	NONE	YNL130C-A	 SGDID:S000028579, Chr XIV from 381393-381247, reverse complement, Uncharacterized ORF, "Putative protein of unknown function"	113.44996659937817	283.25268094965975	-65536	15.0	N	NONE	NONE	NONE	UNKNOWN	UNKNOWN	0	SansSerif	12	-16777216	NONE	TRUE
-992	HUB1	YNR032CA	NONE	HUB1	 SGDID:S000007251, Chr XIV from 687466-687245, reverse complement, Verified ORF, "Ubiquitin-like protein modifier, may function in modification of Sph1p and Hbt1p, functionally complemented by the human or S. pombe ortholog; mechanism of Hub1p adduct formation not yet clear"	113.82831204412463	282.24985097374145	-65536	15.0	N	NONE	NONE	NONE	UNKNOWN	UNKNOWN	0	SansSerif	12	-16777216	NONE	TRUE
-993	BUD23	YCR047C	NONE	BUD23	 SGDID:S000000643, Chr III from 211541-210714, reverse complement, Verified ORF, "Protein involved in bud-site selection; diploid mutants display a random budding pattern instead of the wild-type bipolar pattern"	114.2119431023333	281.24797292531906	-65536	15.0	N	NONE	NONE	NONE	UNKNOWN	UNKNOWN	0	SansSerif	12	-16777216	NONE	TRUE
-994	YML100W-A	YML100WA	NONE	YML100W-A	 SGDID:S000028688, Chr XIII from 70138-70311, Uncharacterized ORF, "Putative protein of unknown function; identified by gene-trapping, microarray-based expression analysis, and genome-wide homology searching"	114.60085471949623	280.2470600045766	-65536	15.0	N	NONE	NONE	NONE	UNKNOWN	UNKNOWN	0	SansSerif	12	-16777216	NONE	TRUE
-995	DBP2	YNL112W	NONE	DBP2	 SGDID:S000005056, Chr XIV from 413641-414913,415916-416283, intron sequence removed, Verified ORF, "Essential ATP-dependent RNA helicase of the DEAD-box protein family, involved in nonsense-mediated mRNA decay and rRNA processing"	114.99504177153176	279.24712539898206	-65536	15.0	N	NONE	NONE	NONE	UNKNOWN	UNKNOWN	0	SansSerif	12	-16777216	NONE	TRUE
-996	MAK16	YAL025C	NONE	MAK16	 SGDID:S000000023, Chr I from 101146-100226, reverse complement, Verified ORF, "Essential nuclear protein, constituent of 66S pre-ribosomal particles; required for maturation of 25S and 5.8S rRNAs; required for maintenance of M1 satellite double-stranded RNA of the L-A virus"	115.39449906485208	278.2481822831137	-65536	15.0	N	NONE	NONE	NONE	UNKNOWN	UNKNOWN	0	SansSerif	12	-16777216	NONE	TRUE
-997	SRP1	YNL189W	NONE	SRP1	 SGDID:S000005133, Chr XIV from 284261-285889, Verified ORF, "Karyopherin alpha homolog, forms a dimer with karyopherin beta Kap95p to mediate import of nuclear proteins, binds the nuclear localization signal of the substrate during import; may also play a role in regulation of protein degradation"	115.79922133643163	277.2502438184866	-65536	15.0	N	NONE	NONE	NONE	UNKNOWN	UNKNOWN	0	SansSerif	12	-16777216	NONE	TRUE
-998	CDC33	YOL139C	NONE	CDC33	 SGDID:S000005499, Chr XV from 61024-60383, reverse complement, Verified ORF, "Cytoplasmic mRNA cap binding protein; the eIF4E-cap complex is responsible for mediating cap-dependent mRNA translation via interactions with the translation initiation factor eIF4G (Tif4631p or Tif4632p)"	116.20920325387641	276.2533231533789	-65536	15.0	N	NONE	NONE	NONE	UNKNOWN	UNKNOWN	0	SansSerif	12	-16777216	NONE	TRUE
-999	URA7	YBL039C	NONE	URA7	 SGDID:S000000135, Chr II from 145731-143992, reverse complement, Verified ORF, "Major CTP synthase isozyme (see also URA8), catalyzes the ATP-dependent transfer of the amide nitrogen from glutamine to UTP, forming CTP, the final step in de novo biosynthesis of pyrimidines; involved in phospholipid biosynthesis"	116.62443941549441	275.25743342265906	-65536	15.0	N	NONE	NONE	NONE	UNKNOWN	UNKNOWN	0	SansSerif	12	-16777216	NONE	TRUE
-1000	SPE3	YPR069C	NONE	SPE3	 SGDID:S000006273, Chr XVI from 685434-684553, reverse complement, Verified ORF, "Spermidine synthase, involved in biosynthesis of spermidine and also in biosynthesis of pantothenic acid; spermidine is required for growth of wild-type cells"	117.04492435036644	274.2625877476122	-65536	15.0	N	NONE	NONE	NONE	UNKNOWN	UNKNOWN	0	SansSerif	12	-16777216	NONE	TRUE
-1001	RBG1	YAL036C	NONE	RBG1	 SGDID:S000000034, Chr I from 76153-75044, reverse complement, Verified ORF, "Member of the DRG family of GTP-binding proteins; interacts with translating ribosomes and with Tma46p"	117.47065251841855	273.2687992357678	-65536	15.0	N	NONE	NONE	NONE	UNKNOWN	UNKNOWN	0	SansSerif	12	-16777216	NONE	TRUE
-1002	RIO2	YNL207W	NONE	RIO2	 SGDID:S000005151, Chr XIV from 255354-256631, Verified ORF, "Essential serine kinase involved in the processing of the 20S pre-rRNA into mature 18S rRNA; has similarity to Rio1p"	117.90161831049488	272.2760809807267	-65536	15.0	N	NONE	NONE	NONE	UNKNOWN	UNKNOWN	0	SansSerif	12	-16777216	NONE	TRUE
-1003	KEM1	YGL173C	NONE	KEM1	 SGDID:S000003141, Chr VII from 180119-175533, reverse complement, Verified ORF, "Evolutionarily-conserved 5'-3' exonuclease component of cytoplasmic processing (P) bodies involved in mRNA decay; plays a role in microtubule-mediated processes, filamentous growth, ribosomal RNA maturation, and telomere maintenance"	118.33781604843153	271.28444606198855	-65536	15.0	N	NONE	NONE	NONE	UNKNOWN	UNKNOWN	0	SansSerif	12	-16777216	NONE	TRUE
-1004	UTP13	YLR222C	NONE	UTP13	 SGDID:S000004212, Chr XII from 581773-579320, reverse complement, Verified ORF, "Nucleolar protein, component of the small subunit (SSU) processome containing the U3 snoRNA that is involved in processing of pre-18S rRNA"	118.77923998513137	270.2939075447796	-65536	15.0	N	NONE	NONE	NONE	UNKNOWN	UNKNOWN	0	SansSerif	12	-16777216	NONE	TRUE
-1005	NOC4	YPR144C	NONE	NOC4	 SGDID:S000006348, Chr XVI from 821419-819761, reverse complement, Verified ORF, "Nucleolar protein, forms a complex with Nop14p that mediates maturation and nuclear export of 40S ribosomal subunits"	119.22588430463992	269.3044784798806	-65536	15.0	N	NONE	NONE	NONE	UNKNOWN	UNKNOWN	0	SansSerif	12	-16777216	NONE	TRUE
-1006	DOA4	YDR069C	NONE	DOA4	 SGDID:S000002476, Chr IV from 587717-584937, reverse complement, Verified ORF, "Ubiquitin isopeptidase, required for recycling ubiquitin from proteasome-bound ubiquitinated intermediates, acts at the late endosome/prevacuolar compartment to recover ubiquitin from ubiquitinated membrane proteins en route to the vacuole"	119.67774312222173	268.3161719034547	-65536	15.0	N	NONE	NONE	NONE	UNKNOWN	UNKNOWN	0	SansSerif	12	-16777216	NONE	TRUE
-1007	CLC1	YGR167W	NONE	CLC1	 SGDID:S000003399, Chr VII from 832461-833162, Verified ORF, "Clathrin light chain, subunit of the major coat protein involved in intracellular protein transport and endocytosis; thought to regulate clathrin function, two Clathrin heavy chains (CHC1) form the clathrin triskelion structural component"	120.13481048443822	267.32900083687565	-65536	15.0	N	NONE	NONE	NONE	UNKNOWN	UNKNOWN	0	SansSerif	12	-16777216	NONE	TRUE
-1008	RRN6	YBL014C	NONE	RRN6	 SGDID:S000000110, Chr II from 201751-199067, reverse complement, Verified ORF, "Protein involved in the transcription of 35S rRNA genes by RNA polymerase I; component of the core factor (CF) complex also composed of Rrn11p, Rrn7p and TATA-binding protein"	120.59708036922575	266.3429782865568	-65536	15.0	N	NONE	NONE	NONE	UNKNOWN	UNKNOWN	0	SansSerif	12	-16777216	NONE	TRUE
-1009	MGR2	YPL098C	NONE	MGR2	 SGDID:S000006019, Chr XVI from 364724-364383, reverse complement, Verified ORF, "Protein required for growth of cells lacking the mitochondrial genome"	121.06454668597519	265.3581172437788	-65536	15.0	N	NONE	NONE	NONE	UNKNOWN	UNKNOWN	0	SansSerif	12	-16777216	NONE	TRUE
-1010	YAL063C-A	YAL063CA	NONE	YAL063C-A	 SGDID:S000028813, Chr I from 22687-22397, reverse complement, Uncharacterized ORF, "Putative protein of unknown function; identified by expression profiling and mass spectrometry"	121.53720327561223	264.3744306845192	-65536	15.0	N	NONE	NONE	NONE	UNKNOWN	UNKNOWN	0	SansSerif	12	-16777216	NONE	TRUE
-1011	YMR230W-A	YMR230WA	NONE	YMR230W-A	 SGDID:S000028576, Chr XIII from 733267-733455, Uncharacterized ORF, "Putative protein of unknown function"	122.01504391067834	263.39193156928116	-65536	15.0	N	NONE	NONE	NONE	UNKNOWN	UNKNOWN	0	SansSerif	12	-16777216	NONE	TRUE
-1012	UTP23	YOR004W	NONE	UTP23	 SGDID:S000005530, Chr XV from 333593-334357, Verified ORF, "Essential nucleolar protein that is a component of the SSU (small subunit) processome involved in 40S ribosomal subunit biogenesis; has homology to PINc domain protein Fcf1p, although the PINc domain of Utp23p is not required for function"	122.49806229541304	262.4106328429226	-65536	15.0	N	NONE	NONE	NONE	UNKNOWN	UNKNOWN	0	SansSerif	12	-16777216	NONE	TRUE
-1014	RNT1	YMR239C	NONE	RNT1	 SGDID:S000004852, Chr XIII from 749676-748261, reverse complement, Verified ORF, "RNAase III; cleaves a stem-loop structure at the 3' end of U2 snRNA to ensure formation of the correct U2 3' end"	123.47960678983401	260.45168825702774	-65536	15.0	N	NONE	NONE	NONE	UNKNOWN	UNKNOWN	0	SansSerif	12	-16777216	NONE	TRUE
-1016	GCD11	YER025W	NONE	GCD11	 SGDID:S000000827, Chr V from 205250-206833, Verified ORF, "Gamma subunit of the translation initiation factor eIF2, involved in the identification of the start codon; binds GTP when forming the ternary complex with GTP and tRNAi-Met"	124.48178502992357	258.4977001663211	-65536	15.0	N	NONE	NONE	NONE	UNKNOWN	UNKNOWN	0	SansSerif	12	-16777216	NONE	TRUE
-1017	GCN1	YGL195W	NONE	GCN1	 SGDID:S000003163, Chr VII from 131531-139549, Verified ORF, "Positive regulator of the Gcn2p kinase activity, forms a complex with Gcn20p; proposed to stimulate Gcn2p activation by an uncharged tRNA"	124.99059534187654	257.5225969977255	-65536	15.0	N	NONE	NONE	NONE	UNKNOWN	UNKNOWN	0	SansSerif	12	-16777216	NONE	TRUE
-1018	TCB1	YOR086C	NONE	TCB1	 SGDID:S000005612, Chr XV from 486781-483221, reverse complement, Verified ORF, "Lipid-binding protein containing three calcium and lipid binding domains; non-tagged protein localizes to mitochondria and GFP-fusion protein localizes to the cell periphery; C-termini of Tcb1p, Tcb2p and Tcb3p interact"	125.504544199299	256.5487715490742	-65536	15.0	N	NONE	NONE	NONE	UNKNOWN	UNKNOWN	0	SansSerif	12	-16777216	NONE	TRUE
-1019	BFR2	YDR299W	NONE	BFR2	 SGDID:S000002707, Chr IV from 1059623-1061227, Verified ORF, "Essential protein possibly involved in secretion; multicopy suppressor of sensitivity to Brefeldin A"	126.02362483068862	255.57623665094604	-65536	15.0	N	NONE	NONE	NONE	UNKNOWN	UNKNOWN	0	SansSerif	12	-16777216	NONE	TRUE
-1020	IMP3	YHR148W	NONE	IMP3	 SGDID:S000001191, Chr VIII from 393537-394088, Verified ORF, "Component of the SSU processome, which is required for pre-18S rRNA processing, essential protein that interacts with Mpp10p and mediates interactions of Imp4p and Mpp10p with U3 snoRNA"	126.5478303969299	254.60500511691606	-65536	15.0	N	NONE	NONE	NONE	UNKNOWN	UNKNOWN	0	SansSerif	12	-16777216	NONE	TRUE
-1021	RRS1	YOR294W	NONE	RRS1	 SGDID:S000005820, Chr XV from 868339-868950, Verified ORF, "Essential protein that binds ribosomal protein L11 and is required for nuclear export of the 60S pre-ribosomal subunit during ribosome biogenesis; mouse homolog shows altered expression in Huntington's disease model mice"	127.07715399138385	253.63508974338694	-65536	15.0	N	NONE	NONE	NONE	UNKNOWN	UNKNOWN	0	SansSerif	12	-16777216	NONE	TRUE
-1022	YDR412W	YDR412W	NONE	YDR412W	 SGDID:S000002820, Chr IV from 1294685-1295392, Uncharacterized ORF, "Protein required for cell viability"	127.61158863997912	252.66650330942042	-65536	15.0	N	NONE	NONE	NONE	UNKNOWN	UNKNOWN	0	SansSerif	12	-16777216	NONE	TRUE
-1023	RSA3	YLR221C	NONE	RSA3	 SGDID:S000004211, Chr XII from 579026-578364, reverse complement, Verified ORF, "Protein with a likely role in ribosomal maturation, required for accumulation of wild-type levels of large (60S) ribosomal subunits; binds to the helicase Dbp6p in pre-60S ribosomal particles in the nucleolus"	128.1511273013043	251.69925857656884	-65536	15.0	N	NONE	NONE	NONE	UNKNOWN	UNKNOWN	0	SansSerif	12	-16777216	NONE	TRUE
-1024	NOP53	YPL146C	NONE	NOP53	 SGDID:S000006067, Chr XVI from 277528-276161, reverse complement, Verified ORF, "Nucleolar protein; involved in biogenesis of the 60S subunit of the ribosome; interacts with rRNA processing factors Cbf5p and Nop2p; null mutant is viable but growth is severely impaired"	128.69576286670025	250.7333682887069	-65536	15.0	N	NONE	NONE	NONE	UNKNOWN	UNKNOWN	0	SansSerif	12	-16777216	NONE	TRUE
-1025	BUD20	YLR074C	NONE	BUD20	 SGDID:S000004064, Chr XII from 282457-281957, reverse complement, Verified ORF, "Protein involved in bud-site selection; diploid mutants display a random budding pattern instead of the wild-type bipolar pattern"	129.24548816035355	249.7688451718643	-65536	15.0	N	NONE	NONE	NONE	UNKNOWN	UNKNOWN	0	SansSerif	12	-16777216	NONE	TRUE
-1026	URB2	YJR041C	NONE	URB2	 SGDID:S000003802, Chr X from 513756-510232, reverse complement, Verified ORF, "Nucleolar protein required for normal metabolism of the rRNA primary transcript, proposed to be involved in ribosome biogenesis"	129.8002959393918	248.80570193405725	-65536	15.0	N	NONE	NONE	NONE	UNKNOWN	UNKNOWN	0	SansSerif	12	-16777216	NONE	TRUE
-1027	PWP1	YLR196W	NONE	PWP1	 SGDID:S000004186, Chr XII from 543970-545700, Verified ORF, "Protein with WD-40 repeats involved in rRNA processing; associates with trans-acting ribosome biogenesis factors; similar to beta-transducin superfamily"	130.3601788939784	247.8439512651216	-65536	15.0	N	NONE	NONE	NONE	UNKNOWN	UNKNOWN	0	SansSerif	12	-16777216	NONE	TRUE
-1028	LHP1	YDL051W	NONE	LHP1	 SGDID:S000002209, Chr IV from 363952-364779, Verified ORF, "RNA binding protein required for maturation of tRNA and snRNA precursors; acts as a molecular chaperone for RNAs transcribed by polymerase III; homologous to human La (SS-B) autoantigen"	130.92512964740922	246.88360583654548	-65536	15.0	N	NONE	NONE	NONE	UNKNOWN	UNKNOWN	0	SansSerif	12	-16777216	NONE	TRUE
-1029	TIF1	YKR059W	NONE	TIF1	 SGDID:S000001767, Chr XI from 554629-555816, Verified ORF, "Translation initiation factor eIF4A, identical to Tif2p; DEA(D/H)-box RNA helicase that couples ATPase activity to RNA binding and unwinding; forms a dumbbell structure of two compact domains connected by a linker; interacts with eIF4G"	131.49514075620942	245.92467830130238	-65536	15.0	N	NONE	NONE	NONE	UNKNOWN	UNKNOWN	0	SansSerif	12	-16777216	NONE	TRUE
-1030	RCL1	YOL010W	NONE	RCL1	 SGDID:S000005370, Chr XV from 307939-309042, Verified ORF, "RNA terminal phosphate cyclase-like protein involved in rRNA processing at sites A0, A1, and A2; does not possess detectable RNA cyclase activity"	132.07020471023202	244.96718129368438	-65536	15.0	N	NONE	NONE	NONE	UNKNOWN	UNKNOWN	0	SansSerif	12	-16777216	NONE	TRUE
-1031	DIP2	YLR129W	NONE	DIP2	 SGDID:S000004119, Chr XII from 399658-402489, Verified ORF, "Nucleolar protein, specifically associated with the U3 snoRNA, part of the large ribonucleoprotein complex known as the small subunit (SSU) processome, required for 18S rRNA biogenesis, part of the active pre-rRNA processing complex"	132.65031393275643	244.01112742913577	-65536	15.0	N	NONE	NONE	NONE	UNKNOWN	UNKNOWN	0	SansSerif	12	-16777216	NONE	TRUE
-1032	YLR003C	YLR003C	NONE	YLR003C	 SGDID:S000003993, Chr XII from 157729-156854, reverse complement, Uncharacterized ORF, "Putative protein of unknown function that may participate in DNA replication; green fluorescent protein (GFP)-fusion protein is localized to the nucleus; YLR003C is not an essential gene"	133.23546078058843	243.05652930408675	-65536	15.0	N	NONE	NONE	NONE	UNKNOWN	UNKNOWN	0	SansSerif	12	-16777216	NONE	TRUE
-1033	GAR1	YHR089C	NONE	GAR1	 SGDID:S000001131, Chr VIII from 283300-282683, reverse complement, Verified ORF, "Protein component of the H/ACA snoRNP pseudouridylase complex, involved in the modification and cleavage of the 18S pre-rRNA"	133.82563754416094	242.10339949578758	-65536	15.0	N	NONE	NONE	NONE	UNKNOWN	UNKNOWN	0	SansSerif	12	-16777216	NONE	TRUE
-1034	DPH1	YIL103W	NONE	DPH1	 SGDID:S000001365, Chr IX from 171748-173025, Verified ORF, "Protein required, along with Dph2p, Kti11p, Jjj3p, and Dph5p, for synthesis of diphthamide, which is a modified histidine residue of translation elongation factor 2 (Eft1p or Eft2p); may act in a complex with Dph2p and Kti11p"	134.4208364476354	241.15175056214272	-65536	15.0	N	NONE	NONE	NONE	UNKNOWN	UNKNOWN	0	SansSerif	12	-16777216	NONE	TRUE
-1035	SBP1	YHL034C	NONE	SBP1	 SGDID:S000001026, Chr VIII from 34075-33191, reverse complement, Verified ORF, "Nucleolar single-strand nucleic acid binding protein; associates with small nuclear RNAs"	135.02104964900457	240.20159504154554	-65536	15.0	N	NONE	NONE	NONE	UNKNOWN	UNKNOWN	0	SansSerif	12	-16777216	NONE	TRUE
-1036	SVF1	YDR346C	NONE	SVF1	 SGDID:S000002754, Chr IV from 1168653-1167208, reverse complement, Verified ORF, "Protein with a potential role in cell survival pathways, required for the diauxic growth shift; expression in mammalian cells increases survival under conditions inducing apoptosis"	135.62626924019537	239.252945452713	-65536	15.0	N	NONE	NONE	NONE	UNKNOWN	UNKNOWN	0	SansSerif	12	-16777216	NONE	TRUE
-1039	SLX9	YGR081C	NONE	SLX9	 SGDID:S000003313, Chr VII from 643784-643152, reverse complement, Verified ORF, "Protein required for pre-rRNA processing; associated with the 90S pre-ribosome and 43S small ribosomal subunit precursor; interacts with U3 snoRNA; deletion mutant has synthetic fitness defect with an sgs1 deletion mutant"	137.4718862831786	236.41615716536492	-65536	15.0	N	NONE	NONE	NONE	UNKNOWN	UNKNOWN	0	SansSerif	12	-16777216	NONE	TRUE
-1040	YIL064W	YIL064W	NONE	YIL064W	 SGDID:S000001326, Chr IX from 241940-242713, Uncharacterized ORF, "Putative S-adenosylmethionine-dependent methyltransferase of the seven beta-strand family"	138.0970510352799	235.47365609146533	-65536	15.0	N	NONE	NONE	NONE	UNKNOWN	UNKNOWN	0	SansSerif	12	-16777216	NONE	TRUE
-1042	NPL3	YDR432W	NONE	NPL3	 SGDID:S000002840, Chr IV from 1328775-1330019, Verified ORF, "RNA-binding protein that carries poly(A)+ mRNA from the nucleus into the cytoplasm; dissociation from mRNAs is promoted by Mtr10p; phosphorylated by Sky1p in the cytoplasm"	139.36226982368527	233.59337101419084	-65536	15.0	N	NONE	NONE	NONE	UNKNOWN	UNKNOWN	0	SansSerif	12	-16777216	NONE	TRUE
-1043	RPP0	YLR340W	NONE	RPP0	 SGDID:S000004332, Chr XII from 805887-806825, Verified ORF, "Conserved ribosomal protein P0 similar to rat P0, human P0, and E. coli L10e; shown to be phosphorylated on serine 302"	140.00230719017526	232.65561178439884	-65536	15.0	N	NONE	NONE	NONE	UNKNOWN	UNKNOWN	0	SansSerif	12	-16777216	NONE	TRUE
-1044	TRX1	YLR043C	NONE	TRX1	 SGDID:S000004033, Chr XII from 232014-231703, reverse complement, Verified ORF, "Cytoplasmic thioredoxin isoenzyme of the thioredoxin system which protects cells against oxidative and reductive stress, forms LMA1 complex with Pbi2p, acts as a cofactor for Tsa1p, required for ER-Golgi transport and vacuole inheritance"	140.64728531622757	231.71945790802027	-65536	15.0	N	NONE	NONE	NONE	UNKNOWN	UNKNOWN	0	SansSerif	12	-16777216	NONE	TRUE
-1045	YBR085C-A	YBR085CA	NONE	YBR085C-A	 SGDID:S000007522, Chr II from 419158-418901, reverse complement, Uncharacterized ORF, "Putative protein of unknown function; green fluorescent protein (GFP)-fusion protein localizes to the cytoplasm and to the nucleus"	141.29719570397174	230.7849217192943	-65536	15.0	N	NONE	NONE	NONE	UNKNOWN	UNKNOWN	0	SansSerif	12	-16777216	NONE	TRUE
-1046	TBS1	YBR150C	NONE	TBS1	 SGDID:S000000354, Chr II from 544487-541203, reverse complement, Verified ORF, "Putative protein of unknown function; the authentic, non-tagged protein is detected in highly purified mitochondria in high-throughput studies"	141.9520297905524	229.85201553114632	-65536	15.0	N	NONE	NONE	NONE	UNKNOWN	UNKNOWN	0	SansSerif	12	-16777216	NONE	TRUE
-1050	HFM1	YGL251C	NONE	HFM1	 SGDID:S000003220, Chr VII from 31636-31579,31426-27921, reverse complement, intron sequence removed, Verified ORF, "Meiosis specific DNA helicase involved in the conversion of double-stranded breaks to later recombination intermediates and in crossover control; catalyzes the unwinding of Holliday junctions; has ssDNA and dsDNA stimulated ATPase activity"	144.62042960001224	226.1369362877839	-65536	15.0	N	NONE	NONE	NONE	UNKNOWN	UNKNOWN	0	SansSerif	12	-16777216	NONE	TRUE
-1051	FAR11	YNL127W	NONE	FAR11	 SGDID:S000005071, Chr XIV from 383989-386850, Verified ORF, "Protein involved in G1 cell cycle arrest in response to pheromone, in a pathway different from the Far1p-dependent pathway; interacts with Far3p, Far7p, Far8p, Far9p, and Far10p"	145.299751471427	225.21236403908537	-65536	15.0	N	NONE	NONE	NONE	UNKNOWN	UNKNOWN	0	SansSerif	12	-16777216	NONE	TRUE
-1053	Q0182	Q0182	NONE	Q0182	 SGDID:S000007280, Chr Mito from 65770-66174, Dubious ORF, "Dubious open reading frame unlikely to encode a protein, based on available experimental and comparative sequence data"	146.67299908992572	223.36834196532135	-65536	15.0	N	NONE	NONE	NONE	UNKNOWN	UNKNOWN	0	SansSerif	12	-16777216	NONE	TRUE
-1061	YCL033C	YCL033C	NONE	YCL033C	 SGDID:S000000538, Chr III from 63282-62776, reverse complement, Uncharacterized ORF, "Putative protein-methionine-R-oxide reductase; involved in response to oxidative stress; similar to mouse Sepx1p and fly SelRp; YCL033C is not an essential gene"	152.35936468982032	216.06232846887573	-65536	15.0	N	NONE	NONE	NONE	UNKNOWN	UNKNOWN	0	SansSerif	12	-16777216	NONE	TRUE
-1062	YCP4	YCR004C	NONE	YCP4	 SGDID:S000000597, Chr III from 120316-119573, reverse complement, Verified ORF, "Protein of unknown function, has sequence and structural similarity to flavodoxins; the authentic, non-tagged protein is detected in highly purified mitochondria in high-throughput studies"	153.09176082912762	215.15715883036194	-65536	15.0	N	NONE	NONE	NONE	UNKNOWN	UNKNOWN	0	SansSerif	12	-16777216	NONE	TRUE
-1065	YHP1	YDR451C	NONE	YHP1	 SGDID:S000002859, Chr IV from 1362173-1361112, reverse complement, Verified ORF, "One of two homeobox transcriptional repressors (see also Yox1p), that bind to Mcm1p and to early cell cycle box (ECB) elements of cell cycle regulated genes, thereby restricting ECB-mediated transcription to the M/G1 interval"	155.31752013600595	212.45271291712388	-65536	15.0	N	NONE	NONE	NONE	UNKNOWN	UNKNOWN	0	SansSerif	12	-16777216	NONE	TRUE
-1070	SSM4	YIL030C	NONE	SSM4	 SGDID:S000001292, Chr IX from 300008-296049, reverse complement, Verified ORF, "Ubiquitin-protein ligase of the ER/nuclear envelope, required for degradation of Alpha2p and other proteins containing a Deg1 degradation signal; ssm4 mutation suppresses mRNA instability caused by an rna14 mutation"	159.121765022097	207.98289090406374	-65536	15.0	N	NONE	NONE	NONE	UNKNOWN	UNKNOWN	0	SansSerif	12	-16777216	NONE	TRUE
-1071	CEF1	YMR213W	NONE	CEF1	 SGDID:S000004826, Chr XIII from 693380-695152, Verified ORF, "Essential splicing factor; associated with Prp19p and the spliceosome, contains an N-terminal c-Myb DNA binding motif necessary for cell viability but not for Prp19p association, evolutionarily conserved and homologous to S. pombe Cdc5p"	159.8967209647372	207.09467079539232	-65536	15.0	N	NONE	NONE	NONE	UNKNOWN	UNKNOWN	0	SansSerif	12	-16777216	NONE	TRUE
-1073	SGN1	YIR001C	NONE	SGN1	 SGDID:S000001440, Chr IX from 356892-356140, reverse complement, Verified ORF, "Cytoplasmic RNA-binding protein, contains an RNA recognition motif (RRM); may have a role in mRNA translation, as suggested by genetic interactions with genes encoding proteins involved in translational initiation"	161.4606585037174	205.32406864531703	-65536	15.0	N	NONE	NONE	NONE	UNKNOWN	UNKNOWN	0	SansSerif	12	-16777216	NONE	TRUE
-1074	YGR250C	YGR250C	NONE	YGR250C	 SGDID:S000003482, Chr VII from 993526-991181, reverse complement, Uncharacterized ORF, "Putative protein of unknown function; green fluorescent protein (GFP)-fusion protein localizes to the cytoplasm"	162.24961949449215	204.44170993237543	-65536	15.0	N	NONE	NONE	NONE	UNKNOWN	UNKNOWN	0	SansSerif	12	-16777216	NONE	TRUE
-1075	YPR170W-A	YPR170WA	NONE	YPR170W-A	 SGDID:S000028861, Chr XVI from 883374-883559, Dubious ORF, "Dubious open reading frame unlikely to encode a functional protein, based on available experimental and comparative sequence data; identified by expression profiling and mass spectrometry"	163.04322812670324	203.56132830341534	-65536	15.0	N	NONE	NONE	NONE	UNKNOWN	UNKNOWN	0	SansSerif	12	-16777216	NONE	TRUE
-1079	MSS11	YMR164C	NONE	MSS11	 SGDID:S000004774, Chr XIII from 589549-587273, reverse complement, Verified ORF, "Transcription factor involved in regulation of invasive growth and starch degradation; controls the activation of MUC1 and STA2 in response to nutritional signals"	166.26392903143108	200.05980422175372	-65536	15.0	N	NONE	NONE	NONE	UNKNOWN	UNKNOWN	0	SansSerif	12	-16777216	NONE	TRUE
-1089	MSG5	YNL053W	NONE	MSG5	 SGDID:S000004998, Chr XIV from 529943-531412, Verified ORF, "Dual-specificity protein phosphatase required for maintenance of a low level of signaling through the cell integrity pathway; regulates and is regulated by Slt2p; also required for adaptive response to pheromone"	174.6357853036979	191.45002663809024	-65536	15.0	N	NONE	NONE	NONE	UNKNOWN	UNKNOWN	0	SansSerif	12	-16777216	NONE	TRUE
-1090	STE6	YKL209C	NONE	STE6	 SGDID:S000001692, Chr XI from 46296-42424, reverse complement, Verified ORF, "Plasma membrane ATP-binding cassette (ABC) transporter required for the export of a-factor, catalyzes ATP hydrolysis coupled to a-factor transport; contains 12 transmembrane domains and two ATP binding domains; expressed only in MATa cells"	175.4978198617066	190.60067824970045	-65536	15.0	N	NONE	NONE	NONE	UNKNOWN	UNKNOWN	0	SansSerif	12	-16777216	NONE	TRUE
-1091	FAR3	YMR052W	NONE	FAR3	 SGDID:S000004656, Chr XIII from 379585-380199, Verified ORF, "Protein involved in G1 cell cycle arrest in response to pheromone, in a pathway different from the Far1p-dependent pathway; interacts with Far7p, Far8p, Far9p, Far10p, and Far11p"	176.36432751028389	189.7534893069732	-65536	15.0	N	NONE	NONE	NONE	UNKNOWN	UNKNOWN	0	SansSerif	12	-16777216	NONE	TRUE
-1092	HMLALPHA2	YCL067C	NONE	HMLALPHA2	 SGDID:S000000572, Chr III from 13018-12386, reverse complement, Verified silenced_gene ORF, "Silenced copy of ALPHA2 at HML; homeobox-domain protein that associates with Mcm1p in haploid cells to repress a-specific gene expression and interacts with a1p in diploid cells to repress haploid-specific gene expression"	177.23529683281026	188.90847097199546	-65536	15.0	N	NONE	NONE	NONE	UNKNOWN	UNKNOWN	0	SansSerif	12	-16777216	NONE	TRUE
-1093	FAR1	YJL157C	NONE	FAR1	 SGDID:S000003693, Chr X from 126324-123832, reverse complement, Verified ORF, "Cyclin-dependent kinase inhibitor that mediates cell cycle arrest in response to pheromone; also forms a complex with Cdc24p, Ste4p, and Ste18p that may specify the direction of polarized growth during mating; potential Cdc28p substrate"	178.1107163538819	188.06563437825554	-65536	15.0	N	NONE	NONE	NONE	UNKNOWN	UNKNOWN	0	SansSerif	12	-16777216	NONE	TRUE
-1096	STE5	YDR103W	NONE	STE5	 SGDID:S000002510, Chr IV from 658347-661100, Verified ORF, "Pheromone-responsive scaffold protein; shuttles from the nucleus to the plasma membrane and assembles kinases Ste11p, Ste7p, and Fus3p into a specific signaling complex; active oligomeric form interacts with Ste4p-Ste18p complex"	180.76356047574103	185.55032594728698	-65536	15.0	N	NONE	NONE	NONE	UNKNOWN	UNKNOWN	0	SansSerif	12	-16777216	NONE	TRUE
-1097	SST2	YLR452C	NONE	SST2	 SGDID:S000004444, Chr XII from 1041364-1039268, reverse complement, Verified ORF, "GTPase-activating protein for Gpa1p, regulates desensitization to alpha factor pheromone; also required to prevent receptor-independent signaling of the mating pathway; member of the RGS (regulator of G-protein signaling) family"	181.65666486657142	184.71632707628075	-65536	15.0	N	NONE	NONE	NONE	UNKNOWN	UNKNOWN	0	SansSerif	12	-16777216	NONE	TRUE
-1101	STE4	YOR212W	NONE	STE4	 SGDID:S000005738, Chr XV from 742911-744182, Verified ORF, "G protein beta subunit, forms a dimer with Ste18p to activate the mating signaling pathway, forms a heterotrimer with Gpa1p and Ste18p to dampen signaling; may recruit Rho1p to the polarized growth site during mating; contains WD40 repeats"	185.27288334317348	181.4028107780904	-65536	15.0	N	NONE	NONE	NONE	UNKNOWN	UNKNOWN	0	SansSerif	12	-16777216	NONE	TRUE
-1102	GPA1	YHR005C	NONE	GPA1	 SGDID:S000001047, Chr VIII from 114912-113494, reverse complement, Verified ORF, "GTP-binding alpha subunit of the heterotrimeric G protein that couples to pheromone receptors; negatively regulates the mating pathway by sequestering G(beta)gamma and by triggering an adaptive response; activates Vps34p at the endosome"	186.18782863397917	180.58010607136688	-65536	15.0	N	NONE	NONE	NONE	UNKNOWN	UNKNOWN	0	SansSerif	12	-16777216	NONE	TRUE
-1103	STE2	YFL026W	NONE	STE2	 SGDID:S000001868, Chr VI from 82578-83873, Verified ORF, "Receptor for alpha-factor pheromone; seven transmembrane-domain GPCR that interacts with both pheromone and a heterotrimeric G protein to initiate the signaling response that leads to mating between haploid a and alpha cells"	187.1071061697853	179.7596928357524	-65536	15.0	N	NONE	NONE	NONE	UNKNOWN	UNKNOWN	0	SansSerif	12	-16777216	NONE	TRUE
-1104	AXL1	YPR122W	NONE	AXL1	 SGDID:S000006326, Chr XVI from 782041-785667, Verified ORF, "Haploid specific endoprotease that performs one of two N-terminal cleavages during maturation of a-factor mating pheromone; required for axial budding pattern of haploid cells"	188.03070383870613	178.9415818805521	-65536	15.0	N	NONE	NONE	NONE	UNKNOWN	UNKNOWN	0	SansSerif	12	-16777216	NONE	TRUE
-1105	CDC42	YLR229C	NONE	CDC42	 SGDID:S000004219, Chr XII from 604789-604214, reverse complement, Verified ORF, "Small rho-like GTPase, essential for establishment and maintenance of cell polarity; mutants have defects in the organization of actin and septins"	188.9586094719361	178.1257839847377	-65536	15.0	N	NONE	NONE	NONE	UNKNOWN	UNKNOWN	0	SansSerif	12	-16777216	NONE	TRUE
-1106	BEM4	YPL161C	NONE	BEM4	 SGDID:S000006082, Chr XVI from 246219-244318, reverse complement, Verified ORF, "Protein involved in establishment of cell polarity and bud emergence; interacts with the Rho1p small GTP-binding protein and with the Rho-type GTPase Cdc42p; involved in maintenance of proper telomere length"	189.89081084391006	177.31230989680554	-65536	15.0	N	NONE	NONE	NONE	UNKNOWN	UNKNOWN	0	SansSerif	12	-16777216	NONE	TRUE
-1107	RDI1	YDL135C	NONE	RDI1	 SGDID:S000002294, Chr IV from 219288-218680, reverse complement, Verified ORF, "Rho GDP dissociation inhibitor involved in the localization and regulation of Cdc42p"	190.82729567246503	176.5011703346344	-65536	15.0	N	NONE	NONE	NONE	UNKNOWN	UNKNOWN	0	SansSerif	12	-16777216	NONE	TRUE
-1108	RHO1	YPR165W	NONE	RHO1	 SGDID:S000006369, Chr XVI from 875364-875993, Verified ORF, "GTP-binding protein of the rho subfamily of Ras-like proteins, involved in establishment of cell polarity; regulates protein kinase C (Pkc1p) and the cell wall synthesizing enzyme 1,3-beta-glucan synthase (Fks1p and Gsc2p)"	191.76805161900148	175.6923759853449	-65536	15.0	N	NONE	NONE	NONE	UNKNOWN	UNKNOWN	0	SansSerif	12	-16777216	NONE	TRUE
-1109	STE18	YJR086W	NONE	STE18	 SGDID:S000003846, Chr X from 586061-586393, Verified ORF, "G protein gamma subunit, forms a dimer with Ste4p to activate the mating signaling pathway, forms a heterotrimer with Gpa1p and Ste4p to dampen signaling; C-terminus is palmitoylated and farnesylated, which are required for normal signaling"	192.7130662886459	174.88593750515838	-65536	15.0	N	NONE	NONE	NONE	UNKNOWN	UNKNOWN	0	SansSerif	12	-16777216	NONE	TRUE
-1110	GPA2	YER020W	NONE	GPA2	 SGDID:S000000822, Chr V from 195167-196516, Verified ORF, "Nucleotide binding alpha subunit of the heterotrimeric G protein that interacts with the receptor Gpr1p, has signaling role in response to nutrients; green fluorescent protein (GFP)-fusion protein localizes to the cell periphery"	193.6623272304143	174.08186551925647	-65536	15.0	N	NONE	NONE	NONE	UNKNOWN	UNKNOWN	0	SansSerif	12	-16777216	NONE	TRUE
-1111	STE12	YHR084W	NONE	STE12	 SGDID:S000001126, Chr VIII from 274176-276242, Verified ORF, "Transcription factor that is activated by a MAP kinase signaling cascade, activates genes involved in mating or pseudohyphal/invasive growth pathways; cooperates with Tec1p transcription factor to regulate genes specific for invasive growth"	194.61582193737627	173.28017062164142	-65536	15.0	N	NONE	NONE	NONE	UNKNOWN	UNKNOWN	0	SansSerif	12	-16777216	NONE	TRUE
-1112	KAR4	YCL055W	NONE	KAR4	 SGDID:S000000560, Chr III from 27929-28936, Verified ORF, "Transcription factor required for gene regulation in repsonse to pheromones; also required during meiosis; exists in two forms, a slower-migrating form more abundant during vegetative growth and a faster-migrating form induced by pheromone"	195.5735378468196	172.48086337499606	-65536	15.0	N	NONE	NONE	NONE	UNKNOWN	UNKNOWN	0	SansSerif	12	-16777216	NONE	TRUE
-1113	BAR1	YIL015W	NONE	BAR1	 SGDID:S000001277, Chr IX from 322340-324103, Verified ORF, "Aspartyl protease secreted into the periplasmic space of mating type a cells, helps cells find mating partners, cleaves and inactivates alpha factor allowing cells to recover from alpha-factor-induced cell cycle arrest"	196.53546234041585	171.68395431054506	-65536	15.0	N	NONE	NONE	NONE	UNKNOWN	UNKNOWN	0	SansSerif	12	-16777216	NONE	TRUE
-1114	STE3	YKL178C	NONE	STE3	 SGDID:S000001661, Chr XI from 114632-113220, reverse complement, Verified ORF, "Receptor for a factor receptor, transcribed in alpha cells and required for mating by alpha cells, couples to MAP kinase cascade to mediate pheromone response; ligand bound receptors are endocytosed and recycled to the plasma membrane; GPCR"	197.50158274438667	170.88945392791584	-65536	15.0	N	NONE	NONE	NONE	UNKNOWN	UNKNOWN	0	SansSerif	12	-16777216	NONE	TRUE
-1115	FUS1	YCL027W	NONE	FUS1	 SGDID:S000000532, Chr III from 71803-73341, Verified ORF, "Membrane protein localized to the shmoo tip, required for cell fusion; expression regulated by mating pheromone; proposed to coordinate signaling, fusion, and polarization events required for fusion; potential Cdc28p substrate"	198.47188632967078	170.09737269500044	-65536	15.0	N	NONE	NONE	NONE	UNKNOWN	UNKNOWN	0	SansSerif	12	-16777216	NONE	TRUE
-1117	KEL1	YHR158C	NONE	KEL1	 SGDID:S000001201, Chr VIII from 417182-413688, reverse complement, Verified ORF, "Protein required for proper cell fusion and cell morphology; functions in a complex with Kel2p to negatively regulate mitotic exit, interacts with Tem1p and Lte1p; localizes to regions of polarized growth; potential Cdc28p substrate"	200.4249918525257	168.52050939037505	-65536	15.0	N	NONE	NONE	NONE	UNKNOWN	UNKNOWN	0	SansSerif	12	-16777216	NONE	TRUE
-1118	HSE1	YHL002W	NONE	HSE1	 SGDID:S000000994, Chr VIII from 102607-103965, Verified ORF, "Subunit of the endosomal Vps27p-Hse1p complex required for sorting of ubiquitinated membrane proteins into intralumenal vesicles prior to vacuolar degradation, as well as for recycling of Golgi proteins and formation of lumenal membranes"	201.40776805707208	167.73574809453277	-65536	15.0	N	NONE	NONE	NONE	UNKNOWN	UNKNOWN	0	SansSerif	12	-16777216	NONE	TRUE
-1119	DUN1	YDL101C	NONE	DUN1	 SGDID:S000002259, Chr IV from 281848-280307, reverse complement, Verified ORF, "Cell-cycle checkpoint serine-threonine kinase required for DNA damage-induced transcription of certain target genes, phosphorylation of Rad55p and Sml1p, and transient G2/M arrest after DNA damage; also regulates postreplicative DNA repair"	202.394675977222	166.95344749986592	-65536	15.0	N	NONE	NONE	NONE	UNKNOWN	UNKNOWN	0	SansSerif	12	-16777216	NONE	TRUE
-1120	ZDS2	YML109W	NONE	ZDS2	 SGDID:S000004577, Chr XIII from 51640-54468, Verified ORF, "Protein that interacts with silencing proteins at the telomere, involved in transcriptional silencing; paralog of Zds1p"	203.38570261002934	166.17361791352906	-65536	15.0	N	NONE	NONE	NONE	UNKNOWN	UNKNOWN	0	SansSerif	12	-16777216	NONE	TRUE
-1121	LAA1	YJL207C	NONE	LAA1	 SGDID:S000003743, Chr X from 47433-41389, reverse complement, Verified ORF, "AP-1 accessory protein; colocalizes with clathrin to the late-Golgi apparatus; involved in TGN-endosome transport; physically interacts with AP-1; similar to the mammalian p200; may interact with ribosomes; YJL207C is a non-essential gene"	204.38083489828244	165.39626961011987	-65536	15.0	N	NONE	NONE	NONE	UNKNOWN	UNKNOWN	0	SansSerif	12	-16777216	NONE	TRUE
-1122	KSS1	YGR040W	NONE	KSS1	 SGDID:S000003272, Chr VII from 575402-576508, Verified ORF, "Mitogen-activated protein kinase (MAPK) involved in signal transduction pathways that control filamentous growth and pheromone response; the KSS1 gene is nonfunctional in S288C strains and functional in W303 strains"	205.38005973067544	164.62141283154446	-65536	15.0	N	NONE	NONE	NONE	UNKNOWN	UNKNOWN	0	SansSerif	12	-16777216	NONE	TRUE
-1123	STE7	YDL159W	NONE	STE7	 SGDID:S000002318, Chr IV from 172482-174029, Verified ORF, "Signal transducing MAP kinase kinase involved in pheromone response, where it phosphorylates Fus3p, and in the pseudohyphal/invasive growth pathway, through phosphorylation of Kss1p; phosphorylated by Ste11p, degraded by ubiquitin pathway"	206.3833639419817	163.84905778688162	-65536	15.0	N	NONE	NONE	NONE	UNKNOWN	UNKNOWN	0	SansSerif	12	-16777216	NONE	TRUE
-1124	STE11	YLR362W	NONE	STE11	 SGDID:S000004354, Chr XII from 849865-852018, Verified ORF, "Signal transducing MEK kinase involved in pheromone response and pseudohyphal/invasive growth pathways where it phosphorylates Ste7p, and the high osmolarity response pathway, via phosphorylation of Pbs2p; regulated by Ste20p and Ste50p"	207.39073431322691	163.0792146522488	-65536	15.0	N	NONE	NONE	NONE	UNKNOWN	UNKNOWN	0	SansSerif	12	-16777216	NONE	TRUE
-1125	BEM3	YPL115C	NONE	BEM3	 SGDID:S000006036, Chr XVI from 335485-332099, reverse complement, Verified ORF, "Rho GTPase activating protein (RhoGAP) involved in control of the cytoskeleton organization; targets the essential Rho-GTPase Cdc42p, which controls establishment and maintenance of cell polarity, including bud-site assembly"	208.40215757186326	162.31189357066793	-65536	15.0	N	NONE	NONE	NONE	UNKNOWN	UNKNOWN	0	SansSerif	12	-16777216	NONE	TRUE
-1126	SSK2	YNR031C	NONE	SSK2	 SGDID:S000005314, Chr XIV from 685435-680696, reverse complement, Verified ORF, "MAP kinase kinase kinase of the HOG1 mitogen-activated signaling pathway; interacts with Ssk1p, leading to autophosphorylation and activation of Ssk2p which phosphorylates Pbs2p; also mediates actin cytoskeleton recovery from osmotic stress"	209.41762039194447	161.54710465193187	-65536	15.0	N	NONE	NONE	NONE	UNKNOWN	UNKNOWN	0	SansSerif	12	-16777216	NONE	TRUE
-1127	BUD6	YLR319C	NONE	BUD6	 SGDID:S000004311, Chr XII from 771684-769318, reverse complement, Verified ORF, "Actin- and formin-interacting protein, involved in actin cable nucleation and polarized cell growth; isolated as bipolar budding mutant; potential Cdc28p substrate"	210.43710939430116	160.78485797247097	-65536	15.0	N	NONE	NONE	NONE	UNKNOWN	UNKNOWN	0	SansSerif	12	-16777216	NONE	TRUE
-1128	SSK22	YCR073C	NONE	SSK22	 SGDID:S000000669, Chr III from 246580-242585, reverse complement, Verified ORF, "MAP kinase kinase kinase of the HOG1 mitogen-activated signaling pathway; functionally redundant with, and homologous to, Ssk2p; interacts with and is activated by Ssk1p; phosphorylates Pbs2p"	211.46061114671716	160.02516357522063	-65536	15.0	N	NONE	NONE	NONE	UNKNOWN	UNKNOWN	0	SansSerif	12	-16777216	NONE	TRUE
-1131	PTK2	YJR059W	NONE	PTK2	 SGDID:S000003820, Chr X from 545780-548236, Verified ORF, "Putative serine/threonine protein kinase involved in regulation of ion transport across plasma membrane; enhances spermine uptake"	214.55505779018137	157.7614940008833	-65536	15.0	N	NONE	NONE	NONE	UNKNOWN	UNKNOWN	0	SansSerif	12	-16777216	NONE	TRUE
-1132	SRV2	YNL138W	NONE	SRV2	 SGDID:S000005082, Chr XIV from 366743-368323, Verified ORF, "CAP (cyclase-associated protein) subunit of adenylyl cyclase complex; N-terminus binds adenylyl cyclase and facilitates activation by RAS; C-terminus binds ADP-actin monomers, facilitating regulation of actin dynamics and cell morphogenesis"	215.5944751659485	157.01210848730378	-65536	15.0	N	NONE	NONE	NONE	UNKNOWN	UNKNOWN	0	SansSerif	12	-16777216	NONE	TRUE
-1134	CYR1	YJL005W	NONE	CYR1	 SGDID:S000003542, Chr X from 425151-431231, Verified ORF, "Adenylate cyclase, required for cAMP production and cAMP-dependent protein kinase signaling; the cAMP pathway controls a variety of cellular processes, including metabolism, cell cycle, stress response, stationary phase, and sporulation"	217.6851305692171	155.52115326887997	-65536	15.0	N	NONE	NONE	NONE	UNKNOWN	UNKNOWN	0	SansSerif	12	-16777216	NONE	TRUE
-1135	IRA1	YBR140C	NONE	IRA1	 SGDID:S000000344, Chr II from 526622-517344, reverse complement, Verified ORF, "GTPase-activating protein that negatively regulates RAS by converting it from the GTP- to the GDP-bound inactive form, required for reducing cAMP levels under nutrient limiting conditions, mediates membrane association of adenylate cyclase"	218.73634105141394	154.77960320802654	-65536	15.0	N	NONE	NONE	NONE	UNKNOWN	UNKNOWN	0	SansSerif	12	-16777216	NONE	TRUE
-1136	ROM2	YLR371W	NONE	ROM2	 SGDID:S000004363, Chr XII from 862713-866783, Verified ORF, "GDP/GTP exchange protein (GEP) for Rho1p and Rho2p; mutations are synthetically lethal with mutations in rom1, which also encodes a GEP"	219.79145493764236	154.0406845512568	-65536	15.0	N	NONE	NONE	NONE	UNKNOWN	UNKNOWN	0	SansSerif	12	-16777216	NONE	TRUE
-1137	PMD1	YER132C	NONE	PMD1	 SGDID:S000000934, Chr V from 430445-425184, reverse complement, Verified ORF, "Protein with an N-terminal kelch-like domain, putative negative regulator of early meiotic gene expression; required, with Mds3p, for growth under alkaline conditions"	220.85045832631272	153.30440703414905	-65536	15.0	N	NONE	NONE	NONE	UNKNOWN	UNKNOWN	0	SansSerif	12	-16777216	NONE	TRUE
-1138	MDS3	YGL197W	NONE	MDS3	 SGDID:S000003165, Chr VII from 124703-129166, Verified ORF, "Protein with an N-terminal kelch-like domain, putative negative regulator of early meiotic gene expression; required, with Pmd1p, for growth under alkaline conditions"	221.91333726458942	152.5707803574836	-65536	15.0	N	NONE	NONE	NONE	UNKNOWN	UNKNOWN	0	SansSerif	12	-16777216	NONE	TRUE
-1139	CDC24	YAL041W	NONE	CDC24	 SGDID:S000000039, Chr I from 62841-65405, Verified ORF, "Guanine nucleotide exchange factor (GEF or GDP-release factor) for Cdc42p; required for polarity establishment and maintenance, and mutants have morphological defects in bud formation and shmooing"	222.98007774857507	151.83981418711463	-65536	15.0	N	NONE	NONE	NONE	UNKNOWN	UNKNOWN	0	SansSerif	12	-16777216	NONE	TRUE
-1140	BEM2	YER155C	NONE	BEM2	 SGDID:S000000957, Chr V from 482843-476340, reverse complement, Verified ORF, "Rho GTPase activating protein (RhoGAP) involved in the control of cytoskeleton organization and cellular morphogenesis; required for bud emergence"	224.05066572349432	151.1115181538429	-65536	15.0	N	NONE	NONE	NONE	UNKNOWN	UNKNOWN	0	SansSerif	12	-16777216	NONE	TRUE
-1141	CDC5	YMR001C	NONE	CDC5	 SGDID:S000004603, Chr XIII from 271136-269019, reverse complement, Verified ORF, "Polo-like kinase with similarity to Xenopus Plx1 and S. pombe Plo1p; found at bud neck, nucleus and SPBs; has multiple functions in mitosis and cytokinesis through phosphorylation of substrates; may be a Cdc28p substrate"	225.12508708387986	150.38590185328903	-65536	15.0	N	NONE	NONE	NONE	UNKNOWN	UNKNOWN	0	SansSerif	12	-16777216	NONE	TRUE
-1142	HSL1	YKL101W	NONE	HSL1	 SGDID:S000001584, Chr XI from 248564-253120, Verified ORF, "Nim1p-related protein kinase that regulates the morphogenesis and septin checkpoints; associates with the assembled septin filament; required along with Hsl7p for bud neck recruitment, phosphorylation, and degradation of Swe1p"	226.20332767375754	149.662974845767	-65536	15.0	N	NONE	NONE	NONE	UNKNOWN	UNKNOWN	0	SansSerif	12	-16777216	NONE	TRUE
-1143	SCC2	YDR180W	NONE	SCC2	 SGDID:S000002588, Chr IV from 821292-825773, Verified ORF, "Subunit of cohesin loading factor (Scc2p-Scc4p), a complex required for the loading of cohesin complexes onto chromosomes; involved in establishing sister chromatid cohesion during DSB repair via histone H2AX"	227.2853732868333	148.94274665615814	-65536	15.0	N	NONE	NONE	NONE	UNKNOWN	UNKNOWN	0	SansSerif	12	-16777216	NONE	TRUE
-1144	MAD3	YJL013C	NONE	MAD3	 SGDID:S000003550, Chr X from 411034-409487, reverse complement, Verified ORF, "Subunit of the spindle-assembly checkpoint complex, which delays anaphase onset in cells with defects in mitotic spindle assembly; pseudosubstrate inhibitor of APC(Cdc20), the anaphase promoting complex involved in securin (Pds1p) turnover"	228.37120966668022	148.22522677378566	-65536	15.0	N	NONE	NONE	NONE	UNKNOWN	UNKNOWN	0	SansSerif	12	-16777216	NONE	TRUE
-1145	PIK1	YNL267W	NONE	PIK1	 SGDID:S000005211, Chr XIV from 140879-144079, Verified ORF, "Phosphatidylinositol 4-kinase; catalyzes first step in the biosynthesis of phosphatidylinositol-4,5-biphosphate; may control cytokineses through the actin cytoskeleton"	229.46082250692632	147.5104246522897	-65536	15.0	N	NONE	NONE	NONE	UNKNOWN	UNKNOWN	0	SansSerif	12	-16777216	NONE	TRUE
-1146	CDC20	YGL116W	NONE	CDC20	 SGDID:S000003084, Chr VII from 289812-291644, Verified ORF, "Cell-cycle regulated activator of anaphase-promoting complex/cyclosome (APC/C), which is required for metaphase/anaphase transition; directs ubiquitination of mitotic cyclins, Pds1p, and other anaphase inhibitors; potential Cdc28p substrate"	230.5541974514431	146.7983497095025	-65536	15.0	N	NONE	NONE	NONE	UNKNOWN	UNKNOWN	0	SansSerif	12	-16777216	NONE	TRUE
-1147	APC4	YDR118W	NONE	APC4	 SGDID:S000002525, Chr IV from 685879-687837, Verified ORF, "Subunit of the Anaphase-Promoting Complex/Cyclosome (APC/C), which is a ubiquitin-protein ligase required for degradation of anaphase inhibitors, including mitotic cyclins, during the metaphase/anaphase transition"	231.65132009453464	146.08901132732487	-65536	15.0	N	NONE	NONE	NONE	UNKNOWN	UNKNOWN	0	SansSerif	12	-16777216	NONE	TRUE
-1148	APC1	YNL172W	NONE	APC1	 SGDID:S000005116, Chr XIV from 310638-315884, Verified ORF, "Largest subunit of the Anaphase-Promoting Complex/Cyclosome (APC/C), which is a ubiquitin-protein ligase required for degradation of anaphase inhibitors, including mitotic cyclins, during the metaphase/anaphase transition"	232.75217598112766	145.38241885160187	-65536	15.0	N	NONE	NONE	NONE	UNKNOWN	UNKNOWN	0	SansSerif	12	-16777216	NONE	TRUE
-1149	MDM1	YML104C	NONE	MDM1	 SGDID:S000004572, Chr XIII from 62322-58939, reverse complement, Verified ORF, "Intermediate filament protein, required for nuclear and mitochondrial transmission to daughter buds; contains a Phox homology (PX) domain and specifically binds phosphatidylinositol 3-phosphate (PtdIns-3-P)"	233.8567506069615	144.67858159200026	-65536	15.0	N	NONE	NONE	NONE	UNKNOWN	UNKNOWN	0	SansSerif	12	-16777216	NONE	TRUE
-1150	YOR1	YGR281W	NONE	YOR1	 SGDID:S000003513, Chr VII from 1052830-1057263, Verified ORF, "Plasma membrane ATP-binding cassette (ABC) transporter, multidrug transporter mediates export of many different organic anions including oligomycin"	234.96502941877952	143.97750882188552	-65536	15.0	N	NONE	NONE	NONE	UNKNOWN	UNKNOWN	0	SansSerif	12	-16777216	NONE	TRUE
-1151	IML1	YJR138W	NONE	IML1	 SGDID:S000003899, Chr X from 684561-689315, Verified ORF, "Protein of unknown function, green fluorescent protein (GFP)-fusion protein localizes to the vacuolar membrane"	236.07699781452095	143.27920977819988	-65536	15.0	N	NONE	NONE	NONE	UNKNOWN	UNKNOWN	0	SansSerif	12	-16777216	NONE	TRUE
-1152	SDC25	YLL016W	NONE	SDC25	 SGDID:S000003939, Chr XII from 112846-115992, pseudogene, "Non-essential Ras guanine nucleotide exchange factor (GEF) localized to the membrane; expressed in poor nutrients and on non-fermentable carbon sources; homologous to CDC25; contains a stop codon in S288C; full-length gene includes YLL017W"	237.1926411435129	142.58369366134033	-65536	15.0	N	NONE	NONE	NONE	UNKNOWN	UNKNOWN	0	SansSerif	12	-16777216	NONE	TRUE
-1153	TFS1	YLR178C	NONE	TFS1	 SGDID:S000004168, Chr XII from 513823-513164, reverse complement, Verified ORF, "Carboxypeptidase Y inhibitor, function requires acetylation by the NatB N-terminal acetyltransferase; phosphatidylethanolamine-binding protein involved in protein kinase A signaling pathway"	238.3119447066639	141.8909696350377	-65536	15.0	N	NONE	NONE	NONE	UNKNOWN	UNKNOWN	0	SansSerif	12	-16777216	NONE	TRUE
-1154	GTT1	YIR038C	NONE	GTT1	 SGDID:S000001477, Chr IX from 424510-423806, reverse complement, Verified ORF, "ER associated glutathione S-transferase capable of homodimerization; expression induced during the diauxic shift and throughout stationary phase; functional overlap with Gtt2p, Grx1p, and Grx2p"	239.43489375665712	141.20104682623565	-65536	15.0	N	NONE	NONE	NONE	UNKNOWN	UNKNOWN	0	SansSerif	12	-16777216	NONE	TRUE
-1155	MSI1	YBR195C	NONE	MSI1	 SGDID:S000000399, Chr II from 611877-610609, reverse complement, Verified ORF, "Subunit of chromatin assembly factor I (CAF-1), negative regulator of the RAS/cAMP pathway via sequestration of Npr1p kinase; localizes to the nucleus and cytoplasm; homologous to human retinoblastoma binding proteins RbAp48 and RbAp46"	240.56147349814466	140.51393432497085	-65536	15.0	N	NONE	NONE	NONE	UNKNOWN	UNKNOWN	0	SansSerif	12	-16777216	NONE	TRUE
-1156	CTF4	YPR135W	NONE	CTF4	 SGDID:S000006339, Chr XVI from 799230-802013, Verified ORF, "Chromatin-associated protein, required for sister chromatid cohesion; interacts with DNA polymerase alpha (Pol1p) and may link DNA synthesis to sister chromatid cohesion"	241.69166908794296	139.82964118425272	-65536	15.0	N	NONE	NONE	NONE	UNKNOWN	UNKNOWN	0	SansSerif	12	-16777216	NONE	TRUE
-1157	RLF2	YPR018W	NONE	RLF2	 SGDID:S000006222, Chr XVI from 594473-596293, Verified ORF, "Largest subunit (p90) of the Chromatin Assembly Complex (CAF-1) with Cac2p and Msi1p that assembles newly synthesized histones onto recently replicated DNA; involved in the maintenance of transcriptionally silent chromatin"	242.825465635228	139.1481764199444	-65536	15.0	N	NONE	NONE	NONE	UNKNOWN	UNKNOWN	0	SansSerif	12	-16777216	NONE	TRUE
-1158	IRA2	YOL081W	NONE	IRA2	 SGDID:S000005441, Chr XV from 171070-180309, Verified ORF, "GTPase-activating protein that negatively regulates RAS by converting it from the GTP- to the GDP-bound inactive form, required for reducing cAMP levels under nutrient limiting conditions, has similarity to Ira1p and human neurofibromin"	243.96284820173145	138.4695490106439	-65536	15.0	N	NONE	NONE	NONE	UNKNOWN	UNKNOWN	0	SansSerif	12	-16777216	NONE	TRUE
-1160	AFR1	YDR085C	NONE	AFR1	 SGDID:S000002492, Chr IV from 616147-614285, reverse complement, Verified ORF, "Alpha-factor pheromone receptor regulator, negatively regulates pheromone receptor signaling; required for normal mating projection (shmoo) formation; required for Spa2p to recruit Mpk1p to shmoo tip during mating; interacts with Cdc12p"	246.2483114032812	137.12084198442375	-65536	15.0	N	NONE	NONE	NONE	UNKNOWN	UNKNOWN	0	SansSerif	12	-16777216	NONE	TRUE
-1161	BRO1	YPL084W	NONE	BRO1	 SGDID:S000006005, Chr XVI from 394035-396569, Verified ORF, "Cytoplasmic class E vacuolar protein sorting (VPS) factor that coordinates deubiquitination in the multivesicular body (MVB) pathway by recruiting Doa4p to endosomes"	247.3963619263444	136.45078013731245	-65536	15.0	N	NONE	NONE	NONE	UNKNOWN	UNKNOWN	0	SansSerif	12	-16777216	NONE	TRUE
-1162	PKC1	YBL105C	NONE	PKC1	 SGDID:S000000201, Chr II from 17696-14241, reverse complement, Verified ORF, "Protein serine/threonine kinase essential for cell wall remodeling during growth; localized to sites of polarized growth and the mother-daughter bud neck; homolog of the alpha, beta, and gamma isoforms of mammalian protein kinase C (PKC)"	248.54793824505674	135.7835911845916	-65536	15.0	N	NONE	NONE	NONE	UNKNOWN	UNKNOWN	0	SansSerif	12	-16777216	NONE	TRUE
-1163	YHB1	YGR234W	NONE	YHB1	 SGDID:S000003466, Chr VII from 959908-961107, Verified ORF, "Nitric oxide oxidoreductase, flavohemoglobin involved in nitric oxide detoxification; plays a role in the oxidative and nitrosative stress responses"	249.70302518689357	135.1192839167691	-65536	15.0	N	NONE	NONE	NONE	UNKNOWN	UNKNOWN	0	SansSerif	12	-16777216	NONE	TRUE
-1164	YKL161C	YKL161C	NONE	YKL161C	 SGDID:S000001644, Chr XI from 150692-149391, reverse complement, Verified ORF, "Protein kinase implicated in the Slt2p mitogen-activated (MAP) kinase signaling pathway; associates with Rlm1p"	250.86160753307638	134.45786708638545	-65536	15.0	N	NONE	NONE	NONE	UNKNOWN	UNKNOWN	0	SansSerif	12	-16777216	NONE	TRUE
-1165	SLT2	YHR030C	NONE	SLT2	 SGDID:S000001072, Chr VIII from 170337-168883, reverse complement, Verified ORF, "Serine/threonine MAP kinase involved in regulating the maintenance of cell wall integrity and progression through the cell cycle; regulated by the PKC1-mediated signaling pathway"	252.02367001877303	133.79934940789838	-65536	15.0	N	NONE	NONE	NONE	UNKNOWN	UNKNOWN	0	SansSerif	12	-16777216	NONE	TRUE
-1166	PTP2	YOR208W	NONE	PTP2	 SGDID:S000005734, Chr XV from 733926-736178, Verified ORF, "Phosphotyrosine-specific protein phosphatase involved in the inactivation of mitogen-activated protein kinase (MAPK) during osmolarity sensing; dephosporylates Hog1p MAPK and regulates its localization; localized to the nucleus"	253.18919733329915	133.1437395575679	-65536	15.0	N	NONE	NONE	NONE	UNKNOWN	UNKNOWN	0	SansSerif	12	-16777216	NONE	TRUE
-1167	MKK2	YPL140C	NONE	MKK2	 SGDID:S000006061, Chr XVI from 289033-287513, reverse complement, Verified ORF, "Mitogen-activated kinase kinase involved in protein kinase C signaling pathway that controls cell integrity; upon activation by Bck1p phosphorylates downstream target, Slt2p; functionally redundant with Mkk1p"	254.35817412031957	132.49104617334226	-65536	15.0	N	NONE	NONE	NONE	UNKNOWN	UNKNOWN	0	SansSerif	12	-16777216	NONE	TRUE
-1168	CMK2	YOL016C	NONE	CMK2	 SGDID:S000005376, Chr XV from 296121-294778, reverse complement, Verified ORF, "Calmodulin-dependent protein kinase; may play a role in stress response, many CA++/calmodulan dependent phosphorylation substrates demonstrated in vitro, amino acid sequence similar to Cmk1p and mammalian Cam Kinase II"	255.53058497805108	131.84127785474388	-65536	15.0	N	NONE	NONE	NONE	UNKNOWN	UNKNOWN	0	SansSerif	12	-16777216	NONE	TRUE
-1169	SSD1	YDR293C	NONE	SSD1	 SGDID:S000002701, Chr IV from 1049388-1045636, reverse complement, Verified ORF, "Protein with a role in maintenance of cellular integrity, interacts with components of the TOR pathway; ssd1 mutant of a clinical S. cerevisiae strain displays elevated virulence"	256.70641445946467	131.19444316275622	-65536	15.0	N	NONE	NONE	NONE	UNKNOWN	UNKNOWN	0	SansSerif	12	-16777216	NONE	TRUE
-1170	MYO3	YKL129C	NONE	MYO3	 SGDID:S000001612, Chr XI from 200163-196348, reverse complement, Verified ORF, "One of two type I myosins; localizes to actin cortical patches; deletion of MYO3 has little effect on growth, but myo3 myo5 double deletion causes severe defects in growth and actin cytoskeleton organization"	257.8856470724898	130.55055061971083	-65536	15.0	N	NONE	NONE	NONE	UNKNOWN	UNKNOWN	0	SansSerif	12	-16777216	NONE	TRUE
-1171	VPS34	YLR240W	NONE	VPS34	 SGDID:S000004230, Chr XII from 617535-620162, Verified ORF, "Phosphatidylinositol 3-kinase responsible for the synthesis of phosphatidylinositol 3-phosphate; forms membrane-associated signal transduction complex with Vps15p to regulate protein sorting; activated by the GTP-bound form of Gpa1p"	259.06826728021804	129.90960870917527	-65536	15.0	N	NONE	NONE	NONE	UNKNOWN	UNKNOWN	0	SansSerif	12	-16777216	NONE	TRUE
-1172	PTC1	YDL006W	NONE	PTC1	 SGDID:S000002164, Chr IV from 439906-440751, Verified ORF, "Type 2C protein phosphatase (PP2C); inactivates the osmosensing MAPK cascade by dephosphorylating Hog1p; mutation delays mitochondrial inheritance; deletion reveals defects in precursor tRNA splicing, sporulation and cell separation"	260.254259501108	129.27162587584112	-65536	15.0	N	NONE	NONE	NONE	UNKNOWN	UNKNOWN	0	SansSerif	12	-16777216	NONE	TRUE
-1173	YNL320W	YNL320W	NONE	YNL320W	 SGDID:S000005264, Chr XIV from 37699-38553, Uncharacterized ORF, "Putative protein of unknown function; the authentic, non-tagged protein is detected in highly purified mitochondria in high-throughput studies"	261.4436081091903	128.63661052541283	-65536	15.0	N	NONE	NONE	NONE	UNKNOWN	UNKNOWN	0	SansSerif	12	-16777216	NONE	TRUE
-1174	RHO4	YKR055W	NONE	RHO4	 SGDID:S000001763, Chr XI from 547858-548733, Verified ORF, "Non-essential small GTPase of the Rho/Rac subfamily of Ras-like proteins, likely to be involved in the establishment of cell polarity"	262.63629743427396	128.00457102449707	-65536	15.0	N	NONE	NONE	NONE	UNKNOWN	UNKNOWN	0	SansSerif	12	-16777216	NONE	TRUE
-1175	SIR3	YLR442C	NONE	SIR3	 SGDID:S000004434, Chr XII from 1022248-1019312, reverse complement, Verified ORF, "Silencing protein that interacts with Sir2p and Sir4p, and histone H3 and H4 tails, to establish a transcriptionally silent chromatin state; required for spreading of silenced chromatin; recruited to chromatin through interaction with Rap1p"	263.83231176215236	127.3755157004922	-65536	15.0	N	NONE	NONE	NONE	UNKNOWN	UNKNOWN	0	SansSerif	12	-16777216	NONE	TRUE
-1176	ECM21	YBL101C	NONE	ECM21	 SGDID:S000000197, Chr II from 28299-24946, reverse complement, Verified ORF, "Non-essential protein of unknown function; promoter contains several Gcn4p binding elements"	265.03163533481074	126.7494528414789	-65536	15.0	N	NONE	NONE	NONE	UNKNOWN	UNKNOWN	0	SansSerif	12	-16777216	NONE	TRUE
-1177	SKM1	YOL113W	NONE	SKM1	 SGDID:S000005473, Chr XV from 104326-106293, Verified ORF, "Member of the PAK family of serine/threonine protein kinases with similarity to Ste20p and Cla4p; proposed to be a downstream effector of Cdc42p during polarized growth"	266.23425235063337	126.12639069611075	-65536	15.0	N	NONE	NONE	NONE	UNKNOWN	UNKNOWN	0	SansSerif	12	-16777216	NONE	TRUE
-1178	BEM1	YBR200W	NONE	BEM1	 SGDID:S000000404, Chr II from 620867-622522, Verified ORF, "Protein containing SH3-domains, involved in establishing cell polarity and morphogenesis; functions as a scaffold protein for complexes that include Cdc24p, Ste5p, Ste20p, and Rsr1p"	267.44014696461227	125.50633747350534	-65536	15.0	N	NONE	NONE	NONE	UNKNOWN	UNKNOWN	0	SansSerif	12	-16777216	NONE	TRUE
-1179	DBF4	YDR052C	NONE	DBF4	 SGDID:S000002459, Chr IV from 560623-558509, reverse complement, Verified ORF, "Regulatory subunit of Cdc7p-Dbf4p kinase complex, required for Cdc7p kinase activity and initiation of DNA replication; phosphorylates the Mcm2-7 family of proteins; cell cycle regulated"	268.6493032885551	124.88930134313705	-65536	15.0	N	NONE	NONE	NONE	UNKNOWN	UNKNOWN	0	SansSerif	12	-16777216	NONE	TRUE
-1180	CHL1	YPL008W	NONE	CHL1	 SGDID:S000005929, Chr XVI from 539382-541967, Verified ORF, "Conserved nuclear protein required to establish sister-chromatid pairing during S-phase, probable DNA helicase with similarity to human BACH1, which associates with tumor suppressor BRCA1; associates with acetyltransferase Ctf7p"	269.86170539129535	124.2752904347281	-65536	15.0	N	NONE	NONE	NONE	UNKNOWN	UNKNOWN	0	SansSerif	12	-16777216	NONE	TRUE
-1181	MSB1	YOR188W	NONE	MSB1	 SGDID:S000005714, Chr XV from 685768-689181, Verified ORF, "Protein involved in positive regulation of both 1,3-beta-glucan synthesis and the Pkc1p-MAPK pathway, potential Cdc28p substrate; multicopy suppressor of temperature-sensitive mutations in CDC24 and CDC42, and of mutations in BEM4"	271.07733729890225	123.66431283814237	-65536	15.0	N	NONE	NONE	NONE	UNKNOWN	UNKNOWN	0	SansSerif	12	-16777216	NONE	TRUE
-1182	YCF1	YDR135C	NONE	YCF1	 SGDID:S000002542, Chr IV from 727548-723001, reverse complement, Verified ORF, "Vacuolar glutathione S-conjugate transporter of the ATP-binding cassette family, has a role in detoxifying metals such as cadmium, mercury, and arsenite; also transports unconjugated bilirubin; similar to human cystic fibrosis protein CFTR"	272.2961829948905	123.05637660327844	-65536	15.0	N	NONE	NONE	NONE	UNKNOWN	UNKNOWN	0	SansSerif	12	-16777216	NONE	TRUE
-1183	MYO5	YMR109W	NONE	MYO5	 SGDID:S000004715, Chr XIII from 486586-490245, Verified ORF, "One of two type I myosins; contains proline-rich tail homology 2 (TH2) and SH3 domains; MYO5 deletion has little effect on growth, but myo3 myo5 double deletion causes severe defects in growth and actin cytoskeleton organization"	273.51822642043203	122.45148973996362	-65536	15.0	N	NONE	NONE	NONE	UNKNOWN	UNKNOWN	0	SansSerif	12	-16777216	NONE	TRUE
-1184	GCS1	YDL226C	NONE	GCS1	 SGDID:S000002385, Chr IV from 52174-51116, reverse complement, Verified ORF, "ADP-ribosylation factor GTPase activating protein (ARF GAP), involved in ER-Golgi transport; shares functional similarity with Glo3p"	274.74345147456705	121.84966021784842	-65536	15.0	N	NONE	NONE	NONE	UNKNOWN	UNKNOWN	0	SansSerif	12	-16777216	NONE	TRUE
-1185	BUD3	YCL014W	NONE	BUD3	 SGDID:S000000520, Chr III from 96281-101191, Verified ORF, "Protein involved in bud-site selection and required for axial budding pattern; localizes with septins to bud neck in mitosis and may constitute an axial landmark for next round of budding"	275.97184201441644	121.25089596630156	-65536	15.0	N	NONE	NONE	NONE	UNKNOWN	UNKNOWN	0	SansSerif	12	-16777216	NONE	TRUE
-1186	SKI2	YLR398C	NONE	SKI2	 SGDID:S000004390, Chr XII from 919019-915156, reverse complement, Verified ORF, "Putative RNA helicase, involved in exosome mediated 3' to 5' mRNA degradation and translation inhibition of non-poly(A) mRNAs; forms complex with Ski3p and Ski8p; required for repressing propagation of dsRNA viruses"	277.2033818553947	120.65520487430541	-65536	15.0	N	NONE	NONE	NONE	UNKNOWN	UNKNOWN	0	SansSerif	12	-16777216	NONE	TRUE
-1187	RLM1	YPL089C	NONE	RLM1	 SGDID:S000006010, Chr XVI from 381147-379117, reverse complement, Verified ORF, "MADS-box transcription factor, component of the protein kinase C-mediated MAP kinase pathway involved in the maintenance of cell integrity; phosphorylated and activated by the MAP-kinase Slt2p"	278.43805477142246	120.0625947903522	-65536	15.0	N	NONE	NONE	NONE	UNKNOWN	UNKNOWN	0	SansSerif	12	-16777216	NONE	TRUE
-1188	SSK1	YLR006C	NONE	SSK1	 SGDID:S000003996, Chr XII from 163892-161754, reverse complement, Verified ORF, "Cytoplasmic response regulator, part of a two-component signal transducer that mediates osmosensing via a phosphorelay mechanism; dephosphorylated form is degraded by the ubiquitin-proteasome system; potential Cdc28p substrate"	279.67584449514095	119.47307352234043	-65536	15.0	N	NONE	NONE	NONE	UNKNOWN	UNKNOWN	0	SansSerif	12	-16777216	NONE	TRUE
-1189	RGA2	YDR379W	NONE	RGA2	 SGDID:S000002787, Chr IV from 1230159-1233188, Verified ORF, "GTPase-activating protein for the polarity-establishment protein Cdc42p; implicated in control of septin organization, pheromone response, and haploid invasive growth"	280.9167347181261	118.88664883747214	-65536	15.0	N	NONE	NONE	NONE	UNKNOWN	UNKNOWN	0	SansSerif	12	-16777216	NONE	TRUE
-1190	SPS2	YDR522C	NONE	SPS2	 SGDID:S000002930, Chr IV from 1485295-1483787, reverse complement, Verified ORF, "Protein expressed during sporulation, redundant with Sps22p for organization of the beta-glucan layer of the spore wall; S. pombe ortholog is a spore wall component"	282.16070909110346	118.30332846215052	-65536	15.0	N	NONE	NONE	NONE	UNKNOWN	UNKNOWN	0	SansSerif	12	-16777216	NONE	TRUE
-1191	LRG1	YDL240W	NONE	LRG1	 SGDID:S000002399, Chr IV from 22823-25876, Verified ORF, "Putative GTPase-activating protein (GAP) involved in the Pkc1p-mediated signaling pathway that controls cell wall integrity; appears to specifically regulate 1,3-beta-glucan synthesis"	283.40775122416335	117.72312008187808	-65536	15.0	N	NONE	NONE	NONE	UNKNOWN	UNKNOWN	0	SansSerif	12	-16777216	NONE	TRUE
-1192	CDC1	YDR182W	NONE	CDC1	 SGDID:S000002590, Chr IV from 827579-829054, Verified ORF, "Putative membrane protein of unknown function involved in Mn2+ homeostasis; mutants display actin and general growth defects, heterogeneous cell cycle arrests, and pleiotropic defects in cell cycle progression and organelle distribution"	284.657844686977	117.14603134115558	-65536	15.0	N	NONE	NONE	NONE	UNKNOWN	UNKNOWN	0	SansSerif	12	-16777216	NONE	TRUE
-1193	APC5	YOR249C	NONE	APC5	 SGDID:S000005775, Chr XV from 800732-798675, reverse complement, Verified ORF, "Subunit of the Anaphase-Promoting Complex/Cyclosome (APC/C), which is a ubiquitin-protein ligase required for degradation of anaphase inhibitors, including mitotic cyclins, during the metaphase/anaphase transition"	285.91097300901333	116.57206984338089	-65536	15.0	N	NONE	NONE	NONE	UNKNOWN	UNKNOWN	0	SansSerif	12	-16777216	NONE	TRUE
-1194	APC2	YLR127C	NONE	APC2	 SGDID:S000004117, Chr XII from 398320-395759, reverse complement, Verified ORF, "Subunit of the Anaphase-Promoting Complex/Cyclosome (APC/C), which is a ubiquitin-protein ligase required for degradation of anaphase inhibitors, including mitotic cyclins, during the metaphase/anaphase transition; similar to cullin Cdc53p"	287.1671196797553	116.00124315074933	-65536	15.0	N	NONE	NONE	NONE	UNKNOWN	UNKNOWN	0	SansSerif	12	-16777216	NONE	TRUE
-1195	CDH1	YGL003C	NONE	CDH1	 SGDID:S000002971, Chr VII from 494178-492478, reverse complement, Verified ORF, "Cell-cycle regulated activator of the anaphase-promoting complex/cyclosome (APC/C), which directs ubiquitination of cyclins resulting in mitotic exit; targets the APC/C to specific substrates including CDC20, ASE1, CIN8 and FIN1"	288.4262681489181	115.43355878415363	-65536	15.0	N	NONE	NONE	NONE	UNKNOWN	UNKNOWN	0	SansSerif	12	-16777216	NONE	TRUE
-1196	ATG3	YNR007C	NONE	ATG3	 SGDID:S000005290, Chr XIV from 640116-639184, reverse complement, Verified ORF, "Protein involved in autophagy; E2-like enzyme that plays a role in formation of Atg8p-phosphatidylethanolamine conjugates, which are involved in membrane dynamics during autophagy"	289.68840182666656	114.86902422308503	-65536	15.0	N	NONE	NONE	NONE	UNKNOWN	UNKNOWN	0	SansSerif	12	-16777216	NONE	TRUE
-1197	HRD1	YOL013C	NONE	HRD1	 SGDID:S000005373, Chr XV from 303036-301381, reverse complement, Verified ORF, "Ubiquitin-protein ligase required for endoplasmic reticulum-associated degradation (ERAD) of misfolded proteins; genetically linked to the unfolded protein response (UPR); regulated through association with Hrd3p; contains an H2 ring finger"	290.9535040838344	114.30764690553474	-65536	15.0	N	NONE	NONE	NONE	UNKNOWN	UNKNOWN	0	SansSerif	12	-16777216	NONE	TRUE
-1198	BUL2	YML111W	NONE	BUL2	 SGDID:S000004579, Chr XIII from 46942-49704, Verified ORF, "Component of the Rsp5p E3-ubiquitin ligase complex, involved in intracellular amino acid permease sorting, functions in heat shock element mediated gene expression, essential for growth in stress conditions, functional homolog of BUL1"	292.22155825214287	113.74943422789588	-65536	15.0	N	NONE	NONE	NONE	UNKNOWN	UNKNOWN	0	SansSerif	12	-16777216	NONE	TRUE
-1199	VAM6	YDL077C	NONE	VAM6	 SGDID:S000002235, Chr IV from 320120-316971, reverse complement, Verified ORF, "Vacuolar protein that plays a critical role in the tethering steps of vacuolar membrane fusion by facilitating guanine nucleotide exchange on small guanosine triphosphatase Ypt7p"	293.49254762442047	113.19439354486599	-65536	15.0	N	NONE	NONE	NONE	UNKNOWN	UNKNOWN	0	SansSerif	12	-16777216	NONE	TRUE
-1200	YSP3	YOR003W	NONE	YSP3	 SGDID:S000005529, Chr XV from 331456-332892, Verified ORF, "Putative precursor to the subtilisin-like protease III"	294.766455454823	112.64253216935026	-65536	15.0	N	NONE	NONE	NONE	UNKNOWN	UNKNOWN	0	SansSerif	12	-16777216	NONE	TRUE
-1201	ECM9	YKR004C	NONE	ECM9	 SGDID:S000001712, Chr XI from 447679-447454,447349-446442, reverse complement, intron sequence removed, Verified ORF, "Non-essential protein of unknown function"	296.0432649590547	112.09385737236505	-65536	15.0	N	NONE	NONE	NONE	UNKNOWN	UNKNOWN	0	SansSerif	12	-16777216	NONE	TRUE
-1202	GPD1	YDL022W	NONE	GPD1	 SGDID:S000002180, Chr IV from 411822-412997, Verified ORF, "NAD-dependent glycerol-3-phosphate dehydrogenase, key enzyme of glycerol synthesis, essential for growth under osmotic stress; expression regulated by high-osmolarity glycerol response pathway; homolog of Gpd2p"	297.3229593145884	111.54837638294222	-65536	15.0	N	NONE	NONE	NONE	UNKNOWN	UNKNOWN	0	SansSerif	12	-16777216	NONE	TRUE
-1203	GRE3	YHR104W	NONE	GRE3	 SGDID:S000001146, Chr VIII from 323412-324395, Verified ORF, "Aldose reductase involved in methylglyoxal, d-xylose and arabinose metabolism; stress induced (osmotic, ionic, oxidative, heat shock, starvation and heavy metals); regulated by the HOG pathway"	298.60552166088814	111.00609638803368	-65536	15.0	N	NONE	NONE	NONE	UNKNOWN	UNKNOWN	0	SansSerif	12	-16777216	NONE	TRUE
-1204	HOR2	YER062C	NONE	HOR2	 SGDID:S000000864, Chr V from 280680-279928, reverse complement, Verified ORF, "One of two redundant DL-glycerol-3-phosphatases (RHR2/GPP1 encodes the other) involved in glycerol biosynthesis; induced in response to hyperosmotic stress and oxidative stress, and during the diauxic transition"	299.89093509963084	110.46702453241696	-65536	15.0	N	NONE	NONE	NONE	UNKNOWN	UNKNOWN	0	SansSerif	12	-16777216	NONE	TRUE
-1205	HMF1	YER057C	NONE	HMF1	 SGDID:S000000859, Chr V from 271124-270735, reverse complement, Verified ORF, "Member of the p14.5 protein family with similarity to Mmf1p, functionally complements Mmf1p function when targeted to mitochondria; heat shock inducible; high-dosage growth inhibitor; forms a homotrimer in vitro"	301.17918269492895	109.93116791860086	-65536	15.0	N	NONE	NONE	NONE	UNKNOWN	UNKNOWN	0	SansSerif	12	-16777216	NONE	TRUE
-1206	SOD2	YHR008C	NONE	SOD2	 SGDID:S000001050, Chr VIII from 123585-122884, reverse complement, Verified ORF, "Mitochondrial superoxide dismutase; protects cells against oxygen toxicity"	302.47024747355385	109.39853360673203	-65536	15.0	N	NONE	NONE	NONE	UNKNOWN	UNKNOWN	0	SansSerif	12	-16777216	NONE	TRUE
-1207	RNR3	YIL066C	NONE	RNR3	 SGDID:S000001328, Chr IX from 240705-238096, reverse complement, Verified ORF, "Ribonucleotide-diphosphate reductase (RNR), large subunit; the RNR complex catalyzes the rate-limiting step in dNTP synthesis and is regulated by DNA replication and DNA damage checkpoint pathways via localization of the small subunits"	303.76411242515894	108.86912861450179	-65536	15.0	N	NONE	NONE	NONE	UNKNOWN	UNKNOWN	0	SansSerif	12	-16777216	NONE	TRUE
-1208	PDC5	YLR134W	NONE	PDC5	 SGDID:S000004124, Chr XII from 410724-412415, Verified ORF, "Minor isoform of pyruvate decarboxylase, key enzyme in alcoholic fermentation, decarboxylates pyruvate to acetaldehyde, regulation is glucose- and ethanol-dependent, repressed by thiamine, involved in amino acid catabolism"	305.0607605025044	108.34295991705386	-65536	15.0	N	NONE	NONE	NONE	UNKNOWN	UNKNOWN	0	SansSerif	12	-16777216	NONE	TRUE
-1210	MKK1	YOR231W	NONE	MKK1	 SGDID:S000005757, Chr XV from 772602-774128, Verified ORF, "Mitogen-activated kinase kinase involved in protein kinase C signaling pathway that controls cell integrity; upon activation by Bck1p phosphorylates downstream target, Slt2p; functionally redundant with Mkk2p"	307.66233766233756	107.30035909378998	-65536	15.0	N	NONE	NONE	NONE	UNKNOWN	UNKNOWN	0	SansSerif	12	-16777216	NONE	TRUE
-1211	TEM1	YML064C	NONE	TEM1	 SGDID:S000004529, Chr XIII from 145876-145139, reverse complement, Verified ORF, "GTP-binding protein of the ras superfamily involved in termination of M-phase; controls actomyosin and septin dynamics during cytokinesis"	308.96723246790197	106.78394070469844	-65536	15.0	N	NONE	NONE	NONE	UNKNOWN	UNKNOWN	0	SansSerif	12	-16777216	NONE	TRUE
-1212	SEC4	YFL005W	NONE	SEC4	 SGDID:S000001889, Chr VI from 130329-130976, Verified ORF, "Secretory vesicle-associated Rab GTPase essential for exocytosis; associates with the exocyst component Sec15p and may regulate polarized delivery of transport vesicles to the exocyst at the plasma membrane"	310.274841845811	106.27078608365724	-65536	15.0	N	NONE	NONE	NONE	UNKNOWN	UNKNOWN	0	SansSerif	12	-16777216	NONE	TRUE
-1213	YKU80	YMR106C	NONE	YKU80	 SGDID:S000004712, Chr XIII from 480189-478300, reverse complement, Verified ORF, "Subunit of the telomeric Ku complex (Yku70p-Yku80p), involved in telomere length maintenance, structure and telomere position effect; relocates to sites of double-strand cleavage to promote nonhomologous end joining during DSB repair"	311.5851485677364	105.7609019917042	-65536	15.0	N	NONE	NONE	NONE	UNKNOWN	UNKNOWN	0	SansSerif	12	-16777216	NONE	TRUE
-1214	SIR4	YDR227W	NONE	SIR4	 SGDID:S000002635, Chr IV from 917567-921643, Verified ORF, "Silent information regulator that, together with SIR2 and SIR3, is involved in assembly of silent chromatin domains at telomeres and the silent mating-type loci; potentially phosphorylated by Cdc28p; some alleles of SIR4 prolong lifespan"	312.89813536981046	105.25429514678643	-65536	15.0	N	NONE	NONE	NONE	UNKNOWN	UNKNOWN	0	SansSerif	12	-16777216	NONE	TRUE
-1215	SHO1	YER118C	NONE	SHO1	 SGDID:S000000920, Chr V from 399051-397948, reverse complement, Verified ORF, "Transmembrane osmosensor, participates in activation of both the Cdc42p- and MAP kinase-dependent filamentous growth pathway and the high-osmolarity glycerol response pathway"	314.21378495285467	104.75097222367205	-65536	15.0	N	NONE	NONE	NONE	UNKNOWN	UNKNOWN	0	SansSerif	12	-16777216	NONE	TRUE
-1216	DDC1	YPL194W	NONE	DDC1	 SGDID:S000006115, Chr XVI from 179276-181114, Verified ORF, "DNA damage checkpoint protein, part of a PCNA-like complex required for DNA damage response, required for pachytene checkpoint to inhibit cell cycle in response to unrepaired recombination intermediates; potential Cdc28p substrate"	315.5320799826069	104.2509398538619	-65536	15.0	N	NONE	NONE	NONE	UNKNOWN	UNKNOWN	0	SansSerif	12	-16777216	NONE	TRUE
-1217	YDR089W	YDR089W	NONE	YDR089W	 SGDID:S000002496, Chr IV from 622109-624718, Uncharacterized ORF, "Protein of unknown function; deletion confers resistance to Nickel"	316.85300308995033	103.75420462550247	-65536	15.0	N	NONE	NONE	NONE	UNKNOWN	UNKNOWN	0	SansSerif	12	-16777216	NONE	TRUE
-1218	EAF1	YDR359C	NONE	EAF1	 SGDID:S000002767, Chr IV from 1194877-1191929, reverse complement, Verified ORF, "Component of the NuA4 histone acetyltransferase complex"	318.1765368711418	103.26077308329889	-65536	15.0	N	NONE	NONE	NONE	UNKNOWN	UNKNOWN	0	SansSerif	12	-16777216	NONE	TRUE
-1219	TEC1	YBR083W	NONE	TEC1	 SGDID:S000000287, Chr II from 409163-410623, Verified ORF, "Transcription factor required for full Ty1 epxression, Ty1-mediated gene activation, and haploid invasive and diploid pseudohyphal growth; TEA/ATTS DNA-binding domain family member"	319.50266388804175	102.77065172842879	-65536	15.0	N	NONE	NONE	NONE	UNKNOWN	UNKNOWN	0	SansSerif	12	-16777216	NONE	TRUE
-1220	SPA2	YLL021W	NONE	SPA2	 SGDID:S000003944, Chr XII from 100946-105346, Verified ORF, "Component of the polarisome, which functions in actin cytoskeletal organization during polarized growth; acts as a scaffold for Mkk1p and Mpk1p cell wall integrity signaling components; potential Cdc28p substrate"	320.8313666683432	102.28384701845661	-65536	15.0	N	NONE	NONE	NONE	UNKNOWN	UNKNOWN	0	SansSerif	12	-16777216	NONE	TRUE
-1221	PEA2	YER149C	NONE	PEA2	 SGDID:S000000951, Chr V from 467465-466203, reverse complement, Verified ORF, "Coiled-coil polarisome protein required for polarized morphogenesis, cell fusion, and low affinity Ca2+ influx; forms polarisome complex with Bni1p, Bud6p, and Spa2p; localizes to sites of polarized growth"	322.1626277058026	101.80036536724856	-65536	15.0	N	NONE	NONE	NONE	UNKNOWN	UNKNOWN	0	SansSerif	12	-16777216	NONE	TRUE
-1222	STE20	YHL007C	NONE	STE20	 SGDID:S000000999, Chr VIII from 97933-95114, reverse complement, Verified ORF, "Signal transducing kinase of the PAK (p21-activated kinase) family, involved in pheromone response and pseudohyphal/invasive growth pathways, activated by Cdc42p; binds Ste4p at a GBB motif present in noncatalytic domains of PAK kinases"	323.4964294604701	101.3202131448881	-65536	15.0	N	NONE	NONE	NONE	UNKNOWN	UNKNOWN	0	SansSerif	12	-16777216	NONE	TRUE
-1223	BUD2	YKL092C	NONE	BUD2	 SGDID:S000001575, Chr XI from 269103-265789, reverse complement, Verified ORF, "GTPase activating factor for Rsr1p/Bud1p required for both axial and bipolar budding patterns; mutants exhibit random budding in all cell types"	324.8327543589209	100.84339667759193	-65536	15.0	N	NONE	NONE	NONE	UNKNOWN	UNKNOWN	0	SansSerif	12	-16777216	NONE	TRUE
-1224	BUD9	YGR041W	NONE	BUD9	 SGDID:S000003273, Chr VII from 577491-579134, Verified ORF, "Protein involved in bud-site selection; diploid mutants display a unipolar budding pattern instead of the wild-type bipolar pattern, and bud at the distal pole"	326.17158479448665	100.36992224762676	-65536	15.0	N	NONE	NONE	NONE	UNKNOWN	UNKNOWN	0	SansSerif	12	-16777216	NONE	TRUE
-1225	BOI2	YER114C	NONE	BOI2	 SGDID:S000000916, Chr V from 393708-390586, reverse complement, Verified ORF, "Protein implicated in polar growth, functionally redundant with Boi1p; interacts with bud-emergence protein Bem1p; contains an SH3 (src homology 3) domain and a PH (pleckstrin homology) domain"	327.51290312748745	99.89979609322654	-65536	15.0	N	NONE	NONE	NONE	UNKNOWN	UNKNOWN	0	SansSerif	12	-16777216	NONE	TRUE
-1226	BNI1	YNL271C	NONE	BNI1	 SGDID:S000005215, Chr XIV from 135384-129523, reverse complement, Verified ORF, "Formin, nucleates the formation of linear actin filaments, involved in cell processes such as budding and mitotic spindle orientation which require the formation of polarized actin cables, functionally redundant with BNR1"	328.85669168546406	99.43302440851005	-65536	15.0	N	NONE	NONE	NONE	UNKNOWN	UNKNOWN	0	SansSerif	12	-16777216	NONE	TRUE
-1227	CDC11	YJR076C	NONE	CDC11	 SGDID:S000003837, Chr X from 576594-575347, reverse complement, Verified ORF, "Component of the septin ring of the mother-bud neck that is required for cytokinesis; septins recruit proteins to the neck and can act as a barrier to diffusion at the membrane, and they comprise the 10nm filaments seen with EM"	330.20293276341124	98.96961334339971	-65536	15.0	N	NONE	NONE	NONE	UNKNOWN	UNKNOWN	0	SansSerif	12	-16777216	NONE	TRUE
-1228	GIN4	YDR507C	NONE	GIN4	 SGDID:S000002915, Chr IV from 1465778-1462350, reverse complement, Verified ORF, "Protein kinase involved in bud growth and assembly of the septin ring, proposed to have kinase-dependent and kinase-independent activities; undergoes autophosphorylation; similar to Kcc4p and Hsl1p"	331.55160862401056	98.50956900354004	-65536	15.0	N	NONE	NONE	NONE	UNKNOWN	UNKNOWN	0	SansSerif	12	-16777216	NONE	TRUE
-1229	SEC3	YER008C	NONE	SEC3	 SGDID:S000000810, Chr V from 171817-167807, reverse complement, Verified ORF, "Non-essential subunit of the exocyst complex (Sec3p, Sec5p, Sec6p, Sec8p, Sec10p, Sec15p, Exo70p, Exo84p) which mediates targeting of post-Golgi vesicles to sites of active exocytosis; Sec3p specifically is a spatial landmark for secretion"	332.9027014978642	98.05289745021759	-65536	15.0	N	NONE	NONE	NONE	UNKNOWN	UNKNOWN	0	SansSerif	12	-16777216	NONE	TRUE
-1230	GIC2	YDR309C	NONE	GIC2	 SGDID:S000002717, Chr IV from 1080195-1079044, reverse complement, Verified ORF, "Protein of unknown function involved in initiation of budding and cellular polarization, interacts with Cdc42p via the Cdc42/Rac-interactive binding (CRIB) domain"	334.2561935837293	97.59960470028108	-65536	15.0	N	NONE	NONE	NONE	UNKNOWN	UNKNOWN	0	SansSerif	12	-16777216	NONE	TRUE
-1231	SBE22	YHR103W	NONE	SBE22	 SGDID:S000001145, Chr VIII from 320417-322975, Verified ORF, "Protein involved in the transport of cell wall components from the Golgi to the cell surface; similar in structure and functionally redundant with Sbe2p; involved in bud growth"	335.61206704875224	97.14969672606179	-65536	15.0	N	NONE	NONE	NONE	UNKNOWN	UNKNOWN	0	SansSerif	12	-16777216	NONE	TRUE
-1232	AXL2	YIL140W	NONE	AXL2	 SGDID:S000001402, Chr IX from 85366-87837, Verified ORF, "Integral plasma membrane protein required for axial budding in haploid cells, localizes to the incipient bud site and bud neck; glycosylated by Pmt4p; potential Cdc28p substrate"	336.9703040287037	96.70317945529519	-65536	15.0	N	NONE	NONE	NONE	UNKNOWN	UNKNOWN	0	SansSerif	12	-16777216	NONE	TRUE
-1233	CMD1	YBR109C	NONE	CMD1	 SGDID:S000000313, Chr II from 458356-457913, reverse complement, Verified ORF, "Calmodulin; Ca++ binding protein that regulates Ca++ independent processes (mitosis, bud growth, actin organization, endocytosis, etc.) and Ca++ dependent processes (stress-activated pathways), targets include Nuf1p, Myo2p and calcineurin"	338.3308866282139	96.2600587710428	-65536	15.0	N	NONE	NONE	NONE	UNKNOWN	UNKNOWN	0	SansSerif	12	-16777216	NONE	TRUE
-1234	MLC1	YGL106W	NONE	MLC1	 SGDID:S000003074, Chr VII from 306563-307012, Verified ORF, "Essential light chain for Myo1p, light chain for Myo2p; stabilizes Myo2p by binding to the neck region; interacts with Myo1p, Iqg1p, and Myo2p to coordinate formation and contraction of the actomyosin ring with targeted membrane deposition"	339.6937969210085	95.82034051161452	-65536	15.0	N	NONE	NONE	NONE	UNKNOWN	UNKNOWN	0	SansSerif	12	-16777216	NONE	TRUE
-1235	YOR304C-A	YOR304CA	NONE	YOR304C-A	 SGDID:S000005830, Chr XV from 888748-888518, reverse complement, Uncharacterized ORF, "Protein of unknown function; green fluorescent protein (GFP)-fusion protein localizes to the cell periphery, cytoplasm, bud, and bud neck"	341.05901695014506	95.38403047049178	-65536	15.0	N	NONE	NONE	NONE	UNKNOWN	UNKNOWN	0	SansSerif	12	-16777216	NONE	TRUE
-1236	MYO2	YOR326W	NONE	MYO2	 SGDID:S000005853, Chr XV from 925718-930442, Verified ORF, "One of two type V myosin motors (along with MYO4) involved in actin-based transport of cargos; required for the polarized delivery of secretory vesicles, the vacuole, late Golgi elements, peroxisomes, and the mitotic spindle"	342.4265287282491	94.95113439625146	-65536	15.0	N	NONE	NONE	NONE	UNKNOWN	UNKNOWN	0	SansSerif	12	-16777216	NONE	TRUE
-1237	RAD9	YDR217C	NONE	RAD9	 SGDID:S000002625, Chr IV from 903476-899547, reverse complement, Verified ORF, "DNA damage-dependent checkpoint protein, required for cell-cycle arrest in G1/S, intra-S, and G2/M; transmits checkpoint signal by activating Rad53p and Chk1p; hyperphosphorylated by Mec1p and Tel1p; potential Cdc28p substrate"	343.7963142377513	94.52165799248968	-65536	15.0	N	NONE	NONE	NONE	UNKNOWN	UNKNOWN	0	SansSerif	12	-16777216	NONE	TRUE
-1239	RHO2	YNL090W	NONE	RHO2	 SGDID:S000005034, Chr XIV from 456567-457145, Verified ORF, "Non-essential small GTPase of the Rho/Rac subfamily of Ras-like proteins, involved in the establishment of cell polarity and in microtubule assembly"	346.54263423112394	93.6729867854337	-65536	15.0	N	NONE	NONE	NONE	UNKNOWN	UNKNOWN	0	SansSerif	12	-16777216	NONE	TRUE
-1241	PBS2	YJL128C	NONE	PBS2	 SGDID:S000003664, Chr X from 180100-178094, reverse complement, Verified ORF, "MAP kinase kinase that plays a pivotal role in the osmosensing signal-transduction pathway, activated under severe osmotic stress"	349.2978321948439	92.83806157564248	-65536	15.0	N	NONE	NONE	NONE	UNKNOWN	UNKNOWN	0	SansSerif	12	-16777216	NONE	TRUE
-1242	SPH1	YLR313C	NONE	SPH1	 SGDID:S000004305, Chr XII from 762342-760357, reverse complement, Verified ORF, "Protein involved in shmoo formation and bipolar bud site selection; homologous to Spa2p, localizes to sites of polarized growth in a cell cycle dependent- and Spa2p-dependent manner, interacts with MAPKKs Mkk1p, Mkk2p, and Ste7p"	350.6787150576197	92.42576749867146	-65536	15.0	N	NONE	NONE	NONE	UNKNOWN	UNKNOWN	0	SansSerif	12	-16777216	NONE	TRUE
-1243	BCK1	YJL095W	NONE	BCK1	 SGDID:S000003631, Chr X from 247250-251686, Verified ORF, "Mitogen-activated protein (MAP) kinase kinase kinase acting in the protein kinase C signaling pathway, which controls cell integrity; upon activation by Pkc1p phosphorylates downstream kinases Mkk1p and Mkk2p"	352.06176292560906	92.01692636499865	-65536	15.0	N	NONE	NONE	NONE	UNKNOWN	UNKNOWN	0	SansSerif	12	-16777216	NONE	TRUE
-1244	BNR1	YIL159W	NONE	BNR1	 SGDID:S000001421, Chr IX from 41825-45952, Verified ORF, "Formin, nucleates the formation of linear actin filaments, involved in cell processes such as budding and mitotic spindle orientation which require the formation of polarized actin cables, functionally redundant with BNI1"	353.4469575765472	91.61154356128606	-65536	15.0	N	NONE	NONE	NONE	UNKNOWN	UNKNOWN	0	SansSerif	12	-16777216	NONE	TRUE
-1245	INP51	YIL002C	NONE	INP51	 SGDID:S000001264, Chr IX from 353428-350588, reverse complement, Verified ORF, "Phosphatidylinositol 4,5-bisphosphate 5-phosphatase, synaptojanin-like protein with an N-terminal Sac1 domain, plays a role in phosphatidylinositol 4,5-bisphosphate homeostasis and in endocytosis; null mutation confers cold-tolerant growth"	354.8342807598857	91.20962442863026	-65536	15.0	N	NONE	NONE	NONE	UNKNOWN	UNKNOWN	0	SansSerif	12	-16777216	NONE	TRUE
-1246	ECM32	YER176W	NONE	ECM32	 SGDID:S000000978, Chr V from 541685-545050, Verified ORF, "DNA dependent ATPase/DNA helicase belonging to the Dna2p- and Nam7p-like family of helicases that is involved in modulating translation termination; interacts with the translation termination factors, localized to polysomes"	356.22371419703126	90.81117426249278	-65536	15.0	N	NONE	NONE	NONE	UNKNOWN	UNKNOWN	0	SansSerif	12	-16777216	NONE	TRUE
-1247	SWI3	YJL176C	NONE	SWI3	 SGDID:S000003712, Chr X from 94528-92051, reverse complement, Verified ORF, "Subunit of the SWI/SNF chromatin remodeling complex, which regulates transcription by remodeling chromosomes; required for transcription of many genes, including ADH1, ADH2, GAL1, HO, INO1 and SUC2"	357.6152395815871	90.41619831262977	-65536	15.0	N	NONE	NONE	NONE	UNKNOWN	UNKNOWN	0	SansSerif	12	-16777216	NONE	TRUE
-1248	ELM1	YKL048C	NONE	ELM1	 SGDID:S000001531, Chr XI from 348780-346858, reverse complement, Verified ORF, "Serine/threonine protein kinase that regulates cellular morphogenesis, septin behavior, and cytokinesis; required for the regulation of other kinases; forms part of the bud neck ring"	359.0088385795942	90.02470178302303	-65536	15.0	N	NONE	NONE	NONE	UNKNOWN	UNKNOWN	0	SansSerif	12	-16777216	NONE	TRUE
-1249	BOI1	YBL085W	NONE	BOI1	 SGDID:S000000181, Chr II from 63873-66815, Verified ORF, "Protein implicated in polar growth, functionally redundant with Boi2p; interacts with bud-emergence protein Bem1p; contains an SH3 (src homology 3) domain and a PH (pleckstrin homology) domain"	360.4044928297728	89.63668983181168	-65536	15.0	N	NONE	NONE	NONE	UNKNOWN	UNKNOWN	0	SansSerif	12	-16777216	NONE	TRUE
-1250	IQG1	YPL242C	NONE	IQG1	 SGDID:S000006163, Chr XVI from 95109-90622, reverse complement, Verified ORF, "Essential protein required for determination of budding pattern, promotes localization of axial markers Bud4p and Cdc12p and functionally interacts with Sec3p, localizes to the contractile ring during anaphase, member of the IQGAP family"	361.802183943764	89.25216757122377	-65536	15.0	N	NONE	NONE	NONE	UNKNOWN	UNKNOWN	0	SansSerif	12	-16777216	NONE	TRUE
-1251	SKT5	YBL061C	NONE	SKT5	 SGDID:S000000157, Chr II from 107408-105318, reverse complement, Verified ORF, "Activator of Chs3p (chitin synthase III), recruits Chs3p to the bud neck via interaction with Bni4p; has similarity to Shc1p, which activates Chs3p during sporulation"	363.2018935063728	88.87114006750932	-65536	15.0	N	NONE	NONE	NONE	UNKNOWN	UNKNOWN	0	SansSerif	12	-16777216	NONE	TRUE
-1252	CLU1	YMR012W	NONE	CLU1	 SGDID:S000004614, Chr XIII from 291133-294966, Verified ORF, "eIF3 component of unknown function; deletion causes defects in mitochondrial organization but not in growth or translation initiation, can rescue cytokinesis and mitochondrial organization defects of the Dictyostelium cluA- mutant"	364.6036030758099	88.49361234087326	-65536	15.0	N	NONE	NONE	NONE	UNKNOWN	UNKNOWN	0	SansSerif	12	-16777216	NONE	TRUE
-1253	ECM29	YHL030W	NONE	ECM29	 SGDID:S000001022, Chr VIII from 40082-45688, Verified ORF, "Major component of the proteasome; tethers the proteasome core particle to the regulatory particle, and enhances the stability of the proteasome"	366.00729418393496	88.11958936540941	-65536	15.0	N	NONE	NONE	NONE	UNKNOWN	UNKNOWN	0	SansSerif	12	-16777216	NONE	TRUE
[truncated: 2,389,805 more chars]
