# Supplementary material for: Sequence-based prediction of protein-protein interactions by means of codon usage
Source: Genome Biol. 2008 May 23;9(5):R87. doi: 10.1186/gb-2008-9-5-r87 (PMC2441473; doi:10.1186/gb-2008-9-5-r87)
Supplement: Additional data file 13 — PICT-Lcut2000 for S. cerevisiae. [file gb-2008-9-5-r87-S13.zip › Additional File 13/README.txt]

PICT-Lcut2000.osp includes the yeast protein-protein interactions predicted by PICT having likelihood higher than 2000. This file is in OSP format and needs Osprey, which is available on BioGRID website at http://www.thebiogrid.org/.

The thickness of each edge (parameter "Size" under "EdgeInfo") represents the log likelihood of interaction, i.e, log10(likelihood).
