# Supplementary material for: Sequence-based prediction of protein-protein interactions by means of codon usage
Source: Genome Biol. 2008 May 23;9(5):R87. doi: 10.1186/gb-2008-9-5-r87 (PMC2441473; doi:10.1186/gb-2008-9-5-r87)
Supplement: Additional data file 14 — Results of performance of PIC on the P. falciparum gold standard set. For the performance of PIC on Escherichia coli gold standard set check reference [23]. [file gb-2008-9-5-r87-S14.zip]

Archive with 1 entries (1 files):
- Pfalc_PIC.txt
