# Supplementary material for: Sequence-based prediction of protein-protein interactions by means of codon usage
Source: Genome Biol. 2008 May 23;9(5):R87. doi: 10.1186/gb-2008-9-5-r87 (PMC2441473; doi:10.1186/gb-2008-9-5-r87)
Supplement: Additional data file 14 — Results of performance of PIC on the P. falciparum gold standard set. For the performance of PIC on Escherichia coli gold standard set check reference [23]. [file gb-2008-9-5-r87-S14.zip › Pfalc_PIC.txt]

INTERACTING	likelihood		NON_INTERACTING	likelihood
PF10_0264|PFE0850c	70.945		PF14_0415|PFE1005w	0.00979616
PF13_0349|PFE0465c	1.47777		PF14_0373|PFD0565c	8.72E-07
PF14_0183|PFI0860c	0.441491		MAL13P1.86|PFD0590c	2.38022
MAL13P1.322|PF11_0445	0.478822		MAL13P1.301|PFL0960w	0.00662442
PFE0215w|PFL0100c	0.0937707		PF13_0262|PFE0205w	0.510143
PF10_0269|PFL1525c	2.95608		PF14_0664|PFE0215w	0.888306
PF14_0100|PFE1080w	0.0350863		PF08_0048|PFI0735c	0.0386755
PFD1060w|PFL0560c	60.0311		PFB0795w|PFL0180w	0.0287293
MAL13P1.146|PFD0245c	0.704587		PF14_0585|PFI0165c	1.71E-05
PF13_0213|PFE1005w	173.067		MAL13P1.209|PFE0430w	4.09E-06
PFB0295w|PFI0860c	0.350727		PF14_0183|PF14_0373	9.17E-10
PF11_0270|PFI1370c	0.35166		PF14_0597|PFI0420c	0.00651122
MAL13P1.119|PF11_0445	0.110473		PF11_0313|PF14_0508	0.0340446
PF13_0330|PF14_0602	0.025564		PF13_0037|PF13_0049	0.436041
PFD0755c|PFE0430w	0.112716		PF14_0192|PFE0205w	0.0397712
PF11_0272|PF13_0129	1785.69		PF14_0508|PFE0300c	0.00348491
PF13_0132|PFE0975c	14181.4		PFE0975c|PFL1310c	0.00232617
PF11_0358|PFE1390w	4.70437		PF13_0257|PFD0311w	0.120204
PFB0715w|PFE0465c	39.0904		PF14_0246|PFL1350w	0.42584
PF10_0038|PF11_0106	65161.6		PF14_0288|PFL0580w	0.0260604
PF13_0014|PFB0830w	29707.7		PF14_0246|PFL2570w	0.267277
PF10_0334|PF13_0034	0.0390137		PF14_0141|PFL0475w	0.481808
MAL13P1.119|PF14_0352	0.143804		PF14_0297|PFL1880w	0.938856
PFI0530c|PFL2010c	0.298613		PF11_0181|PF13_0065	0.143521
PF14_0185|PFE0205w	4.65855		PFB0455w|PFE0605c	4.93E-05
MAL13P1.148|PF14_0183	0.620254		PF14_0053|PFL1940w	0.121262
PF14_0100|PF14_0352	0.129049		MAL13P1.209|PF14_0185	0.488443
PF13_0205|PFE0715w	0.326203		PF14_0198|PF14_0615	1.40052
PF07_0043|PF11_0260	35096.1		PFE0205w|PFL1350w	0.0361361
PF11_0416|PF11_0445	9.8053		PFD0285c|PFL0100c	0.206924
PF14_0352|PFE1390w	1.80021		PFI1020c|PFL1125w	0.386025
PFI0685w|PFL0330c	0.819973		PF10_0322|PFE0660c	0.0726687
PFB0445c|PFB0860c	0.154966		PF14_0192|PF14_0373	0.00204036
MAL13P1.213|PF10_0269	384291		PF11_0272|PF14_0370	0.132165
PF11_0445|PF14_0022	7.54075		MAL8P1.22|PF08_0042	0.122286
PF11_0445|PF13_0157	1.2442		PF07_0129|PFE1155c	0.700458
PF14_0053|PFB0890c	13.9227		PFE1050w|PFL2055w	1.06861
PF10_0121|PFD1060w	0.961995		PF13_0268|PF14_0192	0.0174393
MAL13P1.92|PF10_0038	5288.81		PF11_0145|PFE1390w	0.00479527
MAL13P1.148|PF14_0185	22.889		PF14_0053|PF14_0187	0.281182
PF11_0058|PF14_0278	0.121411		MAL13P1.186|PF13_0171	0.000147945
PF13_0257|PF14_0192	0.0353787		PF10_0086|PF11_0454	75.001
MAL13P1.146|PF13_0040	0.422273		PF08_0132|PF11_0445	1.71505
PF13_0143|PFB0715w	0.531109		PF13_0066|PFE1050w	0.0585762
PF11_0043|PF14_0240	8.24E+06		PFB0445c|PFI1105w	3.16423
PF10_0043|PF11_0312	1.45E+06		MAL8P1.58|PFE1050w	0.0544454
MAL13P1.119|PF11_0053	0.312893		PF10_0360|PF14_0323	1.43E-06
PF11_0272|PF11_0313	11.789		PF14_0020|PFL0695c	0.112275
PF13_0287|PF14_0366	0.0618949		PFL0180w|PFL1310c	0.812256
MAL13P1.118|PFE0205w	0.244807		PF13_0066|PF14_0373	0.000211502
PF14_0248|PFI1670c	30.0757		PFB0420w|PFL1880w	0.00121312
MAL13P1.119|MAL13P1.322	1.23003		PF13_0346|PF14_0541	3.07249
PFL0560c|PFL1525c	7.73204		PF14_0286|PFL0285w	0.000326636
PF07_0043|PFB0885w	156369		MAL13P1.166|PFI1105w	0.00391228
PF11_0272|PFE0850c	204.198		PF11_0181|PF14_0681	3.67232
MAL13P1.281|PF13_0044	1.3438		PFE0300c|PFL1310c	0.0526754
PF08_0076|PFE0845c	243.505		PF11_0445|PF14_0681	1.27712
PF14_0192|PFI1310w	0.404906		PF13_0034|PFE1390w	0.112805
PF14_0602|PFD0755c	1.85189		PF14_0100|PFE0205w	0.0691736
PF13_0177|PFB0245c	0.0228007		MAL13P1.322|PFC0200w	0.228182
PF13_0346|PF14_0230	8959.38		PFE0765w|PFE1035c	0.00268631
PF10_0340|PFI0380c	0.180327		PF10_0264|PFE0630c	97.4997
PF11_0065|PF13_0213	37.6188		MAL13P1.292|PF08_0042	0.516442
PF13_0014|PF14_0448	846.345		PF14_0141|PFE0430w	0.0103393
PF07_0088|PF13_0014	450.093		MAL13P1.231|PFL2570w	0.0134448
MAL13P1.209|PFB0885w	17398.4		PF14_0597|PFE0430w	0.234276
PF11_0412|PF14_0541	0.668743		PF13_0170|PFL0035c	0.221956
MAL13P1.271|PF14_0597	0.00617061		MAL13P1.166|PFI1170c	0.132905
PF13_0341|PFE1080w	0.376999		PF11_0053|PF14_0597	0.0184948
PF13_0132|PFE0350c	133.28		PF14_0297|PFE0350c	0.0230076
PF10_0187|PF14_0448	13426.2		PF14_0231|PFE1155c	0.146336
PF13_0143|PFI0530c	1.23007		PF14_0541|PFE0765w	0.00139225
MAL13P1.166|PFL2010c	0.247323		PFD0565c|PFE0810c	4.44E-06
PF14_0448|PFB0455w	810.905		PFL1725w|PFL1940w	0.015393
PF14_0563|PFD0590c	1.17074		PF13_0045|PFL2475w	0.00111237
PF14_0022|PFL1435c	0.10462		PF14_0508|PFI0165c	0.021272
PF14_0150|PFB0290c	455.592		PF11_0051|PFL1125w	6.86255
MAL13P1.119|PF13_0037	0.259505		PFB0885w|PFD0245c	0.0381661
PF14_0278|PFE0205w	0.877654		PF10_0407|PFE0850c	0.000771749
PFB0290c|PFE1390w	1.94047		PF14_0297|PFE0605c	0.221813
PF11_0445|PF14_0053	2.29385		PF14_0192|PFI0960w	0.00419648
PF07_0043|PF11_0438	21328.6		PFL0180w|PFL1540c	0.00163857
MAL7P1.75|PFL1725w	424.231		PF14_0366|PFD0311w	0.0476023
PF13_0330|PF14_0150	0.117179		PF14_0774|PFC0200w	0.000353608
PF10_0272|PF14_0231	75.5135		PFE0765w|PFE1050w	0.00206413
PFB0295w|PFB0445c	3.26506		MAL13P1.119|PF14_0341	0.0861646
PF14_0150|PFD1060w	20.7191		PF13_0070|PF13_0132	7.55E-05
PF08_0039|PFE0845c	1406.92		PFE1050w|PFL0480w	0.0284234
PFB0860c|PFD1060w	1.28474		PF10_0038|PF13_0070	11.6773
PF13_0170|PF14_0166	7.29246		PFL0785c|PFL2210w	0.40864
PF14_0597|PFI1670c	0.00163515		PF11_0313|PFD0311w	0.910339
PF13_0143|PFL2440w	0.400084		MAL13P1.213|PF14_0198	1.66398
PF10_0121|PFD0590c	0.0613493		PF11_0454|PFI0685w	7.05E-06
PF13_0287|PFB0445c	0.2443		PF11_0454|PF14_0641	6.96E-14
PF14_0563|PF14_0672	0.239257		PF14_0141|PFE0205w	0.0129034
PF13_0023|PFE0215w	11.4659		PF14_0192|PFL0475w	0.000681671
MAL13P1.119|PFL0665c	1.22459		PF11_0145|PF13_0140	0.00234363
PF11_0157|PFI1485c	0.0933769		PF14_0097|PFI0860c	0.140607
PF10_0294|PF11_0358	0.224934		PF11_0065|PFI0860c	0.65926
PF08_0132|PF14_0334	14.1979		PFI0735c|PFL0480w	0.0890585
PF11_0313|PF13_0224	6.4062		PF10_0187|PFB0445c	10.2309
PF11_0065|PF13_0045	17939.2		MAL13P1.213|PF14_0627	33362
MAL7P1.75|PF10_0252	2.81096		PFE0430w|PFL0695c	0.297323
PF13_0037|PFI1130c	6.71689		PF13_0044|PFL0180w	0.161766
MAL13P1.322|PF13_0037	6.14691		PF13_0100|PF14_0602	0.159437
PF14_0053|PFB0445c	3.19581		PF13_0177|PF14_0230	0.0334841
PF08_0077|PF10_0137	0.243605		PF11_0395|PFI1670c	0.374161
PF13_0287|PFI0910w	0.053639		PF14_0709|PFE1390w	0.569749
PF10_0154|PF11_0053	0.58391		PF13_0045|PF13_0070	34.6049
MAL13P1.322|PF13_0341	2.26673		PFB0795w|PFL0695c	0.118332
PF14_0602|PFL2465c	4.70927		PF11_0181|PF13_0130	0.0451427
PF14_0083|PFE0975c	17647.9		PF14_0198|PFI0480w	4.75748
PF10_0043|PF13_0228	132.959		PF13_0034|PF13_0350	0.0794971
MAL13P1.92|PF13_0132	20817.8		PF07_0079|PF14_0334	0.00357744
PFB0715w|PFD0590c	1.27524		PF14_0368|PFI0735c	0.0647847
PF08_0076|PF11_0272	9588.15		MAL13P1.166|PF07_0088	0.00538952
PF14_0597|PF14_0615	0.0130116		PF07_0080|PF14_0288	57.6168
PF07_0079|PFB0830w	80783.7		PF14_0020|PFL1310c	0.00773722
PF11_0301|PFL1940w	0.0146572		PF10_0275|PFE1390w	0.175758
PF14_0373|PFL1725w	0.0844891		PF08_0042|PF10_0218	1.39605
PF14_0278|PFD0565c	3.66502		PF13_0177|PF13_0179	0.0233371
PF08_0045|PFI1340w	0.869604		PF08_0045|PFI0165c	8.50371
PF10_0165|PF10_0175	1.16597		PFD0085c|PFI1670c	0.00055103
PFE0970w|PFI0735c	0.85942		PF08_0075|PF14_0288	3.39942
PF10_0086|PF14_0183	0.462578		PF14_0150|PFD0980w	0.213147
PF10_0043|PF14_0585	134468		PF11_0270|PF14_0597	0.00689951
PF13_0044|PF14_0697	0.326037		MAL13P1.166|PFE1050w	0.339386
PF14_0709|PFE0850c	1.97E+06		PF13_0330|PFE0810c	0.0214681
PF08_0076|PF14_0391	46399.5		PFI1340w|PFL2475w	0.0423426
PF07_0073|PF10_0053	0.519888		MAL13P1.119|PF13_0227	0.177012
MAL13P1.322|PF14_0053	4.08439		PFD0311w|PFD0660w	0.443183
PF07_0088|PF10_0187	569.983		PF14_0697|PFE0430w	0.0377217
PF11_0395|PFL1525c	5.84394		PF14_0097|PFD0565c	0.0393433
PF07_0043|PF14_0296	3230.14		PFB0685c|PFL0725w	0.156933
PF13_0268|PFE0300c	1015.21		PF08_0095|PF10_0252	0.000126938
PF14_0695|PFL0330c	70.4517		MAL13P1.213|PFI0215c	0.00405756
PF10_0269|PFE0630c	1.901		PF10_0155|PF13_0070	1.43854
PF11_0312|PF13_0132	278428		PF07_0129|PF13_0037	0.311343
PF13_0143|PFL2475w	0.0720166		MAL13P1.14|PFL2485c	0.582608
MAL13P1.146|PFB0860c	0.242332		PFL0285w|PFL2210w	0.0407265
PFI1485c|PFL0780w	0.0455826		PF14_0368|PFB0295w	0.0163476
PFI1020c|PFI1130c	0.813858		PF14_0508|PFI1105w	0.0023037
MAL13P1.118|PF10_0086	0.0246399		PF10_0289|PF14_0541	0.844284
PF10_0149|PF13_0262	3.63258		PF07_0043|PF13_0070	2.29226
PF13_0044|PF14_0297	4.59316		PFC0200w|PFL1880w	0.0170756
PF11_0181|PFL2485c	0.481558		PF11_0416|PFL0900c	7.72227
MAL13P1.119|MAL7P1.113	0.495748		PFI0925w|PFL2010c	0.0959867
PF14_0296|PFE0975c	1588.42		PFE0300c|PFL0100c	2.92615
PF14_0664|PFL0285w	0.287102		PF11_0438|PFI1670c	12.0664
PF08_0042|PF14_0185	5.14325		MAL8P1.22|PFI1170c	0.116826
PF10_0407|PF11_0145	0.00227832		PF10_0252|PF14_0141	1336.08
PF13_0040|PFL0665c	1.81111		PF13_0349|PFE0975c	4612.71
PF13_0257|PFI1240c	0.197735		PF11_0295|PFD0755c	0.0138227
PF10_0340|PF11_0181	0.0437809		MAL7P1.151|PFI0860c	0.179538
PF07_0073|PF11_0270	1.18809		PF14_0150|PFE0845c	5.36E-06
PF08_0048|PF14_0150	1.8078		PF14_0187|PFL0695c	0.423575
PFE0205w|PFE0215w	2.8113		PF11_0043|PFL1310c	0.00530098
PF14_0150|PFE0465c	77.3738		PF13_0268|PF14_0183	0.00227426
PF14_0579|PFE0850c	10751.2		PF13_0268|PF14_0020	0.146324
PFD0565c|PFI0860c	0.133242		MAL13P1.218|PFE0205w	0.86435
PFB0445c|PFI0860c	2.14286		PF13_0242|PF14_0185	0.432635
PF14_0366|PFE1080w	14.4877		PF11_0427|PFE0975c	1.14872
PFE0215w|PFE1390w	0.869845		PF14_0141|PF14_0185	0.0136311
PFB0445c|PFD0565c	0.153315		PF10_0360|PF13_0100	0.0144335
PF08_0076|PF14_0296	528.939		PFD0285c|PFE0430w	0.0542284
MAL13P1.281|PFI0925w	1.66331		MAL13P1.14|PFE0845c	9.72E-06
PF13_0268|PFD1055w	81.3132		PF14_0511|PFI0910w	0.512679
PF14_0428|PFL2485c	1.13326		MAL13P1.213|PF13_0171	7155.25
PF13_0171|PF14_0627	6301.84		PF13_0316|PF14_0774	2.46E-05
PF13_0341|PFD0590c	1.14786		PF14_0381|PFE0715w	0.183503
PF10_0165|PF10_0289	0.489051		PF13_0227|PFB0860c	0.410529
MAL13P1.213|PF11_0445	0.0170848		PF10_0340|PF11_0145	0.0286867
MAL13P1.118|MAL13P1.14	1.58109		PF10_0360|PF14_0681	0.000223644
PF11_0358|PFD0755c	0.439401		PF11_0282|PF14_0373	0.751568
PF11_0106|PFE1005w	1225.46		MAL13P1.292|PF14_0183	0.284764
MAL13P1.118|PF10_0165	8.03101		PF13_0330|PFL1155w	0.000500023
MAL13P1.119|MAL13P1.166	2.49189		MAL13P1.326|PF14_0774	0.000192922
PF11_0065|PF13_0346	9874.09		PF14_0508|PFE1250w	0.0249038
PF14_0366|PF14_0697	0.583626		PF13_0177|PF14_0240	0.00276708
PFE1050w|PFI0380c	7.78219		PF11_0311|PFI1170c	0.0165884
PF10_0123|PF13_0143	1.24365		PF14_0664|PFB0795w	0.0400215
PF13_0234|PF14_0664	0.459746		PF07_0088|PF10_0252	483.264
PF14_0183|PFL1525c	3.26485		MAL13P1.301|PFE0965c	5.45E-07
PF14_0205|PFB0885w	794348		MAL13P1.82|PF10_0218	0.0787539
PFL2010c|PFL2440w	1.21912		PF11_0311|PF14_0370	0.451209
PF14_0341|PFL1125w	1.32083		MAL13P1.301|MAL13P1.86	0.33231
PF08_0011|PF13_0205	4.95866		MAL13P1.166|PFB0695c	0.428521
PF07_0027|PFI0530c	11798.2		PFI0380c|PFL0100c	0.441637
PF10_0123|PF13_0023	21.7478		PFD0565c|PFL1880w	1.58675
PF08_0042|PF10_0121	0.69961		PF13_0330|PF14_0240	0.0316132
PF11_0260|PFE0810c	54871.8		PF13_0262|PFE0215w	0.120831
PF14_0370|PFB0295w	1.61821		PFE1005w|PFL1435c	0.173387
PF10_0175|PF11_0058	0.418511		PF13_0040|PF14_0295	0.120802
PF13_0224|PFB0455w	2071.17		PF14_0097|PF14_0508	0.017987
PFL0580w|PFL1310c	0.130683		PF13_0222|PFL0475w	0.0411487
PF10_0340|PFI1240c	0.702309		PF10_0210|PFE0660c	0.391684
PF11_0106|PFB0885w	274334		PFE0660c|PFI0215c	0.0808936
MAL13P1.146|PFL0100c	0.679137		PF07_0059|PF10_0210	0.207983
PF13_0177|PFI1020c	0.218586		PFI1170c|PFL2055w	0.1996
PF14_0352|PF14_0563	0.691982		PF13_0353|PFB0525w	0.0874045
PF11_0282|PF14_0697	0.108539		PFI1310w|PFL0035c	0.301258
PF14_0185|PFB0295w	4.36239		PF13_0023|PFE0970w	45.0149
PF10_0340|PFL0770w	0.539068		PF13_0130|PFL0725w	2.21259
PF10_0187|PF14_0391	16894.5		PF07_0079|PFL2010c	0.0164533
MAL13P1.327|PF10_0187	1.18E+06		PF10_0294|PF14_0192	0.0186324
PF11_0065|PF13_0171	110.559		PF11_0483|PF14_0288	0.0196891
PF13_0316|PF14_0230	6.88866		PF14_0323|PFL0035c	0.000130589
PF14_0334|PFI0925w	7.02574		PF13_0045|PFI0860c	7.81E-06
MAL13P1.119|PFD1060w	1.13313		MAL13P1.213|PFL1920c	6.47E-05
PF14_0370|PFB0860c	0.0528428		PFE0465c|PFE0605c	33.5559
PF07_0088|PF13_0213	113.506		PF14_0774|PFI1105w	0.0180674
MAL13P1.148|PFB0860c	0.515537		PF11_0058|PFI1670c	0.000388591
MAL13P1.218|PFL2510w	0.00949326		PFE0850c|PFI0685w	0.00101074
MAL13P1.221|PF14_0697	0.182746		PF14_0381|PF14_0585	0.000140713
PF10_0165|PF13_0157	0.756333		PFE1155c|PFI1420w	1.29794
PF07_0088|PFB0455w	749.165		PF14_0278|PFE0185c	0.0798467
MAL13P1.92|PFE0300c	168.464		PF14_0205|PFI1485c	0.0310496
PF07_0027|PF14_0100	21.0067		PF14_0681|PFI1090w	0.0299983
MAL13P1.14|PFL0100c	2.3223		MAL13P1.271|PFI0165c	0.00158996
MAL13P1.301|PFB0445c	0.0552263		PF14_0183|PFE0765w	0.366182
PF14_0602|PFE0430w	0.839711		PF10_0407|PF11_0043	0.00552018
PF11_0454|PFB0455w	2.16E+08		PF10_0322|PFD0565c	0.48118
PF13_0045|PFL2055w	1.47E+06		PF14_0185|PFL0695c	0.24536
PF11_0454|PFI0190w	144196		PF10_0121|PF14_0187	21.7389
PF13_0045|PF13_0224	4715.51		PF10_0175|PF14_0334	0.402536
PFE1050w|PFI1090w	7.90491		MAL7P1.151|PFL2475w	2.40899
PF10_0123|PFL0100c	0.149403		MAL13P1.292|PF14_0020	0.976027
PF10_0053|PFL2485c	0.0520688		PF11_0257|PF13_0040	0.664087
PF13_0049|PF14_0579	8018.16		PF13_0132|PF14_0192	1.32E-05
MAL13P1.166|PF08_0048	0.197101		MAL13P1.14|MAL13P1.335	0.388863
PFI0530c|PFL2475w	4.83634		PF13_0130|PFB0445c	1.5
PF10_0289|PFD0565c	0.027338		MAL13P1.213|PF14_0721	2097.63
PF14_0341|PF14_0520	0.199948		PF10_0175|PF14_0187	1.10708
PF13_0143|PFB0290c	661.445		PF11_0106|PFI0685w	0.000395604
MAL13P1.86|PF13_0100	0.433625		PF14_0205|PFI0480w	3.99E-06
PF07_0080|PF13_0346	1.31E+06		PF10_0340|PFL1940w	0.288096
MAL13P1.166|MAL13P1.301	1.29202		MAL13P1.166|PFI0215c	0.0397156
MAL13P1.271|PF10_0252	0.00453928		PF14_0585|PFL2475w	0.00277286
PF13_0061|PF14_0331	1.77784		MAL13P1.86|PF10_0187	0.201413
PF13_0132|PF14_0585	3632.12		PFB0445c|PFD0660w	1.97687
MAL13P1.327|PF14_0141	1630.13		PF14_0187|PFI0165c	0.498972
MAL13P1.166|PF13_0023	46.0105		MAL7P1.113|PF14_0681	0.208057
MAL7P1.130|PFL0695c	0.823318		PFD0245c|PFI1485c	3.72825
PF07_0073|PF11_0181	0.053379		PF11_0311|PF14_0288	0.00302736
PF14_0366|PFD0755c	0.863557		MAL13P1.271|PFL1155w	0.00010272
MAL8P1.22|PF11_0427	0.448849		PF13_0228|PFI0880c	0.0980181
PF14_0672|PFL0100c	2.95218		MAL13P1.82|PFB0445c	0.0126329
PF11_0312|PF14_0230	884.296		PF14_0664|PFL0725w	0.0716223
PF13_0213|PF14_0709	4300.47		PFD0755c|PFL1880w	0.0990982
PF14_0366|PFE0660c	0.54221		PF14_0381|PF14_0391	0.00615678
MAL13P1.209|PF13_0171	1748.72		PF08_0075|PF14_0150	20.7625
PF13_0014|PF14_0709	103016		PF13_0350|PFL1940w	0.0725559
PFI1420w|PFL1435c	7.232		PF13_0179|PF14_0020	0.27604
PF11_0416|PFB0290c	168.431		PF08_0011|PFL0285w	0.41279
PF11_0053|PF14_0150	6.17195		PF14_0541|PFE1035c	0.127414
PF13_0228|PF14_0391	45.0037		PFL0725w|PFL2055w	177.093
PF13_0224|PF14_0627	379.06		PF08_0045|PF08_0048	0.827245
MAL13P1.301|PFL1525c	0.0948332		PF13_0350|PF14_0415	0.107927
PF14_0366|PFB0715w	1.53318		PF13_0177|PFL0480w	0.108583
PF11_0454|PF13_0129	719022		PF13_0353|PFL1940w	0.219703
PF11_0313|PFD1055w	2.6651		PF13_0262|PFL0285w	0.0112336
MAL8P1.125|PFI1240c	0.0203396		PF08_0042|PF08_0045	1.88216
MAL13P1.221|PF10_0225	0.100912		PFI0685w|PFL0770w	0.155408
MAL13P1.148|PF14_0563	13.0904		MAL13P1.14|PF14_0166	1.54309
PF10_0264|PF13_0171	78.6977		PF14_0641|PFB0290c	0.00330393
PF07_0088|PF14_0230	69.5165		PF13_0227|PFL1540c	0.0182419
PF13_0129|PF14_0585	38827.1		MAL13P1.186|PFE0605c	1.78091
PF10_0289|PFL0665c	133.702		PF10_0334|PF14_0641	0.00517189
PFD1055w|PFE0975c	2420.28		PF07_0059|PFL0285w	0.00428051
PF10_0154|PF14_0695	17.9153		PF13_0227|PFI1485c	0.0329368
PF13_0157|PFB0290c	7.9446		PF14_0183|PFE1250w	0.0631649
PFI0860c|PFL2475w	0.115832		MAL13P1.292|PF14_0246	2.4466
PFE0225w|PFL1940w	0.320088		PF14_0641|PFE0485w	0.00849264
PF13_0287|PFI1130c	4.69347		MAL13P1.82|PFE0605c	0.00735011
MAL13P1.327|PF13_0049	749.07		MAL13P1.209|PF11_0058	1.65507
PFI0530c|PFL1310c	0.202332		PF13_0040|PF13_0268	0.150538
PF13_0341|PFI0420c	40.6027		PF14_0697|PFE0970w	0.174333
PF14_0323|PFE0485w	0.00539844		PF11_0260|PF13_0070	81.4678
PF10_0289|PFB0445c	1.08129		PF14_0334|PFL2510w	0.034351
PF10_0086|PFL2010c	0.0272951		MAL13P1.118|MAL8P1.22	0.246304
PF11_0313|PF14_0231	33.6026		MAL13P1.92|PFL1940w	0.00561469
MAL13P1.118|PFE0430w	3.45376		PF13_0345|PF13_0350	0.478866
PF11_0260|PFB0830w	1.50E+08		PF11_0106|PF14_0508	0.000858758
PF13_0228|PFE0185c	620.07		PF14_0585|PFE0205w	0.0211936
PF13_0349|PFL2475w	0.151382		PF14_0563|PFD0980w	0.0716716
PF10_0154|PFL0475w	0.894009		PF14_0709|PFI0860c	1.57199
PF13_0034|PFB0795w	0.196035		PF10_0407|PF11_0416	0.23186
PF13_0228|PFD1055w	874.961		PFE1155c|PFL0560c	0.838538
PF11_0312|PF13_0049	7857.59		PFE0215w|PFE1250w	0.360759
PF14_0053|PFD0245c	0.0956875		MAL13P1.119|PFE0765w	0.0394013
MAL13P1.209|PF14_0627	2103.72		PF07_0059|PFL0480w	0.050486
PF10_0269|PFD0590c	0.482491		MAL13P1.47|PF14_0508	0.0024751
PF14_0083|PF14_0240	2.50E+06		PF14_0373|PFI0420c	4.50E-05
PF14_0672|PFI1130c	5.66416		MAL13P1.47|PF13_0070	0.359063
PFB0290c|PFL2440w	12.8017		MAL13P1.271|PF11_0313	0.296773
PF10_0154|PF10_0225	1.74656		PF10_0407|PFB0860c	0.0293853
PF11_0043|PF13_0171	4404.79		PF13_0222|PFE0850c	0.00892292
PF08_0039|PF13_0346	164678		PF14_0508|PF14_0511	0.0342213
MAL13P1.119|PF11_0416	4.58183		PF13_0061|PFE0660c	0.149593
PF14_0602|PFB0860c	0.746683		PFD0085c|PFD0565c	1.26393
PF13_0177|PF14_0297	0.0370504		MAL13P1.47|PFE1390w	0.0528808
PF10_0269|PF13_0177	0.0111272		MAL7P1.75|PF13_0350	0.0157144
PF13_0014|PF13_0171	616.454		PFB0795w|PFD1060w	0.0449597
MAL13P1.322|PF11_0053	17.5714		PF14_0370|PFB0830w	0.000360668
MAL13P1.14|PFB0860c	3.04667		MAL13P1.301|PFE0350c	0.00274569
PFE0300c|PFI0190w	79.4232		PF14_0368|PFL1725w	0.186369
PF08_0042|PFI1020c	2.28447		PF13_0034|PF14_0508	0.217283
PFE1035c|PFL1435c	4.46255		PF13_0253|PF14_0508	0.0450386
PF14_0295|PFL1940w	0.150263		PF13_0170|PFI0910w	0.0336691
PF10_0154|PF14_0563	0.594592		MAL13P1.327|PFL1940w	0.713949
PF14_0248|PF14_0331	36.3329		PF14_0331|PFL2010c	5.87E-05
PF11_0053|PFI0530c	0.165404		MAL13P1.301|PFB0220w	0.223409
PF14_0597|PFE0965c	0.135343		PF13_0070|PFE0350c	1.62034
PF14_0579|PFE0185c	21200.8		MAL13P1.213|PF14_0477	0.000184623
PF10_0187|PF14_0230	146118		MAL13P1.231|PF13_0253	0.0502019
PFE1005w|PFL2055w	912674		MAL13P1.86|PF10_0275	0.0352421
PF13_0179|PFE0475w	1.52791		PF10_0294|PFB0795w	0.178707
MAL13P1.281|PFE0715w	2.21959		PFL0900c|PFL2010c	0.397652
PF14_0563|PFL1435c	0.395041		PF10_0407|PFE1005w	0.0221185
PF14_0020|PF14_0097	1.42131		MAL7P1.113|PF13_0065	0.00981779
PFE0465c|PFL0560c	30.9853		PF10_0252|PF13_0234	0.000999061
MAL13P1.47|PF14_0721	5.31974		PF13_0350|PF14_0541	0.00543411
PF13_0349|PFL1350w	12.5221		PF07_0043|PF13_0205	0.0141172
PF13_0143|PF14_0352	3.8128		PF07_0073|PFL1940w	0.524171
PF08_0075|PFE0850c	132.183		PF10_0147|PFL1435c	2.1346
PF10_0038|PF11_0312	46928.9		PF14_0166|PF14_0370	1.13615
PFB0715w|PFL0100c	1.01953		MAL7P1.113|PFE1050w	0.073522
MAL13P1.14|PF10_0154	0.034891		PF11_0145|PFI0480w	0.0650598
PFB0445c|PFL0100c	0.33546		PF10_0165|PFD0311w	0.0311623
PF10_0225|PF14_0366	0.893241		PF10_0137|PF13_0353	5.4351
PF14_0366|PFL1435c	1.00869		PF13_0205|PF14_0288	0.21463
PF11_0416|PFD0565c	12.9162		PF10_0360|PF13_0213	0.000398055
PF13_0100|PF13_0253	0.00915026		PF13_0037|PF13_0234	7.76855
PFB0245c|PFI1420w	6502.47		MAL13P1.167|PFD0565c	0.000729514
PFL1350w|PFL2465c	2.35005		PF14_0585|PFE0970w	0.0920854
PF14_0352|PFB0860c	0.301409		PF08_0042|PF13_0070	2.52498
PF13_0023|PF13_0287	110.688		PF07_0043|PFL1920c	0.00100194
PF10_0269|PF14_0370	0.369448		PF13_0224|PF14_0246	0.244912
PF13_0049|PF14_0448	1051.81		MAL13P1.301|PF13_0257	0.518143
MAL13P1.119|PFI0530c	3.84589		MAL13P1.218|PF14_0541	0.00399215
PF11_0454|PF13_0132	2.49E+06		PF10_0275|PFB0795w	0.0504746
PF07_0080|PF13_0228	12533.4		PF11_0483|PF14_0187	0.700185
MAL8P1.125|PF11_0051	0.127673		PF14_0192|PFE0300c	0.0501316
PF14_0278|PFL2475w	2.7503		PF14_0187|PF14_0598	0.110445
PF14_0297|PFI0530c	0.240323		PFD0245c|PFL0780w	0.0305605
PF10_0154|PFI0910w	0.371614		PF14_0563|PFE0850c	0.0657726
PF14_0709|PFC0200w	583081		PF13_0157|PFI0165c	1.63313
PFB0290c|PFI0530c	4.1986		PFL0725w|PFL0785c	0.108943
PF10_0165|PF13_0341	0.803573		PF13_0345|PFI1485c	0.129847
PF11_0053|PF13_0143	12.7206		PFE0765w|PFL1525c	0.0699215
MAL13P1.322|PF13_0040	2.57956		PF14_0602|PFB0695c	1.16013
PF14_0602|PFI0420c	8.38063		MAL13P1.271|PF10_0360	0.00589015
PFL0475w|PFL2475w	0.208757		PF11_0043|PFE0215w	4.65062
PFE0205w|PFE0465c	3.73405		PF13_0316|PF14_0334	0.00550346
PF10_0175|PF14_0100	0.373247		PF08_0042|PFL1350w	0.370568
PF11_0395|PF14_0695	2.6351		PF10_0225|PFI1670c	2.07904
PF11_0311|PFL2510w	0.0211981		PF13_0222|PFE0205w	0.224993
PF07_0027|PFL1310c	1821.71		PF11_0483|PFI0910w	0.506143
PFB0885w|PFD1055w	25873.9		PF13_0213|PFI0480w	0.0168617
PF14_0579|PFE0975c	19364.2		PF13_0045|PF14_0508	0.0353206
MAL13P1.92|PFE0350c	37.9562		PF11_0065|PF14_0288	0.195114
PF07_0088|PFE0300c	123.42		PF10_0137|PFI0910w	0.214065
PF07_0080|PF14_0083	670624		MAL13P1.326|PFE0850c	0.00688428
PF13_0061|PF14_0597	0.28506		MAL13P1.86|PF07_0027	2162.68
MAL7P1.113|PF14_0695	1.73758		PF14_0166|PF14_0185	0.696571
PF07_0088|PF14_0205	163.147		PF11_0313|PF14_0297	0.0125249
PF14_0166|PF14_0198	1.11602		PF10_0322|PFE0430w	0.728579
PF14_0097|PF14_0681	0.139231		MAL13P1.231|PFI0380c	0.00673867
PF14_0278|PFL2010c	3.11195		PF14_0774|PFL0100c	0.000533604
MAL13P1.14|PF14_0672	15.5353		PF13_0100|PFE0975c	0.537001
PF10_0269|PF13_0330	5.58366		MAL13P1.213|PF14_0681	3.24222
PF10_0322|PFI1240c	1.68482		PF10_0252|PF13_0171	670.291
PF07_0129|PFL2570w	8.76089		PFE0205w|PFL0725w	0.128029
MAL13P1.213|PFE1080w	3.70402		PF08_0132|PF14_0183	2.53199
PFB0290c|PFD0565c	2.76759		PF14_0192|PFE1035c	0.00199786
PF13_0014|PF13_0316	126.642		PF14_0323|PFI0420c	0.00883344
PF11_0065|PF14_0230	9.48651		MAL13P1.14|PF14_0198	6.35182
PF08_0039|PF11_0454	1.45E+07		PF13_0354|PFL0285w	0.120729
PF11_0412|PFI1670c	0.0738517		PF13_0350|PFL2510w	0.0255718
PFB0290c|PFD0755c	247.965		PF11_0301|PFI1670c	365.017
PF13_0130|PFI1670c	14.2825		PF10_0269|PFL0035c	2.38092
PF11_0053|PFL2010c	2.06709		MAL13P1.86|PF11_0065	0.0177803
MAL13P1.166|PF10_0294	3.0589		MAL13P1.166|PF13_0262	0.304714
MAL13P1.14|PF10_0165	3.93756		MAL13P1.86|PFE1390w	3.96403
PF10_0252|PF13_0034	0.152677		MAL13P1.221|PF13_0014	0.372889
PF14_0366|PF14_0672	3.2207		PF13_0349|PF14_0477	0.456932
PF14_0695|PFL0100c	0.930639		MAL8P1.125|PFE0850c	0.951089
PF13_0179|PF13_0262	4.15776		PF14_0150|PFB0525w	0.139364
PFE1390w|PFL2010c	0.178856		PF10_0053|PF13_0227	0.0507216
PFB0295w|PFL0665c	0.515174		PF10_0147|PF13_0132	0.0782743
MAL13P1.322|PFL2475w	125.422		PF14_0164|PF14_0541	2.99546
MAL7P1.113|PF14_0183	1.39578		PF08_0045|PF14_0597	0.481867
MAL13P1.213|PF10_0225	369.267		PF13_0229|PFE0205w	0.0449452
PF11_0181|PFL1540c	3.76037		PF08_0039|PF13_0070	0.0156977
PF14_0150|PFB0295w	0.227331		PF07_0059|PFB0890c	1.37652
PF10_0334|PFE0970w	0.144579		PF10_0289|PF14_0246	0.88019
PFL0580w|PFL2475w	0.0541766		PFB0695c|PFE0205w	1.75161
PF14_0022|PF14_0672	1.31279		PF11_0260|PFE0430w	0.00208987
PFI1130c|PFL1525c	3.74809		PFB0795w|PFI1420w	0.139056
PF13_0224|PFI0190w	1144.8		MAL13P1.166|PFL0900c	0.332261
MAL7P1.113|PF10_0289	0.0286258		PF07_0043|PF10_0155	31.6695
PF10_0175|PFI0420c	0.477005		PFB0685c|PFE1035c	0.00262596
PF11_0106|PFC0200w	856.452		MAL13P1.301|PF11_0312	0.0096637
PF08_0048|PF10_0165	0.179972		PF13_0070|PF13_0140	0.182812
PF13_0349|PFI0420c	37.5672		PF10_0147|PF10_0294	0.879108
PF11_0106|PF14_0230	69.9328		PF10_0218|PFE0975c	0.303489
PF13_0100|PFI1485c	0.116366		PFE0850c|PFL0480w	0.0319233
PFL0665c|PFL2465c	1644.1		PF14_0246|PF14_0248	0.00023547
PF08_0132|PF13_0345	0.0421373		PF11_0282|PF13_0037	0.0010158
PF07_0043|PF13_0213	153.943		PF13_0130|PF13_0349	326.015
PFI0480w|PFL2010c	2.37285		PF10_0252|PF13_0140	0.000552294
MAL13P1.14|PF14_0602	1.74947		PF13_0330|PFL2510w	0.00757975
PF13_0224|PF13_0228	549.054		MAL13P1.186|PFL0725w	0.056058
PF10_0218|PF13_0229	0.230419		PF14_0428|PFE0430w	0.350625
PFB0525w|PFL0770w	9.20573		PFE0225w|PFI0530c	0.133586
PF14_0150|PF14_0602	2.13906		MAL13P1.166|PF13_0228	0.126087
MAL13P1.14|PFB0445c	0.518217		PF13_0045|PFD0755c	0.0739147
PF08_0042|PFL0330c	7.32661		PFE1005w|PFI0165c	0.0743249
PF08_0042|PFI0530c	5.66467		PF11_0097|PFL0100c	0.39068
PF08_0076|PF11_0065	1743.31		MAL13P1.322|PF10_0147	1.07875
PF10_0165|PFB0295w	0.114062		MAL7P1.113|PFL2210w	0.147634
PF08_0042|PF14_0022	0.234496		PFI1170c|PFI1340w	2.42701
PF10_0038|PF13_0346	301176		PF13_0157|PFL0785c	9.00775
PF14_0597|PFI1365w	0.00797906		PF14_0366|PFL0785c	0.0232432
PF07_0079|PF07_0080	474643		MAL13P1.166|PFE1030c	0.0316415
MAL13P1.167|PFL0785c	0.0976015		PF13_0157|PF14_0541	0.276922
PF13_0177|PFE0205w	0.174795		PF11_0181|PF14_0373	5.52E-07
PF14_0391|PFB0830w	5972.65		PF14_0323|PFE0205w	0.00113668
MAL13P1.301|PFB0860c	0.203455		PF13_0049|PFD0565c	0.0096546
MAL13P1.146|PFL2440w	1.42695		PF13_0269|PF14_0366	1.53668
PF13_0130|PF14_0597	0.00976829		PF10_0043|PFD0311w	0.792523
PFB0295w|PFL2010c	41.927		PF11_0145|PF11_0412	0.119896
PF13_0349|PF14_0370	0.0179032		PF14_0585|PFI0880c	0.111481
PF10_0175|PFB0290c	7.30717		PF11_0483|PFB0420w	0.000499996
PF08_0077|PF14_0774	0.00064987		PF14_0681|PFE0305w	0.00228896
PF13_0037|PFD0565c	2.17534		PF13_0061|PF14_0183	0.686775
PF10_0269|PFD0755c	23.9022		MAL13P1.292|PFE0430w	0.172273
PF10_0121|PF13_0023	15360.5		PF11_0058|PFE0850c	0.00108763
PF10_0272|PF11_0438	580.483		PF10_0334|PF14_0246	0.0683334
PF10_0053|PF13_0354	0.237028		PF14_0097|PFL2475w	0.03473
PF07_0079|PFB0455w	38303.6		PF10_0252|PF13_0353	0.000369257
PFD0565c|PFL0100c	2.18446		PF07_0043|PF14_0334	0.00411344
PF13_0014|PFB0455w	3201.47		MAL13P1.281|PFL2475w	0.435219
PF14_0166|PFL1540c	0.0885541		PF13_0177|PF13_0205	1.23692
MAL13P1.271|PF13_0034	0.00278915		MAL13P1.292|PF07_0043	4.17E-05
PF10_0155|PFI1105w	4.24694		PF14_0381|PF14_0721	0.000208488
PF11_0438|PFE1005w	13852		PF14_0020|PFI0910w	0.0545001
PF08_0048|PFI1420w	8.48447		MAL13P1.231|PF10_0225	0.291195
PF13_0316|PFE0350c	10.4494		PF13_0037|PF14_0589	2.2588
PF13_0213|PF14_0231	94.5165		PF07_0129|PFC0200w	0.0046966
PF14_0278|PFL0330c	52.7983		PF14_0083|PFI0910w	0.0347212
PF10_0154|PFD0590c	0.174035		PF14_0246|PFD1055w	0.219833
MAL7P1.113|PF13_0023	10.127		PF11_0312|PFE0660c	1.07796
PF10_0038|PFE0185c	20919.7		PF14_0187|PFB0860c	0.349253
PF14_0278|PFL1310c	2.18461		PF08_0042|PF10_0038	0.0038005
PFL0770w|PFL1540c	0.307195		PF13_0346|PFL0475w	0.816596
PF07_0079|PFE0350c	16.8746		PF14_0428|PFE0660c	0.00204423
PF10_0175|PFI0530c	1.07671		PF10_0123|PF11_0145	0.00577409
PFI0910w|PFL0100c	0.660398		PF10_0169|PFI0880c	3.60E-06
PF11_0313|PF13_0129	18.1152		PFE0850c|PFI1370c	0.127887
PF11_0272|PF13_0346	30677.6		PF10_0334|PFL0785c	0.990357
PF10_0086|PF10_0121	29.3376		PF11_0445|PF14_0774	0.0083573
PF10_0165|PF14_0053	0.857944		PF11_0058|PFB0695c	0.00626426
PF10_0165|PFB0890c	0.75577		PF14_0020|PF14_0230	0.61648
PF10_0165|PF11_0358	17.9363		PF08_0011|PFL0785c	0.370608
MAL13P1.14|PFI0480w	4.4662		PF07_0088|PF14_0020	0.0200665
PF11_0043|PFE0975c	270450		PF13_0023|PFI1485c	35.3471
MAL13P1.209|PF13_0224	980.848		PF08_0076|PF14_0508	5.53E-06
PF14_0297|PFL1435c	23.0607		PFB0685c|PFI0165c	0.264786
PFE1390w|PFL1525c	1.83922		PF11_0454|PFL2475w	2.83E-09
PF11_0416|PFD0755c	0.869677		PF11_0145|PF13_0205	0.0738072
MAL8P1.125|PFL1540c	0.0279961		PF14_0246|PFE0605c	0.448938
MAL13P1.148|PF10_0123	0.328619		PF13_0129|PFL0475w	0.0633189
MAL13P1.92|PF07_0043	1019.46		PF11_0301|PFI1170c	0.0492757
PF10_0038|PF11_0043	31236.3		PF11_0416|PFL0695c	1.81629
PF08_0075|PFL2055w	4517.24		PF14_0368|PFL0475w	0.0431677
PF13_0330|PFL1310c	0.00832746		MAL13P1.213|PFE0185c	18997.3
PF07_0059|PFI0880c	0.0106342		PF13_0040|PFL1725w	0.182731
PF13_0044|PF14_0150	1.4418		PF10_0407|PF11_0065	0.00943078
PF14_0520|PFE0730c	0.00410511		PF14_0183|PF14_0231	0.097625
PFE1250w|PFL1880w	0.106053		PF13_0140|PFE1035c	0.0487166
PF13_0349|PF14_0563	1.26646		PF10_0252|PF13_0224	0.805453
PF07_0027|PFI1170c	460.097		PF14_0183|PFE0305w	0.0226646
PF13_0037|PF14_0053	0.485631		PF13_0061|PF14_0563	0.340428
PF14_0020|PFL0780w	0.0292863		PF13_0224|PFI1670c	251.347
PF11_0270|PF14_0589	12.3335		PF14_0278|PF14_0381	1.13716
MAL13P1.148|PFB0715w	5.17423		PF14_0641|PFL1525c	0.0769411
PFE0465c|PFE1390w	2.53759		PF10_0264|PF13_0350	0.143074
PF10_0187|PFC0200w	28209.2		PF10_0169|PFD0311w	0.41588
PF11_0445|PFL1350w	1.83566		PF14_0020|PFI1670c	0.245559
PFI1130c|PFL2465c	1940.47		PF14_0563|PF14_0681	0.0442783
PF14_0100|PFL2465c	0.0678827		PF13_0014|PFB0445c	3.65522
PF14_0183|PFL0475w	0.427939		PFB0525w|PFE0975c	0.219704
PF11_0438|PF14_0083	3228.09		PF14_0477|PFI0925w	0.089839
PF14_0366|PFL0560c	0.768152		PF14_0097|PFI0880c	0.0228469
PF11_0313|PF13_0213	10.4477		PFB0860c|PFE0475w	0.198035
PF07_0079|PF13_0171	1063.85		PF13_0354|PF14_0597	0.00972236
PF13_0354|PFB0525w	0.368978		PF13_0350|PFE0765w	0.0847383
PF13_0040|PFL1310c	0.403519		MAL13P1.119|PF08_0132	2.05316
PF11_0454|PFE0810c	6.48E+06		PFD0311w|PFL2055w	0.00424595
PF08_0075|PF14_0230	945.952		PF13_0228|PFD0565c	0.47856
PFE1155c|PFI0735c	0.396857		PF14_0323|PFL1940w	2.47E-05
PF11_0358|PFB0445c	1.36056		PF14_0695|PFB0420w	8.97E-05
MAL7P1.113|PFI0530c	1.0615		PF10_0245|PF13_0330	0.0277047
PF13_0287|PFB0245c	8.1277		PF14_0774|PFL1725w	0.000373528
PF13_0213|PFE0850c	413.696		PF13_0177|PFL2465c	0.050132
PFB0525w|PFL1540c	0.0731982		PF14_0246|PFE1390w	0.972479
PF07_0027|PFB0245c	366109		PF14_0334|PF14_0415	1.11839
PF10_0269|PFE0465c	10.5388		MAL13P1.335|PF14_0477	0.359557
PF14_0366|PFI1130c	1.00394		PF07_0059|PF11_0051	1.16064
PF11_0313|PF14_0205	1.17285		PF14_0334|PFL0770w	1.19352
PF14_0602|PFI0530c	2.88255		PF14_0334|PFB0890c	0.124033
PF14_0751|PFL1880w	0.202593		PF14_0185|PFE0185c	0.63892
PF13_0171|PF14_0391	6635.96		PF14_0751|PFL2010c	0.183508
MAL13P1.47|PFI1365w	0.0671879		MAL13P1.281|PF11_0058	0.0662679
PF13_0037|PFI0480w	1.79448		PF13_0066|PF14_0368	0.0099709
PF13_0014|PFE1005w	667.749		PF14_0020|PFE0630c	0.035135
PFI0380c|PFI1090w	11.7796		MAL7P1.130|PFB0420w	0.000486087
PFL0330c|PFL0475w	2.69646		PF13_0061|PFE1035c	0.763654
PF13_0129|PFE0810c	92.6401		PFD0245c|PFI0735c	2.45974
PF11_0438|PF14_0627	1282.5		PF08_0042|PF10_0053	0.395938
PF10_0340|PFE0715w	0.118036		PF14_0541|PFI0685w	0.00440175
PF10_0289|PF14_0563	0.147004		PF14_0278|PFL0480w	0.309382
PFB0715w|PFI1170c	1.33192		PF14_0141|PF14_0150	8.91107
PFB0860c|PFL1435c	0.267874		PF11_0427|PFE0630c	0.0777215
PFB0245c|PFD1060w	135.455		PF13_0330|PFI0685w	0.0213134
PF11_0260|PF13_0346	1.21E+06		PFL0035c|PFL0100c	0.156024
PF08_0048|PF13_0330	0.043351		PFE1155c|PFI0530c	0.951403
PF11_0157|PF13_0100	0.0235603		PF10_0175|PFL0100c	0.592273
PF10_0165|PF14_0563	0.35996		PF11_0051|PF14_0183	4.40068
PF10_0053|PF14_0198	2.71293		PF14_0370|PFE1050w	0.053196
PF14_0751|PFL2570w	4.88441		PF13_0070|PFI1310w	0.0697368
PF14_0053|PFD0590c	0.206436		PF11_0043|PFE0430w	0.00885605
PF10_0165|PF11_0053	0.628736		PFE0660c|PFL0780w	0.0616195
PF14_0022|PFB0860c	4.11703		PF14_0541|PFL1940w	0.209006
PFI0860c|PFL1310c	0.612436		MAL13P1.327|PFI0735c	1.41727
PF13_0228|PF14_0083	1217.57		MAL13P1.118|PF13_0171	0.00254583
PF11_0438|PFB0830w	38395.5		PF13_0171|PF14_0334	0.0188607
PF10_0264|PFB0830w	4860.23		PFI0165c|PFI0215c	0.121036
PF14_0709|PFB0455w	9.61E+06		PF13_0353|PF14_0166	2.44873
PF13_0037|PFL0560c	4.62305		PFE1035c|PFL0695c	0.014397
PF14_0602|PFB0890c	2.0187		PF14_0341|PF14_0681	0.027392
PF13_0100|PF14_0681	0.0041834		PF13_0023|PF14_0541	88.772
PF11_0053|PFL2475w	2.87643		PF14_0248|PFI0880c	3.51887
PF10_0121|PF14_0022	1.11774		PF07_0059|PF13_0234	15.23
PF14_0297|PFE0630c	0.0166254		PF10_0169|PF11_0445	2.46E-05
PF13_0037|PFB0715w	2.85429		MAL13P1.186|PF14_0664	10.3568
PF11_0358|PF14_0100	1.29906		MAL13P1.86|PF14_0246	1.91109
PF14_0370|PFL0100c	1.97275		PFE0605c|PFL0580w	0.0243474
MAL13P1.14|PF14_0053	0.166231		PF14_0751|PFL1310c	3.46443
MAL13P1.221|PFE0475w	0.0382875		PF10_0053|PFE0605c	0.265708
PFB0290c|PFI1130c	10.6382		PF14_0448|PFE1050w	5.83737
MAL13P1.146|PFL0665c	6.99592		PF07_0059|PFB0290c	17.8174
PF14_0020|PFI1370c	0.834311		MAL13P1.292|PF11_0058	0.0402779
PF11_0454|PFD1055w	519381		PFB0295w|PFL0180w	0.101215
PF13_0341|PFD0245c	0.221733		PFB0505c|PFE0975c	0.122859
PF10_0294|PFD0755c	1.54292		PF14_0231|PF14_0323	0.10497
PFL0770w|PFL0900c	1.08496		PF13_0242|PFE1155c	0.202826
PFE0465c|PFI0685w	24.7193		PF11_0438|PFI0165c	0.0135639
PFI0530c|PFI1170c	0.482067		PF14_0589|PFE0215w	5.86951
PF07_0043|PFE0850c	44.4703		MAL13P1.82|PF13_0034	0.380884
PFI1130c|PFI1170c	3.15406		PF08_0095|PFL2475w	0.20431
PF10_0175|PF14_0697	0.0531667		MAL13P1.292|PF14_0681	0.0255982
PF13_0023|PF14_0100	0.793273		PF08_0048|PFI1670c	0.00224003
PF08_0076|PFE0850c	3749.2		PF13_0205|PFL1125w	18.2417
PFE0430w|PFI1020c	0.127344		PF13_0070|PFB0445c	2.98695
PF14_0331|PFI1365w	0.00472932		PF13_0242|PFD0245c	0.0472511
PF13_0157|PFL2010c	0.356723		PF10_0053|PF14_0563	0.0372227
PF14_0185|PFL0560c	61.0789		PF10_0407|PFE0660c	0.072517
PFL0330c|PFL1435c	44.4383		MAL13P1.148|PFE1155c	1.98824
PF10_0264|PF14_0627	435.856		PFD1055w|PFI0480w	0.0464683
MAL13P1.118|PFL0475w	1.04396		PF13_0353|PF14_0341	1.26321
MAL13P1.221|PF13_0040	0.694318		PF13_0121|PFE0765w	0.00856532
PF14_0352|PFD0245c	0.308417		PFI0380c|PFI1485c	0.0142755
PF13_0354|PF14_0589	7.91792		PF10_0407|PF14_0240	0.000478248
PF10_0053|PF14_0166	0.382994		PF14_0627|PFI0880c	0.670808
MAL13P1.47|PF13_0061	0.744679		PF10_0121|PF10_0360	0.000317488
PF14_0352|PFL2440w	0.786569		PF10_0210|PFD0245c	0.00489825
PF08_0075|PF11_0106	66.3099		MAL13P1.82|PF14_0295	0.263231
PF10_0086|PFB0290c	22.5816		PF13_0350|PF14_0295	0.0335545
PFB0455w|PFE0975c	53488.5		PF13_0350|PF14_0695	0.355134
MAL13P1.92|PF14_0709	1.02E+07		PF14_0020|PFD1055w	2.16659
PF11_0058|PFD0590c	0.0424799		PF08_0075|PFI0860c	0.0144113
PFE0975c|PFI0190w	5514.42		MAL13P1.186|PFB0295w	0.0443992
MAL13P1.301|PF14_0053	0.0740338		PF11_0145|PF14_0323	0.000103994
PF13_0132|PFE0850c	246.831		MAL8P1.58|PFE1390w	0.117119
PF08_0076|PF13_0224	12414.7		PFI0735c|PFI1130c	1.00873
PF08_0048|PF10_0123	0.798561		MAL13P1.301|PFL2485c	0.300409
PF11_0282|PF14_0695	1.09795		PF13_0353|PFL1310c	0.085
PF07_0080|PF08_0039	109792		PF10_0218|PF14_0183	0.0391827
PF10_0269|PF13_0023	20099.8		PFE0975c|PFE1035c	373.061
MAL13P1.322|PF11_0416	86.331		PFB0445c|PFL1725w	3.26993
MAL13P1.148|PFL0330c	25.6378		PF14_0150|PF14_0288	0.0117195
PFB0245c|PFL0100c	66.9043		PF10_0053|PFI0860c	0.796776
PF11_0097|PFI1340w	0.441292		MAL13P1.218|PFI0860c	0.413661
PF11_0395|PF14_0278	23.3888		PF14_0721|PFI0685w	0.0296524
PF11_0416|PFI0480w	1.73017		PF07_0027|PF10_0147	6.72755
PF10_0272|PF14_0296	185.684		PF11_0416|PF14_0368	0.0641245
PFI1130c|PFL0100c	0.363041		PF13_0034|PF14_0366	0.112765
PF08_0042|PFD0565c	0.12158		PF13_0049|PF14_0192	0.0629567
PF08_0042|PFL1525c	0.805457		PFI0165c|PFL0560c	5.81243
PF10_0252|PF13_0065	1.41464		PF14_0381|PFL1310c	0.176079
PF13_0287|PF13_0341	2.0139		PF14_0020|PF14_0297	0.0518614
PF10_0121|PF14_0297	0.0400193		PF07_0129|PF10_0086	0.210117
MAL13P1.209|PF14_0709	3.76E+07		PFE0630c|PFI1370c	0.0337025
MAL13P1.271|MAL13P1.47	0.0122753		PFE1155c|PFL2475w	2.31346
PF13_0177|PF14_0672	0.127728		PF14_0185|PF14_0368	0.0400856
PF13_0049|PF13_0129	1468.82		PFL0475w|PFL1155w	0.227639
PF11_0358|PF13_0157	15.4938		PF13_0345|PFE1050w	0.00575335
PF07_0088|PFE0850c	256.596		MAL13P1.86|PF11_0427	0.0717633
MAL13P1.148|PF08_0042	3.82331		PF14_0240|PFE0430w	0.0109274
PF13_0341|PFI0685w	0.0659938		PF14_0296|PFB0420w	0.00426539
PF13_0205|PFI1240c	2.13337		PF10_0147|PF14_0083	1.5606
PF13_0065|PFI0735c	0.0557047		PFL0100c|PFL2510w	0.0545186
PF13_0177|PF14_0695	0.0597517		PFD0311w|PFI1125c	0.385334
PF07_0073|PF08_0011	0.379166		MAL13P1.86|PF10_0322	0.269223
PF10_0121|PF14_0150	2.4607		PFI1340w|PFL0725w	0.246695
PF11_0106|PF14_0709	7.78E+06		PF14_0187|PFB0220w	0.191244
PF10_0289|PFD1060w	0.29382		PF13_0346|PF14_0323	262.733
PF10_0123|PF11_0445	1.7812		PF08_0076|PFI0860c	8.31E-07
PF10_0289|PFE1390w	0.662733		MAL13P1.186|PF13_0100	0.23402
PFE0430w|PFL0100c	0.909156		PF10_0218|PFI1485c	0.174756
PF10_0269|PF11_0282	375.264		PF14_0366|PFE0765w	0.0361304
PF14_0370|PFL1310c	6.34581		PF14_0774|PFI1170c	0.000873341
MAL13P1.14|PF14_0297	0.448836		PF14_0192|PFI0880c	0.00134329
PF07_0088|PF14_0585	397.718		PF14_0563|PFL0285w	0.122465
PF13_0157|PFD0755c	34.3462		PF14_0020|PFD0755c	0.463558
PFE0215w|PFL0330c	16.5237		MAL13P1.281|PFB0795w	1.57943
MAL8P1.125|PFL0770w	0.229445		PF14_0240|PFI0480w	0.00154264
MAL8P1.22|PF11_0483	0.0451305		PF14_0627|PF14_0641	0.000102513
MAL13P1.14|PF13_0177	0.218477		PFI0735c|PFI1340w	0.0880593
PF11_0358|PF14_0563	4.75568		PF10_0264|PF14_0370	0.0573972
PF10_0334|PF13_0130	0.406016		PF14_0370|PFE0765w	0.17945
PF14_0448|PFL2055w	6354.21		PF14_0370|PF14_0415	0.0352505
PF10_0334|PFI1365w	0.136247		PF11_0145|PFL2475w	0.0968847
PF08_0076|PF10_0264	1552.44		PFE0970w|PFL2465c	0.780894
PF11_0065|PF13_0224	1316.52		PFD0245c|PFL0285w	0.100076
PF07_0027|PFI1020c	2988.18		PF10_0155|PFB0420w	6.19E-05
PFB0795w|PFI0735c	0.0659865		PF14_0246|PFE0585c	0.746125
MAL13P1.119|PFL2010c	0.529637		PF13_0205|PFI1670c	0.512251
PF10_0123|PFL2010c	0.0770592		PF07_0043|PF13_0143	0.154126
PF10_0294|PF13_0287	1.9122		MAL13P1.281|PFE1050w	0.0593235
PF14_0150|PFL0100c	0.634023		PF10_0289|PFD0311w	0.295148
PF10_0289|PFB0715w	5.08411		PF14_0381|PF14_0641	0.0122549
PF13_0143|PF14_0511	0.128334		PFE0845c|PFI1485c	2.75E-06
MAL13P1.146|PFD0565c	0.725148		PF10_0137|PF14_0297	0.428094
MAL13P1.146|PFI1420w	0.582882		PF10_0154|PF14_0323	0.00269152
PF11_0395|PF14_0150	5.45667		PFD0980w|PFE1035c	1.49264
PF14_0563|PFL0560c	4.27491		MAL13P1.119|PF11_0438	0.0718204
PF13_0034|PF14_0541	0.681188		PF14_0366|PFI1105w	0.0440714
PF10_0289|PF14_0278	0.372162		MAL13P1.231|PF11_0053	0.0175734
PF10_0269|PF14_0053	1.31963		PF10_0086|PF13_0268	8.24305
PF10_0121|PF13_0330	0.211376		PF14_0185|PFL2510w	0.0118678
PF07_0088|PF14_0083	73600.5		MAL13P1.209|PF14_0774	0.000478235
PFB0290c|PFE0465c	52.9283		PF13_0157|PF14_0373	0.494652
PF07_0079|PF11_0438	28.5466		PF11_0416|PFL0725w	1.31206
PF11_0058|PF14_0183	0.0257282		MAL13P1.221|PF14_0627	0.0140302
PF10_0123|PFE0215w	2.98804		PF10_0269|PFD0311w	175.258
PF13_0157|PFL1435c	0.207669		PF13_0170|PF14_0246	1.98578
PF11_0260|PF11_0272	15142.2		PF11_0053|PF14_0641	0.00539132
PF10_0264|PF14_0391	439.078		PFE1030c|PFL2475w	0.575718
PFI1130c|PFL0475w	0.618251		PF11_0416|PF13_0354	0.419119
PF13_0353|PFL2510w	290.118		MAL13P1.119|PF13_0234	0.879901
MAL7P1.113|PFE0465c	24.0536		PFB0695c|PFL0180w	1.71277
PF11_0395|PF14_0183	1.7691		PF14_0508|PFE0225w	0.0059111
PF11_0106|PF14_0205	976002		MAL13P1.119|PF11_0260	0.069984
PF14_0183|PFI0480w	0.219372		PF14_0370|PF14_0681	0.675959
PF14_0183|PFL0100c	0.376112		PF14_0597|PFD1055w	6.76141
PF13_0349|PFI1020c	2.87368		PFE0605c|PFL0665c	0.312325
PF11_0312|PFC0200w	5187.91		PF14_0508|PF14_0585	0.000482431
PFE0585c|PFE0765w	0.193117		MAL13P1.271|PF14_0352	1.07305
PF07_0043|PF14_0709	1.27E+06		PF14_0166|PFB0685c	1.61306
PFE0630c|PFI0685w	0.0217092		PF07_0059|PF14_0373	1.04E-05
PFC0200w|PFE0845c	323.237		MAL13P1.301|MAL7P1.130	0.107394
PF14_0022|PFI0910w	0.138256		PF13_0014|PFD0565c	0.00712863
PF14_0615|PFB0795w	0.00547217		PF10_0147|PF14_0598	0.0253519
MAL7P1.75|PF14_0615	42.2203		PF13_0353|PFE1035c	0.00118951
PFD1060w|PFL0580w	0.727343		PF10_0407|PFE0765w	0.00697748
PF10_0294|PFB0860c	21.9642		MAL13P1.271|PF13_0341	0.0464139
PF13_0349|PFI1420w	1758.78		PF11_0270|PF13_0070	0.679088
PF08_0095|PFL1125w	0.471546		PF13_0353|PF14_0352	0.259438
PF10_0407|PFI1105w	0.0482831		PF11_0181|PF14_0541	0.0161112
PFD0565c|PFE0215w	2.40528		PF10_0038|PF14_0192	0.00183837
PFE0205w|PFL0475w	0.299818		PF11_0412|PFI1485c	0.0785772
MAL13P1.146|PFL2475w	0.0423697		PF14_0323|PFL0780w	0.000283744
MAL13P1.301|PFI1420w	0.0543469		PF10_0407|PFI0215c	0.00357806
PF11_0053|PFL0475w	3.71736		PF14_0541|PFD1060w	0.0098277
PF08_0048|PF11_0416	0.716177		PF10_0360|PF14_0428	0.151547
PF13_0037|PFB0860c	0.996139		PFI1110w|PFL0475w	7.12235
PF10_0123|PFE0465c	2.21717		PF10_0407|PF14_0368	0.00669761
PF14_0083|PFE0845c	11170.2		PF14_0602|PFL0180w	5.73836
PF14_0296|PFB0455w	18411.1		PFE0605c|PFI1365w	0.00229861
PF07_0073|PFL0900c	0.708455		PF10_0043|PF11_0445	0.271498
PF11_0282|PFI1170c	0.399729		PFI1170c|PFL0100c	0.0123784
MAL13P1.146|PF13_0023	21.7521		PF13_0350|PFI0960w	0.0250795
MAL13P1.166|PF13_0341	0.0975974		MAL13P1.231|PFL0725w	0.0342572
PF11_0065|PFD1055w	1789.54		PFE0215w|PFI1340w	0.171002
PF08_0045|PF13_0229	2.57073		MAL13P1.213|PF10_0245	3.21123
PF08_0042|PF13_0341	0.77299		PFE0465c|PFI1485c	18.2687
PF13_0330|PF14_0185	0.06308		PF14_0083|PF14_0368	3131.13
PF07_0027|PF13_0349	417073		PFD0311w|PFL1725w	0.0407451
PFE0430w|PFE0465c	64.3044		PF14_0579|PFE0765w	0.00196921
PF10_0289|PFB0295w	1.10561		PF07_0073|PF13_0353	0.195911
PFE0215w|PFL0665c	0.914508		PFB0420w|PFL1940w	0.00013867
PF13_0287|PFI1420w	1.04762		PF14_0563|PFI0880c	0.000863334
PF13_0143|PFL0665c	55.4929		PF13_0177|PF14_0286	0.0582286
PF13_0034|PF13_0065	0.076622		MAL13P1.166|PFB0420w	0.0365228
PF08_0039|PF13_0213	802.707		PF10_0360|PFL1185c	0.0419061
PFB0245c|PFE1035c	8717.85		PFD0085c|PFE0715w	0.0731685
MAL13P1.209|MAL13P1.327	7887.15		PFE1390w|PFL0480w	1.64152
PF13_0330|PFI1420w	0.00593636		PF14_0141|PFI0735c	0.0561374
PF13_0121|PFD0285c	0.0362109		MAL13P1.166|PF11_0295	0.0403456
PF14_0185|PFL0475w	7.94881		PF11_0483|PFE0660c	0.00389306
PF14_0296|PFB0830w	45557.9		MAL13P1.118|PF13_0045	0.0320235
PF14_0278|PFL0580w	0.545578		PF14_0288|PF14_0428	0.000206136
PF10_0086|PF11_0358	1.27185		MAL7P1.151|PFL2010c	0.0370806
PF08_0045|PFI0215c	0.203514		PFI1170c|PFL0035c	0.0422339
PF14_0185|PF14_0297	0.96667		PF07_0059|PFD0085c	0.428038
PF13_0349|PFL2465c	750.398		MAL13P1.82|PF13_0070	0.0112439
MAL7P1.113|PFL2440w	1.53957		PF14_0150|PF14_0627	2.03211
PF11_0043|PFE0845c	876480		PFE1390w|PFI1170c	0.490716
PF11_0358|PFL1435c	18.2996		PF10_0147|PFE0225w	1.02713
PFI1420w|PFL1310c	1.09761		PF13_0353|PF14_0448	0.0189723
PF14_0022|PFL0560c	2.79814		PF14_0323|PFE0430w	0.000476969
PF10_0165|PFD0245c	1.97354		PF11_0181|PFE0965c	0.0252378
MAL13P1.221|PF10_0154	0.183147		PF14_0681|PFE0970w	0.00110153
PF07_0043|PF07_0079	1672.27		MAL13P1.271|PF10_0137	0.00504273
PF11_0065|PFC0200w	196.761		PF08_0048|PF13_0130	0.0081421
PF08_0048|PF10_0154	0.779435		MAL13P1.118|PFE0765w	0.216809
MAL13P1.119|PF10_0121	0.497677		PF10_0187|PFE0430w	1.09147
PF13_0014|PF13_0213	67.0432		MAL13P1.119|PF11_0454	1.92E-07
PF10_0264|PF13_0014	73.7773		PF13_0257|PF14_0288	0.882684
PFE0430w|PFE1390w	3.61374		PF14_0508|PFL2010c	0.0163919
PFE0850c|PFE0975c	1090.54		PFI0860c|PFI1170c	0.0613407
PFI0530c|PFI1420w	1.27975		PF14_0563|PFB0525w	0.467818
PFB0830w|PFE0185c	68926.7		PF14_0373|PFI1485c	2.83E-06
PF07_0080|PFD1055w	55924.6		PF08_0048|PF14_0541	0.0346099
PF11_0053|PFE1390w	1.01939		PF14_0183|PF14_0246	1.89925
PF11_0445|PFB0245c	70.6794		PF07_0059|PFB0445c	0.29696
PFE0205w|PFL2440w	2.95892		PF14_0597|PFE0845c	0.0111294
PF14_0370|PFB0290c	1.46183		PFB0695c|PFI0480w	1.42059
PF11_0097|PF13_0229	0.125794		PF14_0508|PFI1420w	0.00974739
PF08_0039|PF14_0579	6316.69		PF14_0187|PF14_0641	0.000724352
PF13_0330|PFI0480w	0.0441175		MAL13P1.92|PFB0795w	0.0173652
PFB0290c|PFL2010c	0.0729511		PFC0200w|PFI0215c	0.133648
PF10_0407|PF14_0598	0.00353578		MAL8P1.58|PFB0860c	0.0417824
PF11_0270|PF14_0428	0.343834		PFE1050w|PFL0560c	0.351196
MAL13P1.221|PF10_0269	1.28622		PF07_0043|PFL0960w	0.047102
PF14_0192|PFE0605c	0.0309292		PF13_0287|PF14_0381	0.00245074
PF10_0289|PF14_0022	0.0818624		MAL13P1.148|PF10_0053	3.73088
PFD0245c|PFE0205w	0.218671		PF13_0346|PFE1155c	0.0899487
PF10_0269|PF14_0150	2.85722		PF14_0166|PFL1435c	1.98148
PF10_0187|PFE0810c	213706		MAL13P1.213|PFB0685c	0.558667
PF14_0205|PFE0845c	3914.82		MAL13P1.82|PFL1350w	0.20234
PF11_0053|PFI1420w	79.0965		PF10_0225|PFB0420w	0.00183225
PF07_0027|PFE0465c	1.32E+06		PFI0190w|PFI0685w	0.000151826
PF11_0412|PFB0795w	1.25023		PF14_0508|PFB0420w	0.068398
MAL13P1.118|PF11_0416	0.381928		PF08_0076|PFL0100c	0.000172793
PF08_0048|PF14_0352	0.210707		PF14_0097|PFE1390w	0.717138
PF11_0445|PFL1310c	0.0989355		PFB0220w|PFI1365w	0.155851
PF14_0341|PFD0660w	0.160476		PF13_0100|PFI0860c	0.184645
PFE1390w|PFL0475w	0.00526982		PF14_0231|PFI0735c	0.0502612
PF14_0297|PFE0465c	80.8883		PF11_0097|PFB0860c	0.0850723
PF13_0349|PF14_0022	2.04988		PF13_0037|PF14_0187	0.221418
PFE0465c|PFL0475w	8.27656		PFB0525w|PFI0480w	0.5789
PF13_0065|PF14_0541	5.6827		PFD0755c|PFE0300c	44.9597
MAL13P1.213|PF13_0341	21856.5		PF13_0224|PF13_0350	0.0391507
PF11_0445|PF14_0185	0.531306		PF13_0316|PFL2010c	0.00272625
PF08_0132|PF10_0123	0.211102		MAL13P1.213|PFI1340w	1.99549
PF13_0341|PFL1525c	7.73313		PF13_0349|PFL1725w	0.0169618
MAL13P1.327|PF13_0224	347.917		PFI1310w|PFL0725w	0.292486
MAL13P1.148|PFE0430w	3.36573		PF07_0080|PFE0970w	0.911223
PF10_0269|PFE0430w	0.275814		PF11_0145|PF13_0269	0.00100726
PF14_0598|PFD0660w	13.854		PF13_0129|PFE0970w	3.60334
PFE1035c|PFE1080w	0.791688		PFE0850c|PFI0910w	0.000852345
PF13_0345|PFI1110w	0.764025		MAL13P1.166|PF10_0210	0.0176167
MAL13P1.209|PF13_0268	4089.95		MAL13P1.82|PF14_0641	0.0004749
PF14_0100|PFL0665c	2.29508		PFL0180w|PFL0665c	0.0568315
PF11_0358|PFI1020c	0.89038		PF13_0353|PFD0311w	0.067681
PF11_0270|PFB0525w	0.617463		PFI1020c|PFI1485c	2.44732
MAL13P1.322|PFB0860c	1.00944		PFI0860c|PFL0695c	0.0891654
PF11_0272|PFL2055w	1242.56		PFE0485w|PFI0685w	4.17874
PF13_0341|PFL2465c	1397.18		PF11_0058|PF14_0341	0.381606
PFB0715w|PFE1080w	2.86965		PF08_0048|PF14_0391	0.101445
PF11_0157|PF14_0681	0.000827664		PF11_0445|PF14_0709	0.674375
MAL13P1.166|PF14_0370	0.558682		PF07_0059|PF14_0150	0.0566979
MAL13P1.14|PFL0665c	1.25682		PF11_0272|PF14_0246	0.0363564
PF10_0322|PFL0900c	0.890941		PF10_0252|PF14_0083	44.0118
PF14_0366|PFI0420c	0.077046		PFI0735c|PFL1525c	1.02891
PFL0035c|PFL2570w	1.48378		PF10_0147|PF14_0230	0.246088
PF11_0312|PF13_0316	431985		PF13_0070|PFD0565c	0.07632
MAL13P1.14|PFL2440w	4.10588		PF11_0097|PF14_0477	0.187376
PF14_0448|PFE0845c	297.339		PF13_0045|PFI0685w	0.0106766
PF11_0272|PFD1055w	1006.83		PF11_0051|PFI1365w	0.00759005
PF14_0352|PFB0445c	4.42654		PF13_0350|PFI1110w	0.0594641
MAL13P1.301|PF13_0037	0.538669		PFE0970w|PFI1485c	0.0318533
PF11_0058|PFI0685w	0.0478097		MAL13P1.47|PF11_0145	0.349969
PF13_0037|PFD1060w	2.18251		PF13_0037|PF13_0066	0.0610991
PF11_0065|PF13_0132	1.47876		PF14_0664|PFL0475w	0.322048
MAL13P1.119|PF14_0022	0.493637		PF13_0170|PFI1365w	0.0115617
MAL13P1.14|PFI1420w	2.0751		PF14_0246|PF14_0697	0.0977581
PF10_0086|PFI0530c	5.05638		PF07_0079|PFB0795w	0.0119014
PFE0730c|PFI1105w	0.060214		MAL8P1.22|PF14_0183	0.380023
PF13_0040|PFL2465c	0.309002		MAL8P1.58|PFE0975c	0.0227882
PFI0530c|PFL0665c	2.48226		PF07_0043|PF11_0270	0.00738199
PF11_0282|PFE0660c	38.828		PF13_0121|PF14_0370	0.0491834
PF08_0048|PF14_0278	12.3404		PF11_0445|PFI1370c	0.0212286
PF08_0039|PF13_0268	156.605		PF07_0043|PF14_0672	0.0284216
PF14_0695|PFI0480w	0.44395		PF10_0175|PF13_0350	0.635127
PF13_0100|PF13_0269	0.00511249		PF11_0301|PF14_0563	0.0693383
PF14_0150|PFB0860c	0.41305		MAL13P1.166|PF13_0140	0.0222599
PF13_0229|PF14_0295	0.212744		PF13_0100|PFD0755c	2.18122
PF11_0106|PF14_0141	48.2859		MAL13P1.322|PFB0795w	1.43663
PF10_0154|PFD0755c	0.639307		PFB0830w|PFD0245c	2.76E-05
MAL13P1.221|PF14_0602	0.0445711		PFI1485c|PFL1540c	3.36604
PF14_0563|PFD0565c	0.150106		PF10_0086|PF13_0044	0.625931
PF11_0058|PFI1020c	0.231375		PF10_0086|PFI1365w	0.00228445
MAL13P1.301|PFL2010c	1.36914		PF14_0381|PFB0715w	0.533268
PF14_0563|PFB0715w	0.210142		PF10_0147|PF14_0709	0.0104388
PF13_0330|PFL0330c	2.2308		PFD1060w|PFE1155c	0.473672
PFB0445c|PFL0580w	5.07706		PF14_0334|PFL0580w	0.570114
PF14_0695|PFI1420w	46.7577		PFE0630c|PFL1525c	0.188041
PF13_0143|PFL0330c	13.5377		PF14_0721|PFE1390w	0.0566306
MAL13P1.148|PFI0530c	2.28824		PFE1050w|PFL1540c	0.0600213
PF10_0165|PFB0290c	25.0376		PFB0445c|PFE1030c	0.348618
PF13_0143|PF13_0349	1.0169		PF14_0602|PFB0505c	3.02085
PFE0810c|PFI0190w	6490.89		PF10_0322|PF14_0368	0.00163199
PF13_0316|PF14_0205	9810.94		PF14_0541|PFB0860c	0.00536665
PF13_0213|PF13_0316	6.21076		PFI0165c|PFI1310w	26.9693
PF14_0097|PF14_0323	0.00173662		PF13_0346|PFI1485c	0.0145018
PF13_0037|PFB0445c	0.633429		PF07_0059|PF10_0155	2.12377
PF14_0286|PFI1310w	0.0458411		PF14_0370|PFE0585c	0.347772
PF13_0170|PFL0480w	0.0570405		PF08_0075|PFE0970w	0.364194
PF11_0358|PFD1060w	5.98153		PF10_0272|PFE1155c	0.173034
PF14_0185|PFD0565c	8.39264		PF13_0130|PFI0910w	0.00788842
PF11_0358|PFL2010c	3.92352		PF07_0043|PF11_0445	0.000784082
PF13_0049|PF13_0171	3505.41		PF13_0023|PF14_0323	0.0117644
PFD1060w|PFL1435c	24.7843		PFI0685w|PFL0900c	0.195722
PF11_0058|PFL1310c	0.00217838		PF14_0709|PFE0660c	9.60161
MAL13P1.92|PF07_0088	170.396		MAL13P1.86|PF14_0198	3.75867
PF14_0695|PFL0560c	1.1036		PF11_0427|PF14_0774	0.00358133
PF14_0183|PFB0245c	20.8755		PF13_0100|PFL0180w	0.00362398
PF08_0075|PF13_0129	55.6295		PF10_0340|PFL1435c	6.37042
PF14_0508|PFI1310w	0.0350697		PFD0311w|PFI0880c	0.012635
PFB0830w|PFL2055w	79117.6		PF14_0150|PFE0970w	0.0453706
PF11_0106|PF11_0438	39617.2		PFL0035c|PFL0900c	1.17175
PF13_0227|PF14_0288	3.09108		PF14_0774|PFE0765w	0.0729629
PF14_0297|PFL1310c	0.222975		PF13_0177|PFD0311w	0.0832285
PF11_0282|PF13_0341	62.0155		PF13_0070|PFE1080w	0.145877
PFE0430w|PFL0580w	0.0478481		MAL13P1.14|PFE0660c	0.00717921
PF13_0227|PF14_0248	18.7987		PF13_0171|PFI0165c	0.00982846
MAL13P1.209|PF14_0240	9653.82		PF10_0147|PFD0311w	0.179113
MAL13P1.221|PF13_0023	44.8016		PF14_0774|PFL0180w	0.00315335
PF13_0100|PFL0780w	0.00920968		PF14_0192|PFL2055w	0.00789179
PF10_0149|PF13_0170	0.167195		PF14_0370|PFE0850c	0.000362216
PFE0850c|PFE1005w	1891.85		PF11_0145|PFL0180w	0.000431044
PF10_0407|PFD0660w	0.0171569		PF11_0483|PF13_0227	2.08136
PF07_0080|PF10_0272	1359.27		PF14_0520|PFI0480w	0.0107074
PF13_0242|PFE0605c	0.0240248		PF10_0245|PF14_0597	0.0219231
MAL13P1.301|PF07_0027	151.652		PFC0200w|PFE0715w	6.50E-07
PF13_0330|PFI1130c	0.333132		MAL13P1.213|PF11_0301	20.3795
PFD0245c|PFL2010c	0.391143		PFE1035c|PFI0880c	0.024369
PFD0565c|PFL2475w	1.3088		PF13_0205|PF14_0681	0.676588
PF11_0312|PF14_0579	98783.9		PF13_0316|PFE0630c	0.0570263
PF14_0391|PFE0350c	12.4345		PF11_0106|PF14_0381	0.000686559
MAL7P1.75|PFI1670c	22.1491		PF13_0129|PFE0205w	0.00839729
PFI0530c|PFI0860c	0.284413		PFB0245c|PFC0200w	22.228
PF08_0048|PF14_0672	1.15943		PFI1670c|PFL0180w	0.140086
PFB0890c|PFD0590c	0.18064		MAL7P1.151|PFE1005w	0.0159345
PFB0245c|PFB0715w	80.441		PF14_0520|PFI1670c	0.29686
PF14_0053|PFI0910w	0.231488		PF14_0185|PF14_0198	12.3789
PFB0455w|PFE0185c	32486.4		MAL7P1.113|PF10_0340	0.466475
PF10_0272|PF14_0448	117.914		PF08_0045|PF14_0477	0.715846
PF14_0695|PFE0465c	4.87509		PFE0430w|PFI1240c	1.22961
PF13_0262|PF14_0428	1.44971		PF14_0381|PF14_0751	0.0481418
MAL13P1.148|PFD1060w	11.9614		PF14_0681|PFL1880w	0.00988669
PF11_0058|PF13_0040	0.296049		PF14_0288|PF14_0672	0.0393936
PFB0295w|PFE0715w	0.450211		PF08_0132|PF11_0058	0.00309575
PF10_0086|PFL0580w	0.240687		PFB0445c|PFI1240c	0.808723
PF11_0181|PFE0715w	2.01913		PFB0420w|PFI0190w	0.000755112
PF08_0075|PF14_0240	3130.63		PF11_0058|PFI1340w	0.0116242
PF14_0602|PFD0565c	2.49479		PF10_0360|PFL2055w	0.00719214
PFB0695c|PFL2570w	3.72205		PF14_0187|PF14_0240	24.502
PF13_0065|PFE0970w	0.0181753		PF11_0181|PFB0685c	2.06101
PF10_0275|PF13_0170	0.265643		MAL13P1.231|PFI0420c	0.426569
PF10_0187|PF13_0316	530.396		MAL13P1.221|PF14_0664	0.0541013
PF07_0088|PF13_0132	751.052		PFC0200w|PFE1250w	0.0386263
PFB0295w|PFD0590c	0.618195		PF14_0448|PFE1155c	0.239236
PF11_0395|PFI0530c	17.4866		PF13_0034|PFB0525w	2.03556
PF10_0252|PF14_0721	0.150146		PFD0755c|PFI1310w	1.01752
PF10_0269|PF14_0563	0.510248		PF14_0323|PFL0330c	0.000912663
MAL13P1.327|PFE0185c	18956.8		PF13_0330|PFL1880w	0.0318945
PF11_0454|PF13_0213	12730.7		PF13_0353|PFI1485c	0.898792
PFD0590c|PFL1435c	36.2772		PF14_0370|PFE0300c	0.963395
PF10_0272|PF13_0346	500.327		PF13_0330|PF13_0345	0.0257528
PF13_0205|PF13_0257	1.35726		PF14_0020|PF14_0183	0.050501
PF14_0585|PFB0455w	1.22E+06		PF10_0340|PFI0165c	5.02254
PF14_0150|PF14_0183	0.218127		PF14_0381|PFB0455w	2.19E-07
PF10_0038|PFE0845c	10136.6		PF11_0260|PFI0735c	134.313
PF10_0272|PF11_0272	82.4708		PFE0975c|PFL0180w	0.00538477
PF11_0395|PFE1035c	0.766167		PFE0205w|PFE0810c	0.000215258
PF11_0058|PFE1080w	0.253967		PFL0475w|PFL1125w	1.55805
MAL13P1.221|PFL1350w	0.0555068		PF14_0192|PF14_0589	0.0280418
PF10_0123|PFD1060w	1.72792		PF14_0681|PFI0925w	0.00623306
PF13_0349|PFL0100c	0.233216		MAL13P1.118|MAL13P1.218	0.416461
MAL13P1.148|PF14_0053	0.195475		MAL13P1.221|PF13_0171	0.0370632
PF11_0270|PF14_0166	0.24142		PF14_0641|PFL0035c	0.328382
PF13_0044|PFI1310w	17.6978		PF08_0042|PFB0685c	0.172534
MAL13P1.86|PF13_0253	0.077536		MAL13P1.213|PF13_0100	3.8094
PF10_0086|PF11_0416	0.138187		PF07_0080|PF10_0252	3085.61
PF14_0695|PFD0245c	0.918426		PF14_0391|PFD0565c	0.233929
PF13_0227|PFE1155c	6.73241		MAL13P1.148|PF14_0589	6.23981
PF14_0166|PFL0770w	0.86593		PF14_0508|PF14_0664	0.408183
PFL0330c|PFL1310c	5.41943		PF11_0412|PFL0035c	0.120099
MAL13P1.118|PF10_0154	0.283848		PF11_0157|PF14_0183	0.112213
PF13_0023|PF14_0278	3.58581		MAL13P1.213|PF07_0079	5884.56
PF10_0334|PF13_0061	1.28387		PF13_0350|PFL1125w	0.466901
PF10_0086|PF14_0278	0.585328		PF08_0048|PFL0035c	0.877624
PF14_0695|PFB0245c	50.997		MAL7P1.113|PFC0200w	8.69E-05
PFB0685c|PFL1880w	0.378285		PF13_0179|PFB0685c	0.166856
MAL13P1.118|PFE1035c	0.0189077		PF10_0210|PFE0970w	0.48242
PF13_0049|PF13_0224	36449.3		PF10_0210|PFE1155c	0.00813404
PF14_0185|PFD0245c	6.94719		PF11_0270|PF13_0350	0.266383
MAL13P1.221|PFB0525w	0.0870476		MAL13P1.301|PF13_0034	0.218865
PF14_0352|PFE1080w	0.322232		PFB0505c|PFE0850c	0.00580884
PF14_0352|PFL2010c	0.15125		PF14_0589|PF14_0681	1.00503
PF13_0143|PF14_0602	0.133792		PF07_0073|PF13_0070	0.258525
PF08_0042|PF13_0037	2.81057		MAL13P1.209|PFL1310c	1.52E-06
PFE0430w|PFL2475w	2.62456		PF14_0373|PFD0245c	0.00179223
PFE0215w|PFL0475w	0.312281		MAL13P1.221|PFL0725w	0.0204017
MAL13P1.209|PF14_0448	540.065		PF14_0598|PFD0311w	0.391313
MAL13P1.118|PF13_0040	0.9375		PF14_0297|PFL0780w	0.241297
PF07_0043|PF13_0045	1.00E+07		PF11_0301|PF14_0334	0.0717269
PF13_0157|PF13_0341	1.57034		PFE1155c|PFI0480w	0.324126
PF10_0294|PF11_0053	1.22508		PF14_0511|PFE1005w	0.00153861
PF11_0051|PF13_0179	5.67124		PF08_0045|PF14_0278	2.25989
PF13_0330|PF14_0695	0.23158		PFE0630c|PFL1435c	0.513581
MAL13P1.301|PFB0245c	0.176621		MAL13P1.335|PF11_0058	0.195469
PF14_0709|PFB0830w	1.19E+08		PF13_0179|PF14_0323	4.46E-05
PF13_0341|PFI1130c	18.6054		PFL0100c|PFL1185c	0.286634
MAL13P1.221|PF14_0297	0.0186358		PF10_0218|PF14_0323	0.000102399
PF13_0177|PF14_0563	0.0210979		PF13_0179|PF14_0278	4.18051
PF14_0053|PFE0205w	0.0717432		PF14_0477|PFE0305w	0.111812
PF10_0225|PF13_0341	1.82633		PFD0980w|PFL0475w	0.373308
PF13_0170|PFI1110w	0.47512		PF10_0043|PF14_0150	280.058
PF14_0331|PFI0735c	1.48922		PF14_0323|PF14_0641	7.95E-08
PF13_0037|PF14_0278	11.8182		PFE0975c|PFI1340w	0.0996074
MAL13P1.146|PF14_0366	2.81898		MAL13P1.86|PFL1880w	0.321637
PF13_0257|PFL1185c	2.8273		MAL13P1.221|PF14_0751	0.0778862
PFE0465c|PFI0480w	34.5284		PF13_0287|PFB0420w	0.000160698
PF07_0027|PF10_0154	7405.2		PFB0715w|PFE1005w	3.68346
PF14_0100|PFI1170c	1.04685		PF11_0295|PF13_0177	0.0613716
MAL7P1.113|PFL0580w	0.0381187		MAL13P1.292|PFD0311w	0.1022
PF11_0427|PFL0695c	0.0905171		PF14_0664|PFE0430w	6.73564
PF10_0289|PFE0430w	0.166746		PF08_0042|PF10_0043	0.0113826
PF10_0289|PFI1130c	1.01503		PFL0665c|PFL0785c	84.1693
PFD1060w|PFI0480w	75.0777		MAL13P1.118|PF13_0253	0.035557
PFE0475w|PFE0715w	0.303776		MAL7P1.130|PF14_0641	0.000318807
PF14_0709|PFE0300c	5047.12		MAL13P1.146|PFE0970w	0.038596
PF11_0282|PFB0245c	13.7086		PF11_0416|PF14_0641	0.0608622
PF08_0042|PFE0205w	0.967639		PF10_0225|PFE0215w	0.232479
PF07_0088|PF11_0272	1383.79		PFC0200w|PFL0695c	0.00862262
PF11_0097|PF14_0664	0.030801		PF13_0044|PFI0735c	1.4049
PF14_0053|PFE0630c	0.591684		PFD0311w|PFL1185c	1.35108
PF10_0154|PF11_0058	2.46115		PF07_0129|PFE1050w	0.227335
MAL13P1.148|PF13_0287	0.192038		PF14_0664|PFI1170c	0.14847
PF14_0697|PFE0660c	0.164941		PF13_0061|PF13_0070	0.127486
PF07_0079|PF11_0312	5907.2		MAL13P1.301|PF10_0407	0.0778095
PFD1055w|PFE0850c	207.259		PF11_0301|PFE0975c	4.22832
PF10_0340|PF13_0257	5.15763		PF14_0381|PFD0311w	0.00288749
PF13_0034|PF14_0373	0.0312942		PF08_0077|PF13_0037	0.00429137
PF14_0278|PFD0590c	17.0688		PFB0715w|PFI1670c	3.76821
PFB0715w|PFI0910w	1.716		PF11_0106|PFI1670c	22.2188
PF13_0143|PFE0205w	0.100723		PF13_0345|PFI0685w	0.0357178
PF10_0187|PF14_0240	1.97E+06		PF14_0368|PFB0445c	0.83086
PF11_0395|PFE1390w	0.134486		PF14_0477|PFL0725w	0.04803
PF13_0349|PFI1130c	52.8265		PF14_0370|PF14_0579	0.268928
PF11_0272|PFE0845c	440.908		PFE0850c|PFL2465c	43.9306
PFB0290c|PFL0100c	3.55078		PF14_0341|PFE0850c	0.523713
PF11_0454|PFE0975c	190391		PF13_0065|PF14_0366	0.0294675
PFI0530c|PFI0685w	0.366401		PF11_0043|PF14_0183	0.000168197
MAL13P1.281|PF11_0270	0.476951		PFD1060w|PFE0630c	0.0912074
MAL13P1.146|PFB0245c	4.85104		MAL13P1.166|PF13_0034	0.241947
PF13_0132|PF14_0391	17884.3		PF14_0627|PFB0795w	0.0110194
PFB0715w|PFL0475w	0.862811		PF14_0230|PFL2010c	0.0303473
MAL13P1.146|PF13_0341	0.604866		PF13_0066|PFE0850c	0.0212692
PF07_0079|PF14_0296	48.3285		PF11_0295|PFE0765w	0.00763037
PF10_0187|PFB0885w	1.42E+07		MAL8P1.125|PFL0725w	0.214401
PF08_0048|PF10_0121	0.016055		MAL13P1.119|PF13_0121	0.0718331
PF07_0043|PF10_0043	7796.31		PFB0420w|PFL1920c	7.73E-07
PFB0245c|PFI1020c	12.4129		MAL7P1.75|PFL0180w	0.00844531
PF13_0287|PFL0100c	0.00568252		PF14_0020|PFB0890c	2.2416
MAL13P1.118|PF13_0287	0.151205		PFD0660w|PFE0605c	0.130543
MAL13P1.14|PFI0530c	1.6063		MAL13P1.271|PFL1940w	0.000110383
PF11_0358|PF14_0022	1.03832		PFI1365w|PFL0330c	0.150746
MAL13P1.14|PFI0860c	3.79252		PF11_0058|PF13_0257	0.0111568
PF13_0171|PF14_0230	58.9533		PF14_0697|PFB0445c	2.09503
PF13_0179|PFL0900c	1.28499		PF14_0288|PFD0285c	0.00372172
PF14_0672|PFE0430w	0.970004		MAL13P1.47|PFC0200w	0.528308
PF10_0123|PF11_0395	0.66813		PF08_0048|PF11_0412	0.0238716
MAL13P1.148|PF07_0027	6935.77		PFI0685w|PFI0910w	1.49522
PFL1125w|PFL1155w	0.447725		PF14_0323|PFI1340w	1.67E-07
PF14_0695|PFL1310c	1.9502		PF14_0477|PFI1130c	0.634443
PF13_0242|PF14_0187	0.143372		PF10_0322|PF14_0681	0.0257015
PF14_0448|PFB0830w	655.213		PFD0565c|PFL1920c	0.0010684
PF11_0043|PFD1055w	1402.19		PF14_0761|PFL0285w	0.1022
PF08_0076|PFE0975c	74431.8		MAL13P1.326|PFI1365w	0.0453035
PF13_0061|PF14_0288	0.392353		PF14_0185|PFB0695c	13.0297
MAL13P1.209|PF13_0049	18761.1		PF11_0058|PFB0455w	3.09291
PF14_0366|PF14_0695	0.268825		MAL13P1.271|PF11_0282	0.0611163
PF14_0602|PFI0910w	0.285863		PF13_0345|PFI0530c	0.0555394
PFD0755c|PFL0100c	0.227722		PF13_0316|PFE0215w	0.0128062
PF07_0027|PF10_0121	3.42E+07		MAL7P1.130|PFL1940w	0.19624
PF13_0129|PF13_0228	38.8199		PF14_0774|PFB0455w	0.000271589
PF14_0721|PFL1725w	0.0851573		PF13_0269|PFL0035c	0.187118
PF11_0260|PF11_0312	1.55E+06		PFE0850c|PFL2210w	0.00363484
PF13_0269|PFL0780w	2.56949		PF13_0205|PFL0285w	0.356459
PF10_0038|PFB0455w	124057		PF13_0129|PF14_0185	0.401336
PF10_0264|PF14_0709	77037.1		PF14_0508|PFD0755c	0.00443425
PF14_0231|PFL2055w	5769.91		PF10_0086|PFB0795w	0.032981
PF11_0438|PF14_0579	12226.1		PF14_0053|PFI0165c	3.79619
PFE0205w|PFI1020c	0.0172692		PF10_0360|PF11_0416	0.0291394
MAL13P1.47|PFI0735c	0.0674899		MAL7P1.113|PF14_0721	0.158549
PF14_0185|PFI0530c	1.75479		PF11_0181|PFL1435c	0.674434
PF11_0058|PFD0245c	0.0502287		PF14_0183|PFB0420w	0.00187226
MAL7P1.75|PF13_0227	12.2883		PF13_0070|PFL2465c	9.60682
PF10_0272|PF11_0454	32599.5		MAL13P1.86|PF10_0294	0.629828
PF13_0228|PF14_0448	142.655		PFI1170c|PFL0695c	1.07852
PF11_0282|PF13_0044	0.220968		MAL13P1.82|PF11_0358	0.224869
PFL0475w|PFL0665c	2.83964		PF11_0181|PF14_0192	0.000283279
PF10_0123|PF13_0341	3.13543		MAL13P1.271|PF14_0428	0.00012746
MAL13P1.119|PF10_0294	2.93256		PF14_0511|PFI0480w	13.8264
MAL13P1.92|PFE1005w	361.178		PF11_0208|PF14_0381	0.000157514
PF14_0022|PFL2440w	6.5195		PF13_0257|PFI0735c	0.35173
PFD0285c|PFI0215c	0.00642634		MAL7P1.75|PF10_0360	0.000128538
PF10_0294|PFE1390w	0.504662		PF10_0147|PF13_0228	20.3313
PFE0300c|PFE0810c	1152.78		PF08_0039|PF14_0192	0.0123408
PF13_0349|PFB0445c	48.5172		PF14_0246|PFD0285c	0.0270633
PF08_0042|PF14_0352	0.509497		MAL13P1.281|PF14_0681	0.0743303
PF11_0260|PF13_0316	16673		PF07_0059|PF13_0037	0.205987
PF14_0278|PFD1060w	40.1919		PF08_0095|PF14_0681	0.0550813
PF10_0289|PFL0560c	0.706826		PF13_0157|PFI1365w	0.0241077
PF10_0165|PFD1060w	1.2391		PF13_0205|PF14_0615	12.0534
PF10_0264|PF14_0205	1015.87		MAL13P1.118|PFE0485w	1.30358
PF13_0253|PF14_0020	0.417402		PF10_0407|PF14_0672	0.317967
PF14_0020|PF14_0681	0.00973569		PF13_0037|PF14_0579	0.44324
PF07_0079|PF13_0228	24.5016		PF11_0181|PFL0785c	0.103985
PF13_0287|PFD0590c	0.392819		PF10_0175|PF13_0037	2.92074
PF11_0058|PF11_0358	0.19981		PF13_0140|PFL0180w	0.133102
PF13_0044|PF13_0170	0.159685		PF10_0137|PFD0755c	3.6408
MAL13P1.47|PF14_0597	0.000443031		PF13_0330|PFE0605c	0.0159512
PFD0590c|PFL0475w	0.516669		PFB0685c|PFI1420w	0.0730148
PF13_0330|PF13_0349	2.3421		MAL8P1.22|PFL2475w	0.234577
MAL13P1.47|PFE1155c	3.43493		PF14_0597|PFL1880w	0.0408158
PF14_0672|PFI0530c	0.6182		PF13_0234|PF14_0187	0.0544881
PF07_0080|PFE1005w	17288.5		MAL13P1.301|PF13_0316	0.00326509
PF13_0157|PFI1420w	5.54142		PF13_0268|PF14_0150	320.425
PF14_0278|PFE1035c	0.2201		PF14_0230|PFL0285w	0.213174
PF11_0260|PF14_0083	204339		PF13_0070|PF14_0477	0.0575088
PFE0975c|PFL2055w	6.98E+06		PF14_0187|PFE0305w	1.14879
PF13_0070|PF13_0229	0.368864		PF11_0301|PFI1485c	0.00319906
PFE0660c|PFL0665c	2.44642		PFE0765w|PFE0850c	1.94E-05
PF14_0183|PF14_0278	1.18601		PF14_0751|PFE0975c	0.0978191
PF07_0088|PF13_0316	182.016		MAL7P1.75|PF13_0353	0.00958728
MAL7P1.113|PF10_0154	0.0754247		PF13_0353|PFL2440w	0.0890862
PF14_0297|PFL0665c	0.0573583		PF08_0048|PF11_0208	0.00568983
PF11_0358|PFL0330c	137.623		PF11_0445|PF13_0065	0.819041
PF08_0039|PF10_0187	1.53E+06		PF14_0053|PF14_0192	0.147896
MAL13P1.148|PFD0590c	10.8742		PF10_0252|PFL1525c	0.00916138
PF10_0038|PF11_0438	98157.9		PF14_0391|PFI0735c	0.241722
PF13_0213|PF13_0224	13.9281		PF11_0106|PFI1365w	0.00180943
PF10_0038|PF13_0224	9971.63		PF13_0065|PF14_0192	0.36671
PF10_0121|PF11_0053	1.56909		PFL0180w|PFL2475w	0.0510077
PF10_0272|PF11_0312	4071.46		PF14_0381|PFB0290c	0.0903682
PF08_0039|PF13_0228	211.275		PF14_0246|PF14_0579	0.369792
MAL13P1.281|PFE0605c	0.50883		PF07_0059|PF13_0177	0.00404952
PFE1390w|PFI0860c	1.88587		MAL13P1.14|PF13_0213	0.0703177
PF13_0049|PF13_0268	239.161		PF14_0246|PF14_0641	0.0140991
PF13_0177|PFD0245c	0.00781731		PF07_0059|PF14_0751	0.660488
PF13_0034|PF14_0615	0.481376		PF13_0229|PFL0475w	0.082543
PF07_0073|PFL2210w	0.520315		PF14_0352|PFE0850c	0.295309
PF13_0143|PF14_0341	1.20904		MAL7P1.113|PF13_0170	1.57781
PF10_0123|PFD0245c	1.38019		PF13_0171|PFE0970w	1.22165
PF10_0187|PF13_0014	5138.08		PF08_0095|PFB0445c	0.0774773
PF08_0039|PF14_0240	62070.6		MAL13P1.14|PF07_0073	3.00221
MAL13P1.281|PF14_0589	0.832596		PF10_0275|PFI0530c	0.0338932
MAL7P1.113|PF10_0294	0.142434		PF14_0664|PFI0685w	1.43495
PF07_0080|PF13_0014	106141		MAL13P1.14|PF10_0245	0.709785
PF14_0627|PFE0975c	6327.27		PF11_0445|PFE1030c	0.871676
PF14_0183|PFB0295w	2.8778		PF13_0061|PFL1310c	0.0196114
PF08_0075|PF14_0585	55026.1		MAL13P1.118|MAL13P1.326	0.135061
PF11_0416|PFL0665c	10.4294		PF14_0721|PFI0165c	0.0891301
MAL13P1.209|PF13_0132	3403.03		PF14_0366|PFI0735c	0.298922
PF10_0289|PF13_0330	0.648333		PFE0765w|PFL0035c	0.0245628
MAL13P1.327|PF11_0313	54.3748		PF13_0100|PFE1035c	0.0295437
PF07_0080|PF13_0316	207233		PF14_0187|PFL2485c	0.0881507
MAL13P1.118|PFD0565c	1.27343		PF11_0106|PF14_0297	0.00478388
PF11_0454|PF14_0296	3.63E+07		PF14_0296|PF14_0774	0.00183313
PF13_0177|PFL0330c	0.497452		PF11_0427|PF14_0373	0.51347
PF11_0395|PFL0100c	20.6748		PF13_0234|PF14_0192	0.0143044
PF11_0416|PFL0330c	4.38707		MAL13P1.213|MAL13P1.231	5.512
PF08_0042|PF14_0183	1.59412		MAL13P1.14|PF11_0260	7.40E-06
PFE1035c|PFL0665c	153564		PF10_0360|PF14_0598	0.000109089
PF11_0065|PF13_0014	24.2342		PF13_0034|PFE0765w	0.00549785
PF11_0053|PF11_0445	0.0934545		MAL13P1.231|PFD0085c	0.0204678
PF14_0097|PFL0780w	0.24446		PF13_0157|PF14_0597	0.100973
PF13_0205|PF13_0262	1.46824		PF14_0022|PFI0685w	0.0797171
PFL1310c|PFL1525c	1.98854		PF14_0598|PFL1940w	0.0281311
PF14_0366|PFD0565c	0.0607003		PF07_0059|PF14_0185	0.285189
MAL13P1.166|PF07_0027	419.081		PF10_0121|PF14_0192	0.00284705
PF14_0563|PFL0100c	0.120727		PFL0480w|PFL1310c	0.0453785
PFB0290c|PFI0685w	0.5366		PF14_0602|PFL0035c	0.307113
MAL13P1.322|PF13_0023	18.4455		PF14_0295|PFI1170c	0.106009
PF10_0334|PF14_0721	0.321393		PF07_0073|PFI1170c	0.182385
PF11_0145|PF13_0234	0.0132927		PFE0660c|PFI1340w	0.0274487
PF10_0294|PFB0290c	24.9722		MAL13P1.82|PFE0630c	0.00153201
PF10_0272|PF13_0224	116.856		PF10_0137|PFE0205w	0.0207425
PF13_0287|PFI0480w	0.0986547		PFD1055w|PFI0910w	0.0610406
PF10_0289|PFB0290c	66.5561		PF07_0073|PFE0965c	0.0160148
PF13_0129|PF14_0296	49.204		PF10_0264|PF13_0040	0.0944379
PF08_0048|PFI0910w	0.38753		PF14_0295|PFD0755c	0.124347
MAL13P1.119|PF14_0695	1.33438		PF14_0602|PF14_0681	0.179062
PF11_0181|PFE0475w	0.265592		PF14_0083|PFE1050w	10.1822
PF14_0097|PFI1485c	0.255923		PF14_0020|PF14_0391	0.0651927
PF13_0040|PFL0100c	0.236906		PF08_0077|PF14_0370	0.021396
PF14_0231|PFE0300c	22.5644		PFE1005w|PFL2570w	0.108194
PFI0480w|PFL0475w	1.27899		PF08_0042|PF13_0253	0.0711894
PFE1035c|PFI0910w	0.0342362		PFL0180w|PFL2010c	0.0564318
PFE0465c|PFI1420w	13.2598		PF08_0045|PF14_0370	3.78584
PF11_0454|PF14_0083	5.92E+06		PFI0860c|PFL2210w	0.39628
MAL13P1.327|PF13_0316	4634.47		PF10_0137|PFL2010c	0.053853
PF11_0412|PFI0735c	2.39701		MAL13P1.14|PF13_0269	0.135361
MAL13P1.118|MAL13P1.146	0.546081		PF08_0039|PFI1670c	100.444
PF13_0257|PFL2485c	0.233155		PF11_0270|PFI1485c	5.3683
PFD0755c|PFI1130c	4.45488		PF11_0145|PFB0860c	0.316884
PFB0885w|PFE0350c	2778.22		PF14_0166|PFD0085c	0.213586
PF14_0022|PFB0445c	2.57748		PFE0350c|PFE0660c	0.346535
PF13_0014|PFL2055w	1536.71		PF11_0445|PFI0215c	0.0154562
PF08_0042|PF10_0289	0.22243		PFL0725w|PFL2440w	0.195053
PF10_0086|PF14_0150	2.67927		PF13_0262|PF14_0278	0.532543
MAL7P1.113|PF14_0185	2.68508		PF14_0297|PFB0885w	0.0896015
PF10_0123|PFB0715w	1.24133		PF14_0579|PFD0565c	0.193044
PFE0205w|PFI1130c	0.0462543		PF11_0311|PFI0735c	0.062654
PF13_0037|PF13_0349	3.4479		PF07_0088|PF13_0040	0.089492
PF11_0272|PFE0975c	36942.5		PF08_0042|PF13_0346	0.00494168
PFE1035c|PFL1310c	0.125059		PFB0795w|PFL1185c	0.727355
PFB0885w|PFE1005w	2070.36		PF13_0350|PF14_0681	0.00402071
MAL13P1.14|PF10_0294	9.21159		PF14_0508|PFL1185c	0.125417
MAL13P1.322|PFI0530c	1.33524		MAL13P1.186|PF10_0175	0.440872
PFB0445c|PFI0910w	0.0911715		PF13_0179|PFE0965c	0.00562929
PF07_0043|PFE0810c	1013.93		PF07_0043|PF14_0198	0.00299886
PFE0715w|PFL2485c	8.99845		PF14_0288|PFI1240c	0.0565081
PF14_0083|PFE0185c	196567		PF08_0048|PF13_0354	0.651921
PF11_0065|PF13_0129	1123.98		PF14_0366|PFL0480w	0.00898495
MAL13P1.209|PF08_0076	61938.7		PF13_0268|PFE1390w	0.00541434
PF14_0100|PFL1350w	0.741722		PF14_0615|PFI0685w	0.305779
PF11_0043|PF11_0438	107917		PF11_0412|PF14_0323	0.814232
PF14_0721|PFE0970w	0.132744		PF10_0123|PFE0850c	0.0101458
PF13_0229|PFI1340w	1.79632		PFB0795w|PFL0475w	0.00805842
PF11_0358|PFI0910w	10.6203		PF13_0014|PF14_0334	0.0965473
PF08_0011|PFE0475w	45.5626		PF14_0681|PFI0910w	0.0469546
PFB0290c|PFD1060w	6.28081		PF11_0395|PFD0311w	0.457747
PF14_0391|PFI0190w	3468.69		MAL13P1.119|PF10_0225	0.41277
PF11_0065|PF14_0579	368.953		PF14_0296|PFI1485c	0.0393087
PF14_0278|PFI0910w	6.86399		PF13_0044|PF14_0641	0.269144
PF11_0395|PF13_0023	54.6723		PF14_0246|PFB0830w	0.173341
PF13_0100|PFI1370c	0.00249341		PF13_0179|PFE0975c	0.143267
PF13_0044|PF14_0164	0.253182		MAL13P1.166|PFI1125c	0.0808573
PF10_0264|PFE0185c	845.789		PF13_0349|PF14_0541	3.13516
PFD0590c|PFI0420c	11.87		MAL13P1.92|MAL7P1.113	0.00661792
PF08_0076|PF13_0268	839497		PF13_0354|PFE0605c	0.345278
MAL13P1.281|MAL8P1.125	0.133525		PFE1155c|PFL0330c	1.50948
PF14_0187|PFE0605c	0.843537		PF14_0246|PF14_0511	5.38498
MAL13P1.119|MAL13P1.148	2.45472		PF14_0185|PFL2465c	9.49346
PF14_0366|PFI0480w	0.135541		MAL8P1.22|PFI0860c	0.188028
PF14_0185|PFI0480w	3.50194		PF10_0360|PFB0220w	0.0222077
PF14_0602|PF14_0672	14.554		PF14_0589|PFL1940w	0.525781
PF14_0240|PFE0185c	11773.6		PF13_0037|PF13_0061	0.458463
PFI0530c|PFL0330c	7.71685		PF14_0341|PF14_0597	0.0177905
PF08_0132|PF14_0192	0.161302		PFL0035c|PFL0330c	36.0763
PF11_0065|PF13_0316	1131.82		PFD0660w|PFL0285w	2.39074
PF14_0366|PFB0295w	0.0264597		PFE0305w|PFE1050w	0.0242282
PF10_0272|PF13_0045	7285.3		PF11_0260|PF14_0641	1.43E-06
MAL13P1.146|PFB0445c	0.407766		PF13_0222|PFI0685w	0.1328
PF11_0395|PFL1435c	17.7187		PF11_0065|PFB0420w	0.0452204
MAL13P1.119|MAL13P1.301	1.65415		PF11_0301|PF13_0040	0.0352119
PF10_0165|PF10_0225	0.502986		PF14_0563|PF14_0598	0.0220928
MAL13P1.271|PFL1725w	0.306261		PF14_0681|PFL1540c	0.106555
PFD0590c|PFE0205w	2.74638		PF10_0210|PF14_0323	8.75E-05
PF10_0272|PF14_0627	55.4624		PF14_0278|PF14_0721	0.0201838
MAL13P1.327|PFE0300c	32262.6		PF14_0541|PFE1005w	3.41675
PF14_0198|PFL0770w	5.13127		PF10_0360|PFE0605c	0.0782002
PF14_0366|PFL0100c	0.624478		PF14_0185|PF14_0751	7.00778
MAL13P1.322|PF13_0287	0.441624		MAL8P1.58|PF13_0353	0.148625
PF13_0023|PFL2010c	0.790691		PFI0480w|PFL1725w	0.0134937
MAL13P1.301|PF13_0143	0.0340949		PF13_0121|PF14_0602	0.633976
PFD0590c|PFI0860c	8.05996		MAL13P1.82|PF13_0065	0.212509
PFB0295w|PFD1060w	1.53609		MAL13P1.146|PFL1125w	2.95738
PF13_0287|PF14_0022	2.54472		PFB0220w|PFE0205w	1.28765
PF13_0350|PFL0785c	0.0253391		PF14_0020|PFB0245c	1.00234
PF11_0445|PFD0590c	0.836603		PFE0630c|PFL0900c	0.0113291
MAL13P1.221|PFB0295w	0.299771		PF10_0147|PFI0910w	0.075042
PF11_0313|PF14_0627	28.5688		PF11_0097|PF14_0373	0.0100982
PF11_0053|PFB0245c	12.0149		PF11_0445|PFB0505c	0.361554
PF10_0123|PF13_0257	2.05555		PF10_0154|PF14_0641	0.00786175
MAL13P1.146|PF14_0183	0.724902		PF13_0349|PFL0180w	0.028347
PF11_0312|PFE0850c	4477.02		PF14_0192|PFE0215w	0.124031
MAL13P1.166|PFI1420w	1.08017		PF10_0137|PFL0725w	0.0145832
PF13_0157|PFI0480w	3.70553		PF13_0234|PF14_0323	0.000262512
MAL13P1.209|MAL13P1.92	2531.95		MAL7P1.75|PF07_0043	234.167
PF14_0627|PFE1005w	364.113		PF14_0774|PFL1185c	0.00134473
PF13_0143|PF14_0185	0.312032		PF11_0270|PF14_0615	1.23857
PF14_0083|PFE1005w	15058.2		PF14_0627|PFL0035c	0.00857671
PF14_0022|PF14_0370	0.0696104		PF07_0080|PF11_0058	46.2085
PFB0295w|PFI0480w	0.685411		PFD0980w|PFI0910w	0.0574138
PF13_0014|PF14_0230	1605.62		MAL13P1.231|PFI0215c	0.0830366
PF14_0297|PFL0330c	1.44493		MAL7P1.151|PF14_0541	0.382725
PF14_0602|PFB0295w	2.53518		PF14_0774|PFI1310w	0.034863
PF11_0282|PF14_0100	3.38497		MAL7P1.113|PF08_0076	0.000192464
PF08_0039|PF10_0264	12672.9		PF14_0150|PFD0311w	0.801507
PF13_0316|PF14_0448	122.41		PF13_0353|PF14_0721	0.00157644
PFE1390w|PFI0530c	0.00479463		PF11_0311|PFI0165c	0.0743255
PF10_0165|PF11_0445	1.47991		PFE0970w|PFL0665c	0.863895
PFB0445c|PFL1525c	30.6144		PF10_0149|PFB0420w	0.00185242
PF14_0602|PFD0245c	9.60164		MAL8P1.22|PFI0735c	0.102512
PF13_0040|PF14_0297	0.0305275		PFI0480w|PFI1090w	0.13518
PF07_0027|PF13_0143	1240.95		MAL13P1.292|PFE0850c	0.00321341
PF13_0228|PF14_0205	188.301		MAL13P1.14|PF14_0579	0.142859
PF14_0185|PFL1435c	5.93639		PF14_0334|PF14_0697	0.0164824
PF08_0042|PFI1130c	1.59733		PFE0630c|PFI0480w	0.0511269
PF14_0297|PFL2440w	0.704568		PF08_0075|PF14_0297	0.245277
MAL13P1.92|PF13_0228	882.565		PF14_0508|PFE0965c	6.34E-07
MAL13P1.118|PF14_0563	0.222918		PF10_0169|PF14_0246	0.000643611
PF07_0027|PFI1130c	1044.15		MAL13P1.271|PF14_0391	0.0930023
PF14_0150|PFI1170c	20.0285		PF10_0043|PF13_0040	0.107776
PFE0605c|PFI0925w	0.273631		PF07_0088|PF14_0508	0.000291855
PF13_0171|PFE0850c	7292.85		MAL8P1.58|PFI0910w	0.319719
PF13_0213|PF14_0083	1800.96		PFE0215w|PFI1125c	2.18331
PF13_0132|PF14_0240	26586.7		PFB0860c|PFB0885w	0.0849076
PF14_0141|PFE0845c	107.488		PF14_0520|PFL2010c	0.00291488
PF11_0395|PF13_0157	4.49066		PF13_0330|PFE0975c	0.00872916
PF10_0086|PF14_0185	1.36354		PFE1005w|PFL1155w	0.00627491
MAL13P1.209|PFE0850c	5367.07		PF11_0106|PFL1310c	0.00534593
PF11_0260|PFE0350c	2966.71		PF11_0097|PFE1035c	0.154174
PF14_0231|PFE1005w	659.029		PF13_0257|PF14_0681	0.0959743
PF14_0053|PFB0295w	0.93998		PF14_0278|PFE0975c	0.0730541
MAL13P1.301|PF14_0602	3.01564		PFE0215w|PFE0350c	0.0352425
PF14_0297|PFL2475w	0.284977		PF14_0288|PFL1540c	0.0100245
PF14_0297|PFB0245c	8.95808		PF11_0311|PFB0445c	0.0207696
PF13_0257|PFL0480w	0.785226		MAL13P1.335|PFD0755c	0.595849
MAL13P1.118|PF13_0023	8.09623		PF10_0154|PFI0880c	0.934029
MAL13P1.231|PF13_0350	0.0327833		PF14_0331|PFI0685w	0.0170211
PF14_0664|PFD0311w	0.0767777		PF14_0185|PFI1485c	0.354182
PF13_0023|PFL0560c	60.7081		PF08_0039|PFE1035c	109.811
PF14_0366|PFI0860c	1.40162		MAL13P1.221|PFB0795w	0.0608348
PF10_0043|PF13_0049	6259.92		MAL13P1.327|PF14_0297	9.7256
PF14_0097|PFE0765w	0.0889522		PFE0970w|PFL0100c	0.0285111
PF14_0141|PFC0200w	2340.2		MAL13P1.221|PF13_0257	0.0513923
MAL13P1.166|PFI0860c	0.212091		MAL13P1.271|PF13_0205	0.000753267
PF14_0366|PFI1170c	0.148262		PF14_0681|PFL2570w	0.0444506
PF11_0445|PF13_0040	0.299473		MAL13P1.292|PFE0215w	0.678404
PF14_0366|PFL2010c	0.0393777		PFE0765w|PFL0285w	0.00263074
PF14_0672|PFB0715w	2.8926		PF14_0477|PF14_0721	0.0563597
MAL7P1.113|PFI1020c	0.172191		PF13_0044|PF14_0597	0.205831
PF14_0709|PFE1005w	1.64E+07		PFD0755c|PFI0215c	0.0969746
PF14_0695|PFB0445c	2.62431		PF11_0145|PFE0970w	0.0335348
PFB0860c|PFL0665c	3.20042		PF14_0709|PFL0180w	0.0140761
PF07_0080|PF10_0043	101010		PF11_0301|PF13_0353	0.0882138
MAL13P1.213|PF10_0289	47.3314		PF11_0416|PF13_0070	2.36324
PF07_0079|PF13_0014	108.948		MAL13P1.271|PF11_0260	1.08E-08
PF08_0048|PFB0860c	0.0178941		PF10_0252|PF13_0253	0.010526
PF10_0121|PF14_0185	1.39164		PFE0205w|PFE0660c	0.0013383
PF11_0260|PF14_0627	82647.1		PF14_0751|PFE0970w	0.433483
PF14_0373|PFE0965c	13.0054		PF11_0051|PFL1725w	0.190282
MAL13P1.213|PF14_0100	193.118		PF10_0360|PFI1125c	0.0017864
PF13_0257|PF14_0428	0.825743		PF14_0373|PFI1090w	8.06248
PF10_0038|PF13_0316	409.91		PF10_0225|PF10_0407	0.0937642
PF10_0294|PF14_0297	0.192963		PF13_0040|PF13_0346	4.43278
PF14_0083|PF14_0391	18221.6		MAL13P1.118|PF14_0248	9.15E-07
PFI0910w|PFL1435c	6.47655		PF07_0043|PFB0445c	0.151552
PF14_0366|PF14_0563	0.170726		PF07_0043|PF14_0331	2.6902
PF14_0278|PFE0215w	1.23965		PF14_0187|PF14_0415	0.339947
PFL0580w|PFL0665c	70.1577		MAL13P1.301|PF10_0155	0.000150548
PF14_0192|PF14_0286	0.0277953		PF07_0059|PF07_0079	0.840539
PF10_0340|PFL0900c	0.526546		PFE0300c|PFE1035c	127.321
MAL13P1.271|PFE0965c	0.0271965		MAL13P1.118|PFI1105w	0.00854804
MAL7P1.113|PF10_0269	0.364843		PF14_0597|PFB0290c	1.3985
PF11_0395|PFL0330c	6.78279		PF14_0391|PFL0725w	73.3852
MAL13P1.119|PFE0205w	15.0344		PF10_0407|PF13_0129	0.0133997
PF13_0179|PFI1240c	3.03076		PF14_0150|PFL1185c	0.209865
PF14_0278|PFD0245c	2.63716		PFE1390w|PFI1365w	0.00382712
PF13_0349|PF14_0100	0.795064		MAL7P1.151|PF13_0330	0.00533782
PF10_0165|PF14_0100	0.944867		PF14_0183|PFE0970w	0.0358664
PF11_0312|PF13_0268	26953.1		PF14_0381|PFD0245c	0.0220796
PF14_0100|PFE0630c	0.1557		MAL13P1.335|PFE0970w	0.0546308
PF10_0043|PFE0845c	7512.38		PF13_0242|PF14_0602	0.0955251
PF14_0278|PFL0100c	4.41751		MAL13P1.213|PFE1030c	7.00144
PF14_0141|PF14_0231	110.475		PF14_0641|PFI0530c	0.0273764
PF14_0695|PFL0475w	8.15464		PF10_0360|PF11_0053	0.0281608
MAL13P1.166|PFL2440w	0.957531		PF11_0358|PF14_0323	8.39E-05
PF14_0150|PF14_0695	14.2134		PF11_0065|PFL1940w	0.95061
PFI1420w|PFL2010c	1.53085		PF14_0381|PFI0910w	0.226983
PF14_0391|PF14_0579	6919.44		PF11_0058|PFB0505c	0.0498667
PF10_0038|PFD1055w	9594.99		PF13_0129|PFI0860c	0.0458917
PF10_0294|PFL0475w	5.56308		PF07_0043|PFB0890c	7.95204
PF07_0080|PF11_0260	69099.5		PF14_0334|PFI1125c	0.505277
PF14_0391|PFB0885w	112898		PF13_0287|PF14_0641	0.0018079
PF13_0129|PF14_0240	1967.01		PF11_0454|PF14_0150	3490
PF10_0043|PF14_0709	3.68E+06		MAL13P1.86|PF10_0123	0.276895
PF13_0262|PF14_0198	0.0703603		PF11_0097|PFE0660c	3.50E-05
PF14_0366|PF14_0370	0.460301		MAL13P1.86|PFE0205w	0.177921
PF14_0391|PFE0975c	4764.52		PF13_0205|PF14_0278	3.34589
PF14_0602|PFL0580w	0.0340715		PF10_0147|PF14_0511	0.425302
PF14_0053|PFI1170c	0.0342012		PF13_0121|PFI1670c	0.203714
PF14_0150|PFL2440w	3.70367		PF07_0073|PF13_0177	0.0256934
MAL7P1.75|PF13_0034	0.427803		PF13_0121|PFL1940w	0.172325
PF14_0278|PFI0860c	0.558798		PF10_0123|PFL0725w	0.0440582
PF10_0165|PF14_0022	0.122134		MAL13P1.271|PFL0780w	0.00636394
PF13_0316|PFI0190w	640.367		PF14_0100|PFI0860c	1.08209
PF13_0157|PFI0860c	1.60872		PF14_0774|PFB0885w	0.00025651
PF11_0053|PFI1020c	0.0769632		PFB0420w|PFE0630c	0.0532067
PF13_0224|PF14_0205	52.3021		PF14_0672|PFE0975c	0.0282248
PF13_0349|PF14_0602	4.41214		MAL13P1.47|PF08_0048	0.048152
PF13_0287|PFD0755c	0.125224		PFB0860c|PFL0285w	0.0446379
MAL13P1.327|PF10_0043	70533.9		PF10_0294|PFI1485c	1.09193
PF14_0185|PFB0245c	274.152		PFI0215c|PFI0480w	0.0261653
PF11_0445|PFL2475w	3.59976		PF14_0286|PFL0180w	0.00570458
PF13_0014|PF14_0579	8763.03		MAL13P1.86|PFL1185c	1.76415
PF10_0038|PFE0350c	1113.82		PF14_0597|PF14_0641	0.0939581
PF13_0330|PFL2475w	0.132339		PF14_0334|PFD0590c	1.43219
PF13_0132|PFB0455w	219622		MAL13P1.284|PFD0755c	0.257388
PF11_0058|PFE0430w	0.0108302		MAL13P1.221|PF10_0272	0.0160942
PF11_0313|PF13_0049	49.1048		PFE0300c|PFE1155c	0.575894
PF10_0043|PF10_0272	48.3424		PF14_0415|PFL0725w	1.85324
PF11_0272|PF14_0205	273.984		PF14_0563|PF14_0585	0.980871
PF10_0053|PFE0715w	0.880333		PFE0205w|PFI0215c	0.0393277
MAL13P1.82|PF13_0100	0.100074		PFB0525w|PFB0860c	0.12431
PF11_0358|PF13_0040	20.1537		MAL13P1.209|PFL0725w	5.21592
MAL13P1.166|PFL0560c	4.03031		PFI0925w|PFL1310c	1.09029
PF10_0154|PFL0330c	0.510496		PFI0480w|PFI1310w	5.71179
PFE0630c|PFL2465c	1.95683		PF13_0350|PFE0465c	1.17727
PF14_0366|PFB0860c	0.0195152		PF10_0252|PF14_0205	172.543
PF13_0014|PF14_0240	30989.4		PF10_0175|PFD0311w	0.268929
PF13_0157|PF14_0297	0.140387		PFL0475w|PFL0960w	0.018348
PF14_0185|PF14_0278	2.90992		MAL13P1.271|PF10_0264	0.0331553
PF08_0039|PFE1005w	16042.5		PF14_0627|PFE0765w	2.71E-05
MAL13P1.221|PF10_0165	0.622737		PF11_0043|PFE0970w	5.52928
PF13_0330|PFI0910w	0.118572		PF13_0349|PFI1485c	0.192735
MAL13P1.14|PF10_0123	0.954615		PF08_0077|PFE1050w	0.0197703
PF07_0080|PF13_0213	230.668		PFE0850c|PFL1880w	0.0144533
PF10_0322|PF11_0301	0.0882338		PF14_0020|PFI1130c	3.27216
PF10_0121|PFL2440w	7.99081		PF10_0252|PF11_0358	0.00213686
MAL13P1.119|PFL0100c	3.50961		PF13_0229|PF14_0597	0.12709
MAL13P1.322|PF14_0022	0.306112		PF14_0278|PF14_0615	2.96482
PF13_0023|PFB0445c	190.45		PF13_0132|PF14_0563	96.0079
PF11_0313|PF14_0141	0.317998		PF13_0228|PF14_0381	0.0396799
PFD0755c|PFI0910w	0.00537868		PF14_0627|PFL0285w	0.0828775
PF13_0143|PFL0560c	1.93676		PF13_0227|PFE0630c	0.0135166
PFE1080w|PFL2465c	0.204829		MAL8P1.58|PF14_0373	0.0640328
PF11_0312|PF11_0313	1194.17		MAL13P1.47|PFE0605c	0.00450433
PF13_0354|PF14_0198	9.69597		PFB0445c|PFI1370c	0.223558
MAL13P1.119|PF11_0395	7.60886		PF10_0147|PF14_0721	0.0104849
PFL0665c|PFL1435c	11.1636		MAL7P1.113|PF14_0508	0.00471537
PF10_0225|PFB0890c	2.0148		PFB0505c|PFL0725w	0.119053
PF10_0086|PF10_0154	0.62556		MAL13P1.82|PFL2465c	5.06838
PF13_0023|PFL1525c	40.4419		PF08_0042|PF13_0066	0.0659801
MAL13P1.166|PF10_0165	1.45588		MAL13P1.118|PFB0220w	1.06828
PF11_0416|PFL1525c	0.938996		PF07_0059|PF14_0053	13.6813
PFE0465c|PFL0330c	8.85986		MAL13P1.86|PF11_0412	0.0326921
PF08_0042|PF14_0297	0.474861		MAL13P1.271|PFB0445c	0.000183655
PF10_0289|PFL2010c	0.132894		MAL13P1.14|PF07_0129	1.39279
PF10_0272|PFB0885w	24102.2		PFE1155c|PFI0215c	0.360868
PF14_0709|PFE0845c	2.28E+06		PFD0311w|PFE1035c	0.100086
PFB0695c|PFE1250w	0.161494		PF11_0454|PF14_0246	4.87E-09
PFD0245c|PFL0665c	0.450875		PF11_0097|PFL0725w	0.638912
PF14_0141|PF14_0391	1336.75		PF13_0049|PF14_0246	0.118882
PF07_0043|PF13_0129	1636.45		PF13_0353|PFL0785c	0.00234014
PFL0100c|PFL0665c	0.483776		PF14_0664|PFD0565c	32.4107
MAL13P1.213|PF13_0177	0.764342		PF13_0177|PFE1080w	0.358353
PF14_0589|PFL1540c	0.419142		PF13_0014|PFL0035c	0.0327963
PF07_0073|PF13_0179	1.09628		PF10_0187|PFE0970w	10.7366
MAL13P1.92|PFE0850c	2496.94		PF08_0042|PFL2485c	2.6331
PF13_0129|PFE1005w	29647.2		PFB0830w|PFL0035c	0.00363299
PFB0860c|PFL2010c	0.135434		PF11_0301|PFL0180w	0.0531896
PF11_0358|PFE0430w	7.4716		PF10_0322|PFB0445c	0.422607
PF11_0065|PFB0885w	33598.7		PF14_0341|PFI0480w	0.0663669
PF10_0165|PFE0660c	0.155741		PF13_0143|PF14_0774	0.0134812
PF14_0366|PFL0475w	0.172639		PF10_0340|PFI1170c	0.14073
MAL13P1.92|PF11_0065	243.295		PF13_0170|PF13_0353	0.201561
PF13_0129|PF14_0230	39.1165		PFE0350c|PFI1670c	2.73634
PF14_0602|PFB0445c	1.18375		MAL13P1.14|PF10_0218	0.217576
PF14_0053|PFB0245c	102.803		MAL13P1.271|PF10_0245	0.00619146
MAL13P1.92|PF11_0454	1.96E+07		PF10_0360|PF14_0579	0.0121071
PF11_0053|PFB0860c	2.55189		PF10_0147|PF14_0020	0.200899
PF13_0177|PF14_0150	1.47919		PF07_0073|PFL2010c	0.179877
PFE0350c|PFE0975c	626.054		PF07_0079|PF14_0185	0.794645
MAL13P1.119|PF13_0157	0.0721584		PF13_0229|PF14_0183	0.370586
PF11_0260|PF14_0230	6813.89		PF11_0145|PFE1030c	0.0243429
PF08_0039|PF13_0049	925.731		PFI0530c|PFL1155w	0.0802496
PF08_0042|PFL0560c	13.7686		PF14_0150|PFE0730c	0.00539267
MAL13P1.231|PFL0785c	0.00215194		PF13_0346|PFL0725w	0.00134224
PF11_0043|PF11_0065	823.37		MAL13P1.86|PF13_0242	0.12614
PF14_0563|PFI0530c	0.541099		PF13_0316|PF14_0381	0.0026303
MAL13P1.322|PFB0715w	81.0345		PF14_0681|PFL1350w	0.00166706
PF14_0585|PFE0300c	2147.11		MAL13P1.166|PF10_0187	0.525821
PF11_0312|PF13_0224	4957.57		MAL8P1.22|PFD0311w	0.206292
PF08_0011|PFL0900c	2.32339		PF14_0020|PF14_0370	0.293528
PFB0885w|PFE0185c	692041		MAL13P1.119|PF14_0709	0.152844
PF13_0143|PFB0245c	25.7979		PF14_0187|PFE0485w	0.0332957
PF13_0341|PFL0560c	1.27537		PF14_0187|PF14_0296	36.5867
PF08_0048|PFL0665c	0.39206		PF11_0051|PFB0420w	0.00192189
MAL13P1.119|PF10_0269	0.867229		PF08_0076|PF14_0187	22.0898
PF14_0697|PFB0290c	5.15652		PF13_0037|PFL1940w	0.26634
PF11_0145|PF14_0664	0.0521589		PF14_0297|PFB0695c	0.250898
PF11_0065|PF14_0585	5.4785		PF14_0541|PFL2465c	0.13348
PF08_0039|PF14_0585	1.10E+06		MAL13P1.166|MAL13P1.92	0.0246483
MAL13P1.82|PFE0485w	0.0629967		MAL13P1.221|PFL1525c	0.708157
PF14_0296|PFE0845c	35.7431		MAL13P1.167|PF14_0641	0.000113499
MAL13P1.335|PF14_0020	1.3286		PF13_0070|PF14_0589	0.227273
PFL0475w|PFL1525c	3.29446		PF08_0042|PF13_0130	0.214802
PFD0565c|PFI1420w	52.3475		PF13_0121|PFL2475w	0.228029
PF14_0511|PFE0730c	0.0014588		MAL13P1.186|PFI1110w	0.0178584
PF14_0183|PFL0560c	5.94801		MAL7P1.75|PFL1310c	5.69E-07
PF10_0086|PFL0100c	0.0395898		PF13_0350|PFB0685c	0.0466284
PF07_0088|PFE0185c	700.891		PFE0430w|PFE0475w	0.514389
PF11_0358|PFL1310c	2.21836		PF08_0048|PF13_0350	0.10493
PF14_0352|PFI0685w	0.169419		PF13_0171|PF14_0370	0.00182944
PFE0630c|PFE1035c	0.464525		MAL13P1.166|PFE1005w	0.00483661
PF14_0150|PFE0630c	0.0758241		MAL13P1.119|PF14_0373	4.39E-07
MAL13P1.213|PFE0215w	429.555		PF14_0286|PFE1155c	0.0635728
PF13_0287|PFB0290c	24.4672		PF08_0039|PF14_0373	4.70E-05
PFI0860c|PFL2440w	0.787231		MAL13P1.86|PF13_0065	0.103923
PF13_0143|PF13_0287	14.1349		MAL13P1.231|MAL13P1.327	2428.89
PF08_0095|PFL1155w	0.0239384		MAL13P1.148|PF10_0252	0.0226141
PFI1420w|PFL0100c	24.8315		MAL13P1.218|PF07_0043	0.0126689
MAL7P1.113|PFD1060w	9.71615		PF13_0354|PF14_0183	0.770035
PF13_0354|PF14_0166	0.101922		MAL13P1.221|PF10_0245	0.0343009
PF13_0224|PF14_0579	531.228		PF14_0278|PF14_0751	0.434579
PF11_0065|PFE0300c	281.516		PFB0890c|PFI0480w	0.0369899
PF11_0058|PFI0910w	0.0904195		PF13_0262|PFL1125w	0.230271
PF10_0340|PFL2485c	0.443278		PFE0845c|PFE1050w	0.219124
PF07_0088|PF13_0045	60981.3		PF14_0248|PFB0860c	0.614602
PF10_0154|PFL2465c	59.0877		PF10_0360|PF14_0589	0.82868
MAL13P1.146|PF11_0395	1.27047		PF14_0368|PFB0795w	0.0423945
PF10_0038|PF10_0264	785.317		PF11_0313|PF14_0641	0.00302851
PF11_0395|PF14_0185	23.9915		PF14_0774|PFE0715w	5.56E-05
PF10_0165|PF13_0177	0.0497342		MAL8P1.125|PF14_0477	0.0288168
PF07_0088|PF11_0312	23595.8		PF11_0438|PFL1310c	0.0568339
PFD0565c|PFL0580w	0.012007		PF08_0095|PF14_0368	0.0336984
PF11_0053|PFL1435c	25.978		PF14_0681|PF14_0774	1.71E-05
PFI0530c|PFI0910w	0.133321		PF14_0323|PFE1390w	1.84E-07
PFD1055w|PFE0300c	4051.16		PF14_0205|PFB0445c	2.80E-05
PFB0455w|PFE0850c	236836		PF11_0106|PF14_0368	62.0206
PF08_0045|PF13_0070	0.975792		PF14_0341|PFB0795w	0.0665297
PF13_0341|PF14_0185	0.364443		PF14_0681|PFI1130c	0.0342637
PF14_0331|PF14_0615	11.9106		PFC0200w|PFL2510w	0.0175642
PF11_0065|PF14_0141	124.373		PF13_0049|PF14_0323	0.00593723
PF14_0297|PFI1420w	0.170346		MAL13P1.92|PFE0765w	0.000496568
PF10_0187|PF11_0313	198.436		PF08_0132|PFB0420w	0.330541
PF08_0042|PF11_0058	0.0136046		PFL2010c|PFL2465c	0.0714809
PF11_0312|PFD1055w	11252.2		PF10_0334|PF14_0323	0.0770337
PF11_0416|PF14_0602	9.44474		MAL13P1.82|PF14_0511	0.0218898
PF13_0157|PF14_0511	0.278712		PF10_0360|PF11_0445	0.0513002
MAL13P1.213|PFE0630c	2.78941		PF14_0083|PFI0480w	0.172409
PF13_0049|PFE0975c	658.242		PF11_0157|PFE0630c	0.0638866
PF13_0044|PFL0330c	33.288		PF10_0147|PFB0890c	0.0609675
PF10_0149|PF11_0051	0.962768		PF13_0345|PFL2475w	0.0790843
MAL13P1.327|PFE0975c	201184		MAL13P1.186|PF11_0438	0.00308368
PF14_0579|PFC0200w	94034.1		PF08_0048|PF11_0312	0.000184
PF13_0132|PFE0300c	6047.37		PFB0245c|PFE0605c	1.43427
PF10_0289|PF14_0602	0.0556784		PF10_0407|PFB0695c	3.44142
PF14_0022|PFE0215w	0.602051		PF08_0048|PFD0311w	0.061813
PF10_0154|PFL1310c	0.0976518		PF08_0045|PF14_0150	0.751229
PFL0475w|PFL0560c	1.19238		PF08_0011|PFD0245c	4.84867
PF10_0272|PF14_0141	22.7416		PF11_0282|PF14_0192	0.541693
PF13_0253|PFI1370c	0.0414243		PF14_0022|PFI1670c	0.0672092
PFL0580w|PFL1435c	0.10304		PF08_0132|PF14_0597	0.126955
PF11_0395|PFL2010c	32.5963		PFD0245c|PFL0480w	0.218586
PFB0795w|PFE0970w	0.0392171		PF14_0341|PFE0630c	0.0621843
PF14_0205|PFB0830w	94483.7		PF11_0412|PF14_0334	0.0627258
PF14_0602|PFI1130c	0.552729		PF13_0034|PF14_0183	0.0676787
MAL13P1.14|PF07_0027	651165		PF10_0169|PFE1005w	0.00168474
PF14_0695|PFL2010c	3.36269		PF14_0589|PFE0765w	0.0575592
PF11_0313|PFE0975c	17.8213		PF08_0132|PF14_0563	0.158945
PF10_0053|PFE0475w	2.45478		PF11_0097|PFI0530c	0.0591562
PFI0530c|PFL1435c	3.66385		MAL13P1.86|PFB0830w	0.0453646
PF11_0043|PF14_0579	3.37E+06		PF14_0192|PF14_0391	0.00299345
PF11_0051|PF13_0262	0.633427		PF11_0311|PF13_0040	0.194114
PF13_0341|PF14_0297	2.98261		PF10_0137|PFE1390w	0.275596
PFE0215w|PFL0580w	0.798731		PF14_0391|PFE0605c	0.0294679
PFE1390w|PFI1420w	0.270616		MAL13P1.186|PFL0780w	0.00254387
PF14_0183|PFD1060w	0.413019		PFD0285c|PFE1005w	4.58E-06
MAL13P1.166|PF08_0042	0.855633		PFC0200w|PFL1725w	0.000122789
MAL13P1.271|PF13_0227	0.262905		PF14_0597|PFL0330c	7.95391
PF07_0027|PFE1390w	418.087		PF14_0323|PFL0180w	1.73E-05
PF11_0454|PFE0300c	827838		MAL13P1.119|PF14_0192	0.0108893
PF13_0034|PFI0735c	0.040112		MAL7P1.130|PF14_0602	1.60856
MAL13P1.119|PFB0295w	1.36638		PFI1125c|PFI1170c	19.134
PF14_0240|PF14_0627	1910.97		PF13_0040|PF13_0049	0.0719177
PF07_0073|PFE0475w	1.95802		PF11_0145|PF14_0373	0.121087
PF11_0312|PF11_0438	220628		PF14_0278|PF14_0288	0.0129162
PFE0205w|PFE1390w	0.0297191		PF13_0262|PF14_0020	0.551672
PF13_0037|PFE0205w	0.400515		PF13_0205|PF14_0297	0.889009
PF08_0076|PFE0810c	73442.1		MAL13P1.14|PF13_0066	0.0854949
PF10_0272|PFD1055w	82.7972		PF14_0508|PFD0980w	0.043685
MAL13P1.209|PFB0455w	194126		PF14_0597|PFI0910w	0.00281545
PF08_0042|PFL0100c	0.323978		PF14_0334|PFL0035c	2.34862
PF10_0218|PFI1340w	0.276661		PF14_0541|PFE0850c	0.521267
PF10_0294|PFD1060w	3.22109		PF14_0020|PFI1090w	0.164885
MAL13P1.146|PFE1035c	6.52076		PF08_0076|PF13_0037	0.000282176
MAL13P1.327|PFE0850c	3026.42		PF13_0143|PFE1155c	0.284563
MAL13P1.118|PF14_0053	0.287416		PF13_0140|PF14_0246	0.294888
PF14_0240|PFE0845c	199.69		PF13_0045|PF14_0187	67.0103
PF11_0438|PF14_0391	1734.33		PFE1050w|PFL0580w	1.07416
MAL13P1.146|PF14_0278	0.500329		PF14_0602|PFB0420w	0.0188204
PFI1130c|PFL0560c	3.82635		PF14_0352|PF14_0597	0.0419109
PFE0810c|PFE0975c	47314.1		PF11_0260|PF11_0445	74.8849
MAL13P1.86|PF14_0681	0.00643031		PF14_0248|PFL0180w	0.00202418
PF14_0150|PF14_0185	1.156		PFE0630c|PFL0285w	1.82873
MAL13P1.322|PFB0290c	81.9896		PF10_0043|PFL1310c	0.00350149
PF11_0058|PF14_0185	0.0770459		MAL13P1.301|PF10_0210	0.00616863
PF10_0334|PF14_0331	1.55512		PF10_0053|PF13_0040	0.424314
PF07_0129|PFB0685c	0.130433		MAL13P1.167|PFI0735c	0.0120565
PF11_0053|PFB0290c	3.13086		PF11_0208|PFL2010c	1.50E-07
PF11_0058|PF13_0044	0.760161		PF13_0177|PF14_0288	0.0403517
PF14_0183|PFI0530c	0.70208		MAL13P1.86|PF08_0075	0.362901
PF14_0192|PFI0925w	1.05097		PF11_0445|PFL2510w	0.0452363
PF10_0175|PFL0665c	0.0187252		MAL13P1.221|MAL13P1.82	0.657915
MAL13P1.166|PFB0290c	0.668312		PF11_0097|PF14_0192	0.0503484
PF13_0157|PFE0205w	0.593933		PF13_0014|PFL1940w	1.88E-05
MAL13P1.118|PFL0100c	2.43513		PF13_0224|PF13_0353	0.0509935
MAL7P1.113|PFE0430w	1.57646		PFD0285c|PFE0605c	0.767367
MAL7P1.113|PF14_0150	0.0800772		MAL13P1.218|PFE0970w	0.417194
PF11_0053|PFL1310c	0.893585		PF13_0353|PF14_0589	1.43217
PF11_0358|PFD0245c	0.583673		MAL8P1.22|PFE0630c	0.0371704
MAL13P1.148|PF13_0157	1.71745		PF13_0100|PFI0530c	0.269902
MAL13P1.146|PFB0715w	0.211649		PF11_0270|PFL0785c	0.265119
MAL13P1.146|PF10_0294	2.6949		PF10_0169|PFE0605c	0.000160563
PF14_0448|PFE0350c	121.664		PFL0695c|PFL1310c	0.0383205
PF13_0222|PFL2510w	0.082289		MAL13P1.118|PF10_0147	1.33453
MAL8P1.125|PF10_0155	0.354702		PF10_0340|PFE0975c	0.142996
PF13_0023|PFB0295w	12.8835		PFE0605c|PFL0475w	0.183827
PF13_0228|PF14_0709	62417		PF11_0157|PFD0565c	0.280339
PFB0445c|PFI0530c	1.28504		PFE0225w|PFI0880c	0.284111
PF11_0257|PFI1485c	1.25501		PF11_0412|PF14_0366	0.405537
PF14_0053|PF14_0366	1.11251		PF10_0086|PF13_0179	0.0263824
PF10_0289|PF14_0185	0.413287		PF14_0020|PFL1435c	0.311544
PF10_0154|PF11_0416	1.03436		PF13_0049|PF14_0368	6.18694
PF10_0155|PF14_0341	1.11152		MAL13P1.186|MAL8P1.125	0.0097135
PF13_0287|PF14_0053	0.426588		PF14_0508|PF14_0695	0.0413127
MAL13P1.301|PF13_0157	0.243432		PF08_0095|PF13_0350	0.730148
PF14_0248|PFI1365w	501.014		PFD0980w|PFE1155c	0.271796
PF11_0097|PF13_0070	0.288697		PF08_0095|PF14_0774	0.0002359
PF14_0352|PFD1060w	2.97445		MAL13P1.231|PF14_0246	0.0719035
PF10_0123|PFI1110w	0.0867922		MAL13P1.118|PFE0850c	0.000519972
MAL13P1.148|PF14_0150	1.39538		PF07_0043|PF13_0066	0.00153248
PF11_0282|PFL0330c	2.833		PF14_0366|PFI0925w	5.85575
PF07_0073|PF13_0262	0.631547		PF11_0181|PFI1170c	0.129783
PF13_0023|PFL0580w	7.81682		PF11_0065|PF14_0323	2.47182
PF14_0391|PF14_0627	377.196		PF14_0641|PFB0795w	0.0503248
PF07_0079|PF14_0231	42.056		PFI1670c|PFL0480w	0.347791
PF14_0672|PFB0290c	59.5568		PF14_0187|PFB0830w	29.0118
PF14_0352|PFE0205w	2.21725		PF10_0147|PFL1920c	0.0269849
PF10_0165|PFL1525c	11.9625		PF13_0227|PF13_0350	1.00383
PF10_0187|PFE0185c	126213		MAL13P1.186|PF07_0059	0.0658373
PF11_0358|PFE1035c	0.0554519		PF10_0360|PF11_0058	0.000136919
PF14_0366|PFL2440w	2.65247		MAL13P1.148|PF14_0020	0.155395
PF13_0040|PF14_0053	0.0798291		MAL13P1.231|PF08_0039	1.028
PF07_0088|PF13_0346	1223.76		PFI0910w|PFL1185c	3.44602
PFB0445c|PFL1435c	0.913675		PF14_0246|PFL0100c	0.137907
PF13_0349|PFB0290c	816.898		PF14_0192|PFL0900c	0.00172343
MAL7P1.113|PFL0665c	0.865011		PFB0295w|PFL0725w	0.135462
PFI1170c|PFL1350w	0.129466		PFE0225w|PFE1155c	1.55222
MAL13P1.82|PF11_0157	0.0177474		PF14_0579|PFD0311w	0.148124
MAL13P1.47|PF14_0373	0.0592737		PF13_0100|PF14_0563	0.117135
MAL13P1.166|PF14_0602	0.317881		PF10_0360|PFE0430w	0.0943588
MAL7P1.113|PF14_0370	6.46298		MAL13P1.82|MAL7P1.151	0.00596816
PF10_0187|PFE0300c	9649.2		PF14_0563|PFE0965c	0.0022526
PF08_0045|PF13_0234	52.6587		PFD1060w|PFI0165c	36.8925
PFL0330c|PFL0665c	29.546		PF10_0407|PF14_0579	0.00599931
PF10_0043|PF11_0272	282.348		MAL13P1.271|PFD0085c	0.00223986
PF10_0289|PF14_0297	0.0166729		MAL13P1.335|PF13_0040	0.158566
PFB0445c|PFI1130c	8.07762		PF11_0438|PF14_0192	0.0111948
PF11_0438|PFL2055w	27062.4		PF11_0097|PF14_0185	0.0692217
PF07_0043|PF10_0272	14.0447		MAL13P1.221|PF14_0192	0.0218117
PF10_0175|PFL2465c	0.0320498		MAL13P1.213|PFB0505c	13.4091
PF14_0352|PFI0420c	2.40728		PF11_0445|PFB0220w	0.114162
PF13_0177|PF14_0053	0.492505		PF14_0589|PFB0795w	0.147283
PF14_0297|PFE0215w	0.397433		PF14_0323|PFI1170c	0.000931139
PF14_0240|PFE1005w	3621.8		PF13_0268|PFE0215w	0.15717
PF14_0205|PF14_0448	514.462		MAL8P1.58|PFL0180w	0.00955709
PF14_0370|PFD0245c	0.78441		PF14_0295|PFI0860c	0.106141
PF11_0416|PFI1420w	459.917		PF10_0137|PFE0970w	0.56742
MAL13P1.118|PF13_0330	0.757033		PF14_0246|PF14_0381	1.05148
PF10_0294|PF14_0150	1.19689		MAL13P1.186|PFB0505c	0.0300651
MAL13P1.301|PF13_0349	0.0778807		PF14_0286|PFL1310c	0.0393087
MAL13P1.148|PFL2475w	7.08286		MAL8P1.22|PF14_0246	0.387241
MAL13P1.14|PFD0755c	0.915967		PF13_0224|PF14_0187	633.18
PFI1020c|PFL0665c	4.59369		PF14_0164|PFE0850c	0.378042
PF11_0416|PFB0860c	5.37363		PF14_0020|PFB0685c	0.793037
PF13_0349|PFD0245c	0.895589		PF10_0175|PFE0765w	0.0791168
MAL13P1.221|PF10_0175	0.0176292		PF08_0077|PF14_0477	0.0166586
PF10_0165|PF10_0294	3.05396		PFE0205w|PFL0285w	0.282217
PF14_0352|PF14_0672	2.2491		PF13_0100|PFE1005w	0.29424
MAL7P1.113|PF08_0042	0.271232		PF11_0270|PFE1035c	0.0248841
MAL13P1.82|MAL13P1.86	0.0639684		PFI1125c|PFL2475w	0.250139
PF07_0027|PFB0715w	17164.3		PF13_0045|PFL0035c	7.58E-05
PF11_0260|PFE0300c	14246.4		PF10_0225|PF13_0037	6.9475
PFE0965c|PFL1725w	0.298935		PF14_0366|PF14_0598	0.172329
PF13_0349|PFL0580w	38.7963		PF13_0045|PFL0100c	1.47E-06
PF13_0341|PFL0580w	0.90853		PF14_0381|PFE1155c	0.00300858
PFD0590c|PFE0465c	402.015		PF07_0059|PF14_0415	0.033301
PF11_0065|PF11_0454	353985		MAL7P1.113|PFD0285c	0.0411354
PFI1130c|PFL0665c	478.634		PF14_0508|PFE0730c	0.159278
PF11_0445|PF14_0100	1.62741		PF14_0323|PFB0685c	0.00115798
MAL13P1.213|PFB0890c	81.3992		PF10_0407|PF13_0228	0.0263606
MAL13P1.166|PF13_0037	17.9713		PF11_0145|PF14_0579	0.235118
PFD0590c|PFL2440w	3.64638		PF11_0270|PFI0880c	0.0628155
PF13_0341|PFL0475w	0.0172547		PF14_0597|PF14_0681	0.00242556
MAL13P1.14|PF14_0695	4.93822		PF14_0695|PFL0285w	5.16076
PF10_0155|PF11_0181	0.0155632		PF14_0477|PFL1880w	0.137197
MAL13P1.335|PF13_0253	0.710413		PF13_0242|PFI0480w	0.638733
MAL7P1.113|PFE0205w	0.613634		PF10_0252|PFE0765w	0.000837595
MAL13P1.166|PFI0480w	0.385134		PF13_0345|PFB0860c	0.505399
MAL13P1.209|PF11_0260	7266.41		PF13_0023|PFE0605c	1.08226
PF13_0341|PFB0245c	99.1771		PF14_0278|PFI1170c	0.378386
PF11_0438|PF14_0231	2847.33		PF13_0143|PFL1940w	0.130408
MAL13P1.221|PFB0715w	0.27858		PF10_0175|PF14_0681	0.0262143
PFB0525w|PFI1240c	2.17812		MAL13P1.14|PF14_0428	13.6009
PF11_0445|PF14_0370	0.900199		PFB0525w|PFE1050w	0.169574
PF14_0053|PFL0580w	0.437696		PFB0695c|PFL2475w	1.26853
MAL13P1.301|PF10_0123	3.55109		MAL13P1.301|MAL7P1.75	0.000254304
PF14_0278|PFI1020c	0.564688		PF10_0147|PFD0285c	0.00260066
PF13_0257|PF14_0334	3.88168		MAL13P1.335|PF13_0070	0.273773
PF10_0289|PFL1525c	0.12674		PF11_0270|PF11_0416	6.85938
PF10_0269|PF13_0037	3.08356		MAL13P1.14|PFL1155w	0.0942194
PF14_0373|PF14_0597	0.00138482		PFI1020c|PFI1365w	0.0645715
PF07_0079|PF13_0049	6087.61		PF13_0354|PFL1310c	2.46008
PF11_0058|PFI0860c	0.103423		PF13_0037|PF13_0354	2.34415
PF14_0448|PFE0185c	2783.61		PF13_0177|PF14_0697	1.01863
MAL13P1.82|MAL8P1.58	0.0179709		PF14_0589|PFD0245c	1.23696
PF14_0022|PFB0245c	453.633		MAL13P1.301|PFL0695c	0.375167
PF13_0037|PFB0290c	14.1318		PF14_0246|PF14_0615	2.89185
PF10_0275|PF13_0257	0.433043		PFI1170c|PFL2210w	2.78757
PF11_0395|PF14_0053	1.41953		PFD0311w|PFE0585c	0.226426
PF13_0179|PF14_0589	4.43095		MAL13P1.335|PF14_0602	0.155991
MAL13P1.14|MAL13P1.148	7.1131		PF13_0037|PFL0035c	7.30316
MAL13P1.327|PFE0810c	350390		MAL13P1.118|PF10_0210	0.0227778
PF10_0269|PFL0580w	13.0807		PF07_0059|PFE0765w	0.00461321
PF14_0579|PFI0190w	3531.72		MAL13P1.82|PF14_0248	3.31598
PF10_0121|PF10_0294	0.259683		PF14_0288|PF14_0448	0.097552
PF10_0154|PF13_0287	3.34637		PF07_0043|PF11_0157	0.00603692
PF10_0121|PF14_0278	0.423479		PFI1485c|PFL1525c	0.962643
MAL13P1.146|PFI0480w	0.663235		PF08_0042|PFE0475w	0.166488
PF10_0121|PF13_0349	720.21		PF10_0187|PFI1170c	1.43427
PF10_0225|PFL0330c	205.052		PF14_0681|PFD0980w	0.0037359
PF14_0183|PFL2475w	0.364147		MAL13P1.221|PFL0480w	1.2866
PF11_0157|PF11_0257	0.106547		PF13_0253|PF14_0541	0.0332925
PFB0295w|PFL1435c	125.064		PFL0725w|PFL0780w	0.1121
PF10_0269|PF13_0040	1.78693		PF10_0407|PFL2475w	0.452513
PF11_0053|PF14_0022	0.194274		PF10_0252|PFI1020c	0.000286782
PF13_0262|PFI1240c	19.3689		PFE0975c|PFI1110w	1.92526
MAL8P1.58|PF11_0157	0.0342931		PF10_0340|PF11_0058	0.0323279
PF07_0073|PF13_0257	0.290301		MAL13P1.14|PFL2570w	1.25719
MAL13P1.92|PFI0190w	4195.74		PF10_0053|PF11_0058	0.192664
PF11_0053|PFE0430w	54.0404		PF08_0042|PF13_0262	0.104292
PF10_0043|PF11_0454	994661		PF11_0058|PF13_0262	0.0319993
MAL13P1.281|PF13_0262	0.338111		PFB0885w|PFL1940w	0.0652685
PF11_0445|PF13_0143	0.0497968		MAL13P1.86|PFI1020c	0.170996
PF11_0181|PFI1240c	0.972816		PFI0910w|PFL0480w	1.33809
PF14_0286|PFI1110w	0.00302669		PF14_0373|PFD0085c	0.000427227
PF13_0045|PF14_0230	92745.9		PF07_0079|PFI0735c	0.200918
PF13_0049|PFE0850c	669.501		PFE0845c|PFE1155c	1.01544
PF11_0395|PF11_0416	5.12219		PF10_0360|PF14_0020	0.00602698
PF13_0349|PFB0715w	2.87837		PF14_0721|PFB0860c	0.0662
PF07_0079|PF11_0272	6490.96		PF11_0438|PFE0430w	0.0601343
PF14_0022|PF14_0150	36.0192		MAL8P1.125|PF14_0774	0.000484394
MAL13P1.166|PFL1435c	3.33457		MAL13P1.47|PF14_0183	0.304684
PF14_0721|PFE0965c	158.339		PF10_0407|PF14_0022	0.194417
PF13_0143|PF14_0053	0.226671		PF10_0187|PFE1155c	0.240773
PF14_0352|PFL0475w	0.514582		PF13_0130|PFL0770w	0.00311447
PF14_0022|PFI1420w	39.0398		PF13_0034|PFE1035c	0.12729
PF13_0287|PFL2010c	0.356211		PF14_0508|PFE0205w	0.079556
PFE0430w|PFE1035c	0.167036		PF10_0272|PFL0725w	0.576308
PF08_0048|PF14_0022	0.338173		PFE0850c|PFI0960w	0.000920361
PF08_0076|PFD1055w	129873		PFE0630c|PFI0960w	0.000477364
PF10_0165|PF14_0297	0.477331		PF08_0077|PFI1365w	0.00677886
MAL7P1.113|PF14_0602	0.236915		PF14_0020|PFL0960w	0.0719264
PFB0525w|PFE0715w	0.211954		MAL13P1.166|PF11_0313	0.156346
MAL13P1.166|PF11_0058	0.0157897		PFB0220w|PFE0215w	0.0359015
PFB0860c|PFI1020c	0.230861		PFL0725w|PFL0900c	1.09766
PF10_0123|PFL0580w	0.63031		PF07_0043|PF11_0051	0.0249728
MAL13P1.118|PF14_0370	45.1941		PF10_0407|PF14_0511	0.0411774
PF11_0416|PFL2440w	0.201738		PFE0810c|PFE1155c	0.0757257
PF11_0454|PFE1005w	9.10E+06		PF07_0079|PFL0475w	0.883147
PF14_0083|PFE0300c	377.438		PF14_0246|PFI1130c	0.830091
MAL13P1.335|PFI1370c	0.586657		PF13_0034|PF14_0323	0.000262637
MAL13P1.146|PF14_0185	0.110322		PFE0300c|PFE1390w	0.175055
PF08_0075|PFE0975c	1144.06		PF13_0224|PF14_0323	0.00406805
PF11_0053|PF13_0349	0.151162		PF11_0483|PF14_0370	4.92452
PF14_0278|PF14_0352	0.122178		PF13_0354|PFI0880c	0.041024
PF13_0037|PFD0245c	1.36618		PF14_0053|PF14_0373	0.742532
PF10_0165|PFL1350w	0.229467		PF07_0043|PF10_0053	0.00109125
PF14_0205|PFD1055w	103.77		PF11_0058|PF14_0166	0.0192223
PF10_0038|PF13_0171	643.831		PF13_0040|PFE0185c	0.0704989
PFB0245c|PFL2475w	13.0413		PFI1340w|PFI1485c	0.670693
PFB0685c|PFL2570w	1.22302		PF08_0039|PFL2010c	0.0168238
PF14_0164|PFI1310w	0.0356642		PF10_0086|PFD0311w	1.06361
MAL13P1.82|PFL0780w	0.0802428		PFI1105w|PFI1485c	0.02349
PF11_0053|PFE0465c	34.7227		PFI0860c|PFI1125c	0.147561
PF08_0076|PF14_0231	13122.7		PF13_0065|PFC0200w	4.68461
PF14_0391|PFE0185c	56168.8		PF11_0181|PFL0180w	0.00747238
MAL13P1.47|PFL1725w	0.0142722		PF11_0053|PF13_0350	0.049015
PF11_0313|PF11_0438	1.01739		PF10_0252|PF11_0051	0.502985
PF10_0289|PFD0755c	0.463223		PFB0695c|PFE0630c	0.187193
PFC0200w|PFE0350c	58.0116		PF14_0097|PFE0970w	1.65343
PF11_0043|PF13_0213	355.43		MAL8P1.58|PF14_0381	0.156147
PF13_0228|PFI0190w	128.918		PF10_0245|PFI0480w	2.81373
PF10_0086|PF14_0022	0.494446		MAL7P1.113|MAL7P1.75	0.139086
MAL13P1.146|PF10_0154	2.80106		MAL13P1.14|PF11_0454	7.53E-09
PF13_0242|PF14_0511	0.452088		MAL13P1.301|PFL0285w	0.0330461
PF10_0187|PF13_0268	223.568		PF13_0034|PF14_0641	0.0524084
PF10_0043|PFL2055w	6615.14		PF10_0149|PFD0565c	0.315918
PF10_0334|PF11_0412	1.63069		PF10_0407|PF11_0181	0.0776971
MAL13P1.271|PF14_0331	0.13102		MAL13P1.271|PFI1420w	0.00543679
MAL13P1.119|PF10_0123	0.973468		PF14_0246|PF14_0751	0.208004
PF13_0023|PFD0245c	7.04275		MAL13P1.166|MAL8P1.125	0.206758
PF13_0049|PFE0810c	2553.61		PF07_0043|PFI0685w	0.000280029
PF11_0395|PF13_0037	1.53317		PF10_0334|PFD0565c	0.122287
PF10_0340|PF14_0428	0.571437		PF14_0150|PF14_0585	0.453135
MAL13P1.327|PFB0885w	1.52E+07		PF14_0695|PFL0785c	1.17438
PF13_0354|PF14_0428	8.1369		PF10_0322|PFE0215w	0.484979
MAL13P1.14|MAL13P1.301	7.30161		MAL13P1.301|PF13_0234	0.100121
PF13_0040|PFI0480w	0.24633		MAL7P1.130|PF14_0477	0.0763657
PFB0295w|PFE1035c	0.690239		PF14_0448|PFB0795w	0.804294
PF07_0027|PF14_0053	31.0342		PF08_0048|PF10_0322	3.39227
MAL13P1.221|PFE1080w	0.155263		PFI1670c|PFL0780w	0.0312223
PF14_0761|PFB0685c	2.37042		PFL0770w|PFL1725w	0.00657859
PF13_0023|PFL1435c	36.2338		PF10_0340|PFE1155c	0.19683
MAL7P1.113|PFD0590c	11.3302		PF10_0155|PFC0200w	13.9396
PF14_0579|PFE0300c	529.626		PF14_0183|PF14_0286	0.0121202
PFB0715w|PFL1310c	1.05667		PF14_0597|PFL2055w	0.150208
PF10_0264|PF13_0268	30.7512		PF14_0415|PFD0755c	0.274252
PF14_0563|PFI0860c	0.210719		PF13_0224|PF14_0192	0.00557354
PF13_0140|PFI0165c	0.563265		PF10_0038|PFE0215w	0.641686
PF11_0416|PF14_0695	1.31411		PFE1155c|PFI0380c	0.0933313
PF10_0121|PF14_0563	1.89814		MAL13P1.327|PFE1390w	0.000114382
PF11_0058|PFL0330c	0.618762		PF10_0272|PFI0165c	0.112315
PF10_0294|PFL1525c	0.706943		MAL13P1.335|PF14_0187	1.10502
MAL13P1.322|PF14_0183	9.42503		PF10_0147|PF14_0286	0.000722085
PF10_0165|PF13_0037	3.69806		MAL13P1.14|PF11_0311	0.968553
PF08_0042|PF13_0287	0.456893		PF11_0395|PF14_0774	0.102524
PF10_0225|PFB0245c	187.435		PF10_0275|PFI1485c	0.0591719
PFB0290c|PFL1350w	30.4597		PF13_0316|PFL0285w	0.382447
PF07_0027|PFL2475w	2.94067		MAL13P1.86|PF08_0045	10.91
PF11_0312|PF13_0129	8931.59		MAL13P1.221|PF14_0520	0.0788618
MAL13P1.322|MAL7P1.113	0.337138		PFE0205w|PFE0975c	0.00654669
MAL13P1.118|PF08_0042	4.92758		PF10_0155|PFI1670c	3.56726
PF11_0043|PFI0190w	3212.64		PFB0420w|PFE0845c	0.00973712
PF11_0051|PFB0525w	0.329331		MAL13P1.271|PF07_0059	0.00663313
PFE0205w|PFE1035c	0.00753354		PF11_0051|PF14_0615	3.16891
PF14_0240|PF14_0391	12289		PF14_0448|PFL0100c	0.00339956
PF10_0218|PF13_0070	3.39673		PF10_0053|PF13_0330	0.00202519
MAL8P1.58|PFL0780w	0.0378507		PFB0445c|PFL1125w	6.88112
PF14_0053|PF14_0602	2.60661		PF14_0231|PF14_0334	0.0287871
PF11_0358|PFL0560c	127.776		PF10_0252|PFB0695c	0.00152619
PF10_0187|PFE0845c	7962.33		MAL13P1.86|PFL2010c	2.13164
MAL13P1.14|PF14_0563	0.127472		MAL13P1.186|PFI1340w	0.0675161
PF11_0043|PF14_0231	371.481		PF14_0627|PFI0735c	0.0209154
PF14_0697|PFL0330c	0.995503		PF10_0187|PFE1050w	30.3105
PF13_0014|PFD1055w	1777.26		PF14_0323|PF14_0520	0.00930642
MAL13P1.14|PF14_0278	8.26979		PF08_0077|PFL0035c	0.00449424
PF13_0345|PFI1310w	13.8595		PF14_0664|PFE0975c	0.00492528
PF11_0427|PF11_0483	0.0423433		PF10_0169|PFL2475w	0.00631642
PF11_0416|PFI0860c	0.496446		PF11_0051|PF14_0150	4.44597
PF10_0187|PF13_0213	384.319		PF08_0077|PF14_0150	0.0100732
PF11_0445|PFI1420w	7.56502		PF14_0205|PFI0910w	3.73E-07
PF13_0330|PFD0590c	1.39671		MAL13P1.301|PFI0880c	0.0543916
MAL13P1.92|PFC0200w	700.805		MAL7P1.151|PFL0100c	0.103389
PF11_0416|PF13_0143	3.5521		PF13_0065|PF14_0641	0.00210877
PF08_0039|PFE0850c	577.29		MAL13P1.271|PFE0465c	0.000259913
PF14_0231|PFE0850c	19.0399		PF14_0520|PFB0795w	2.01369
PF10_0264|PF11_0272	11.0095		MAL7P1.113|PF14_0295	0.331809
PF10_0086|PFE1035c	13.2812		MAL13P1.326|PF14_0187	0.0602387
PFE0300c|PFE0850c	221.872		PFB0885w|PFI0735c	0.10309
PF11_0106|PF13_0049	619.039		MAL13P1.271|PFL2570w	0.0403593
PF14_0185|PFD0590c	9.48619		PF14_0341|PFL0475w	0.154396
PF08_0076|PF14_0627	5591.52		PF11_0051|PF14_0323	0.00178285
PF13_0330|PF14_0183	0.072884		PF10_0407|PF11_0483	0.0118474
PF10_0086|PFE0205w	0.0614879		PF13_0070|PF14_0615	0.798929
PF13_0341|PFI1020c	5.82269		MAL13P1.14|PFL0900c	0.160989
PF11_0106|PFD1055w	6611.12		PFE0715w|PFL1125w	0.457951
PF14_0246|PFI1340w	0.117407		PF14_0248|PFE0605c	0.0443122
PF11_0058|PF14_0695	0.359944		MAL7P1.151|PFE0215w	0.0104439
MAL13P1.281|PF14_0334	4.41907		PF14_0373|PFE1035c	16.2271
PF14_0278|PFE0465c	264.689		PF14_0508|PFE0485w	0.00693219
PF14_0053|PFL0330c	4.40444		PF10_0289|PFE0975c	4.34265
PF10_0218|PF11_0097	0.202953		PF14_0022|PFE0660c	0.0458785
MAL13P1.213|PF13_0037	15.2026		PF13_0140|PF14_0602	0.120581
MAL13P1.119|PFE0465c	29.6629		PFE0215w|PFL1185c	3.89954
PFE0430w|PFI0480w	4.23942		PF13_0229|PFC0200w	0.000478101
PF10_0165|PFB0445c	2.3472		PF10_0147|PFE0660c	0.0168103
PFB0295w|PFE0465c	0.376373		MAL13P1.82|PFB0245c	21.1917
PF13_0224|PF14_0585	6516.2		MAL13P1.186|PFL1725w	0.0140771
PF13_0045|PF14_0709	1.33E+08		MAL13P1.186|PF14_0164	0.00202139
PF13_0228|PFE0975c	1676.88		MAL13P1.82|PFI1130c	0.0615618
MAL13P1.281|PF10_0340	0.668871		PFB0830w|PFI1365w	0.0828177
MAL13P1.209|PF11_0313	1.14097		PF13_0354|PFL0475w	0.906845
PF14_0240|PFB0830w	223094		PF13_0353|PF14_0185	0.270856
PF13_0346|PF14_0083	238274		PF14_0341|PFI1485c	5.0187
PFE1035c|PFL0100c	0.152716		PF14_0150|PF14_0751	0.188974
PF08_0075|PF11_0272	593.498		PF07_0059|PF14_0288	0.0367719
PF11_0416|PF13_0037	0.434092		PFI1105w|PFL0180w	0.00836883
PF11_0260|PF13_0129	3005.19		PF14_0373|PF14_0697	0.559011
PF10_0043|PFE1005w	4968.69		PF13_0061|PFL0285w	0.0104418
PF07_0073|PF14_0166	0.274659		PFE0970w|PFL1920c	0.0201088
PFE1035c|PFI0685w	0.413756		PF13_0234|PF14_0297	0.554499
PF10_0264|PFL2055w	2268.85		PF11_0058|PF13_0316	8.92E-05
PF11_0358|PF13_0349	0.233248		PF14_0166|PFD0565c	3.26588
PF11_0412|PFE1155c	1.10461		PF13_0353|PFL0900c	0.571975
PF13_0341|PF14_0053	3.50795		MAL13P1.86|PFB0885w	0.0106346
PF13_0014|PFC0200w	364.642		PF11_0313|PFE0605c	0.0582081
MAL13P1.148|PFD0565c	1.65683		PF11_0097|PF14_0020	3.634
MAL13P1.86|PF11_0157	0.677964		PFL0180w|PFL0900c	0.0060834
PFE0465c|PFL2465c	0.597778		PF07_0059|PF14_0391	0.679677
PF13_0157|PFD0590c	0.666995		MAL13P1.82|PF14_0288	0.411068
PF14_0231|PF14_0296	417.473		PFB0455w|PFL0100c	1.69E-07
PF14_0198|PF14_0428	16.7842		PF14_0520|PFE1155c	0.158478
PF07_0073|PFL0770w	0.0248555		MAL13P1.186|PFL1155w	0.200512
PF10_0086|PFI1020c	0.158533		PF13_0262|PFE0975c	0.159072
MAL13P1.301|PF10_0289	0.0243196		PF13_0227|PFI1020c	1.04208
PF11_0260|PFE0850c	2427.5		PF08_0076|PFI0910w	9.73E-11
PF11_0358|PF14_0150	4.01205		PFI0165c|PFI0480w	5.15457
PF13_0044|PFI1170c	0.612361		PF14_0097|PF14_0246	2.92863
MAL13P1.326|PF13_0257	0.0498713		PF11_0043|PFI0860c	0.0458139
MAL13P1.92|PF13_0213	83.122		PF14_0366|PFI0880c	0.516078
MAL13P1.322|PFL1310c	2.02001		MAL13P1.301|PFL2570w	0.336807
PF13_0129|PF14_0448	593.542		PF11_0257|PFL0725w	2.59237
PFB0455w|PFI0190w	1912.49		PF14_0774|PFI1670c	0.00017392
PF13_0040|PF13_0044	1.91369		PF10_0147|PF14_0323	0.0010575
PF10_0165|PFE1035c	0.0748122		PF10_0289|PFI1485c	0.0407635
MAL13P1.119|PFE1035c	0.588933		PF14_0240|PFD0311w	1.79535
PF14_0230|PFE0975c	1782.83		MAL13P1.166|PF14_0641	0.01503
PF11_0058|PFL0100c	0.159387		PF13_0037|PF13_0065	0.270809
PF10_0245|PFE0605c	0.278675		PFE1050w|PFI0215c	0.00642437
PF14_0185|PFL2010c	1.34936		PFB0860c|PFL0770w	0.0750094
PFE0715w|PFL1540c	0.270401		PF13_0070|PFL1185c	0.0280601
MAL13P1.148|PF14_0695	1.26122		PFE0660c|PFE1390w	0.0114072
PF10_0225|PFL0665c	19.9692		PF10_0334|PF14_0020	0.390583
PF10_0086|PF13_0143	5.32493		PF13_0353|PF14_0368	0.00210667
PF13_0257|PFI1110w	1.60526		MAL13P1.86|PF14_0370	1.23751
PFE0205w|PFL0560c	0.643694		PFE0845c|PFI1670c	2.96242
PFE0300c|PFE0350c	12.7571		PFI0165c|PFI0420c	8.16099
PF14_0695|PFB0290c	143.445		PFI0735c|PFL1350w	24.9124
PFD0245c|PFI1020c	0.334979		PFI1370c|PFL0035c	0.0330017
MAL13P1.322|PFE0205w	0.275965		PF13_0353|PF14_0520	0.0135978
PF07_0088|PF14_0240	68.3303		MAL8P1.125|PFE1155c	3.6229
PF11_0181|PF14_0428	2.73101		PF13_0037|PF14_0381	0.073328
PF11_0051|PF13_0354	0.338453		PF11_0058|PF11_0208	0.000381286
PF14_0370|PFL0560c	8.70156		PF11_0145|PFE1050w	0.0238793
PF11_0416|PF13_0157	2.23226		PF10_0210|PF14_0187	0.339476
PF13_0061|PFL1725w	0.129705		PF14_0020|PFE0465c	4.98898
PF10_0225|PF13_0040	0.0211979		MAL13P1.221|PFL0580w	0.936775
PF11_0312|PFE0845c	73329.1		PFE0970w|PFL0960w	2.04931
MAL13P1.209|PF08_0039	712.579		PF10_0165|PF14_0246	2.00515
MAL13P1.327|PF11_0260	8.75E+07		PF14_0240|PFL0285w	0.704537
PF10_0155|PF11_0208	28.9962		PFD0245c|PFI1110w	0.0137198
PF08_0048|PFL2440w	0.234618		PF10_0269|PF13_0353	0.817399
PF10_0043|PF14_0579	751.308		PF11_0145|PF14_0366	0.00596157
PF07_0079|PF14_0141	483.044		MAL13P1.166|PF11_0272	0.0787144
MAL13P1.322|PF13_0143	1.87391		MAL13P1.221|PFE0605c	0.129412
PF10_0175|PFL0330c	8.42223		PF10_0272|PF14_0187	0.142438
MAL13P1.271|PFE1155c	0.526761		PF11_0058|PF14_0709	101.635
PF11_0445|PFD0245c	4.27219		PF14_0100|PF14_0323	0.0357037
MAL13P1.146|PF11_0416	9.89605		PF11_0051|PFL0285w	0.909778
PF13_0341|PF14_0352	8.55501		PF11_0257|PF11_0412	0.123185
PF11_0438|PFB0455w	1882.38		PFD0565c|PFE0730c	0.0123027
PF10_0165|PFL2010c	0.0578592		MAL13P1.271|MAL13P1.82	0.216247
PF10_0187|PF13_0045	6.32E+09		MAL13P1.213|MAL8P1.58	40.8703
PF07_0043|PF07_0088	1024.42		PF07_0129|PFI0880c	0.647101
PF14_0697|PFE0630c	1.20213		MAL13P1.167|PFE0630c	0.00815551
PF14_0278|PF14_0602	20.4754		PF14_0381|PFL2010c	0.0444534
PF07_0043|PFB0830w	997.419		PF08_0048|PF14_0721	0.00326658
PF10_0175|PFE0630c	0.621976		PF14_0520|PF14_0563	0.0209497
PF10_0121|PFB0290c	1319.86		PF10_0147|PFE1030c	2.10433
PF11_0058|PF13_0330	0.00296035		PF14_0366|PFL1880w	0.130145
PF13_0037|PFL0330c	2.50041		MAL13P1.47|MAL13P1.86	0.0130664
PF10_0121|PFD0755c	1.73897		PF10_0245|PF14_0541	0.419236
PFI0910w|PFI1130c	0.194908		PF07_0059|PF13_0130	0.675554
PF14_0366|PFL0665c	1.47958		PF11_0157|PFE1050w	0.196069
PF10_0053|PF13_0257	0.230738		PF10_0322|PFB0795w	0.0749046
PFB0860c|PFE1035c	0.402012		PFB0420w|PFL0180w	1.45E-06
PF08_0039|PFE0810c	568.247		PF13_0040|PF13_0132	0.042387
PF13_0179|PF13_0257	9.7289		MAL7P1.151|PFI1365w	0.000605566
MAL13P1.119|PF14_0370	1.98406		PF14_0602|PFL1155w	0.130035
PF14_0352|PFD0590c	2.22432		PF14_0296|PFE0430w	0.000456169
PF10_0086|PFE1390w	0.09299		PF14_0295|PF14_0373	0.000198624
PF10_0149|PF13_0179	0.866963		PFE0975c|PFL1435c	0.0754762
PF08_0011|PF10_0053	5.80318		PF07_0080|PF14_0323	0.883624
MAL13P1.221|PFE0660c	0.201713		PF07_0059|PFE0205w	0.0144155
PF13_0023|PFI0910w	1.97535		MAL13P1.186|MAL8P1.22	0.0709597
PF13_0023|PFE0465c	234.178		PF08_0045|PFI0530c	18.8369
PFD0755c|PFL1310c	0.0160432		MAL13P1.92|PFI0910w	0.0021092
MAL13P1.118|PF13_0341	3.62082		PF11_0301|PF14_0278	0.0628087
PFI1370c|PFL0770w	1.50503		PF13_0065|PFD0565c	0.0216727
PF13_0341|PFB0715w	14.759		MAL13P1.82|PF13_0222	0.0114087
PF14_0185|PFB0445c	0.53573		PFE0970w|PFI0910w	0.0651724
MAL13P1.327|PFE0845c	42348.7		PF13_0213|PFL2010c	0.340733
PF10_0121|PFB0715w	13.7983		PF14_0672|PFE0605c	0.326749
PFB0295w|PFE0475w	94.3414		PF14_0597|PFI0685w	0.021816
MAL13P1.209|PF07_0080	6425.37		PF14_0185|PF14_0286	0.0242085
PFB0860c|PFL0560c	5.54485		PFB0245c|PFL0180w	1.83603
PF14_0541|PF14_0615	0.933676		PFD0565c|PFI1485c	1.95256
PF14_0563|PFB0290c	3.39659		PF13_0044|PFL0785c	0.131626
PFL2440w|PFL2475w	10.1453		PF10_0147|PFL0475w	7.5665
MAL13P1.146|PF10_0289	0.0880835		PF11_0145|PF11_0438	0.0926812
PF13_0341|PFL0665c	4283.12		PF13_0100|PFL0285w	0.0146391
PF08_0042|PF14_0366	1.27768		PFI1090w|PFL0100c	0.22112
PF10_0165|PFI1130c	1.42876		PF11_0445|PF13_0179	9.24557
PF13_0040|PFI0685w	0.323624		PF13_0227|PFE0205w	5.46E-06
PF11_0416|PFE0215w	3.20912		PF14_0664|PFE0850c	0.00255867
PF13_0262|PFL0900c	4.11854		PF08_0039|PFI0910w	0.000469826
PF07_0027|PFD0565c	3787.02		MAL13P1.213|PFL0960w	0.325595
PF07_0080|PFE0850c	20230.7		PF14_0297|PFE1155c	0.478609
MAL7P1.75|PF13_0061	3.02462		MAL13P1.167|MAL13P1.186	0.0108193
PF13_0287|PFD0565c	0.0838792		PF11_0416|PFI1240c	4.00341
PF10_0264|PFE0975c	1853.85		PF11_0270|PF13_0040	0.123198
PFE1080w|PFI1170c	0.097908		MAL13P1.218|PF14_0323	0.000317394
PF14_0187|PF14_0511	0.543624		PF10_0360|PF11_0395	2.84091
PF14_0230|PF14_0296	85.652		MAL13P1.82|MAL7P1.75	0.485385
PF07_0043|PFC0200w	147.031		PF13_0262|PFD0311w	0.584768
PF10_0154|PFE0465c	1.3906		PF13_0179|PFB0795w	0.101091
PF14_0150|PF14_0697	0.120035		MAL13P1.148|PFL0695c	0.330994
PF13_0040|PFB0715w	2.9622		PFE0465c|PFE0975c	0.00707428
PF14_0391|PFE0300c	2418.34		PFE0585c|PFL0785c	0.120786
PF14_0198|PFB0525w	2.23033		MAL13P1.213|PF14_0192	0.0307356
PF13_0341|PF14_0022	15.5251		PF13_0229|PFL0100c	0.0697052
PF10_0269|PF11_0445	4.77521		PFL0035c|PFL0785c	0.374742
PF11_0438|PF13_0346	401311		PF10_0175|PFL0285w	0.0984996
PF14_0297|PFB0890c	1.07197		PF14_0709|PFL1940w	0.00955323
PF14_0664|PFI1125c	0.66748		PFE0630c|PFL2510w	0.0196522
PF13_0177|PFL0560c	0.415674		MAL7P1.151|PFE0850c	0.00697256
MAL13P1.209|PF10_0043	102.976		PF13_0229|PFD0565c	0.13547
PF10_0294|PFE0430w	1.32236		PF11_0445|PFI1090w	0.0721425
PF10_0264|PF14_0231	20.7799		PF14_0373|PFE0430w	3.85E-06
PF11_0260|PF14_0585	89477.9		PF14_0331|PFE0975c	6.26148
PF14_0672|PFB0860c	5.50342		PF11_0454|PFL2010c	3.76E-10
MAL13P1.148|PF11_0358	14.0439		MAL13P1.146|PF14_0597	0.328221
PF14_0695|PFI0530c	0.499608		PFB0445c|PFL1350w	6.72764
PF11_0106|PF11_0272	3447.75		PFL1940w|PFL2510w	0.0691143
PF14_0697|PFL0665c	5.67705		MAL13P1.166|PF13_0257	6.17891
PF08_0039|PFD1055w	5065.24		PF13_0179|PFC0200w	0.0030452
PF10_0245|PF13_0353	0.167446		PF11_0270|PF13_0330	0.17259
PF13_0157|PFB0445c	1.13195		PF07_0088|PF14_0187	108.123
PF10_0340|PF13_0170	0.331229		MAL13P1.118|PF13_0227	0.258291
PF14_0141|PFE1005w	368.712		PF14_0681|PFL0785c	0.000711472
PF13_0213|PF14_0391	221.517		PF13_0121|PFI0860c	0.48494
PF13_0268|PFL2055w	3958.81		PF11_0145|PF14_0585	0.013843
PF14_0672|PFL0580w	0.116624		MAL13P1.146|PF14_0192	0.0141352
PF10_0187|PFE1005w	99933		MAL13P1.148|PFI0880c	0.0370375
PF11_0416|PFI0910w	0.562848		PFI0880c|PFL2485c	0.281826
PF13_0330|PFB0290c	0.0321473		PFB0715w|PFI0165c	1.83271
PF14_0278|PFB0295w	0.859341		PFB0885w|PFI1485c	0.0843378
PF08_0042|PFI0480w	2.51758		PFD0755c|PFL0285w	1.44697
PF14_0585|PF14_0627	16036.4		PF13_0228|PFE1050w	7.14523
MAL13P1.166|PF13_0157	0.714273		MAL7P1.113|PFE0715w	5.81639
PF10_0154|PFB0295w	1.38904		MAL13P1.119|PF13_0034	0.862461
PF10_0187|PF11_0272	11457.9		PF14_0627|PFE0660c	0.327613
PF14_0331|PFE0965c	7.5229		PFE0605c|PFE0660c	0.0347083
PF13_0349|PFD0590c	3.56238		MAL8P1.22|PFE1035c	0.0372033
PF14_0341|PFL0960w	0.332581		MAL13P1.166|PF13_0014	0.0182378
PF11_0358|PFI0420c	7.57637		PF11_0427|PF13_0037	1.09944
PF11_0445|PFE0465c	0.10154		MAL13P1.221|PF10_0155	0.0703335
MAL13P1.301|PFL0475w	0.139614		PF14_0192|PFL1920c	0.000104186
PF07_0027|PFI0860c	44029.4		PFE1390w|PFL0780w	0.0829573
PF10_0121|PFI1020c	1.06728		PF08_0077|PF14_0323	1.90E-05
PF13_0023|PFE1390w	7.94124		PF13_0257|PFI1485c	1.90144
MAL13P1.209|PFB0830w	190797		PF13_0177|PF14_0296	0.00999481
MAL13P1.322|PFL2440w	4.11239		PF10_0218|PFI0880c	0.44325
PF13_0157|PFE0465c	0.302078		PFB0445c|PFL0780w	3.0905
PF08_0075|PF11_0260	3199.35		MAL13P1.231|PF11_0416	0.387052
PF10_0165|PFL0100c	1.58484		PF11_0051|PFL1435c	81.6468
PF10_0038|PFI0190w	58679.6		PF08_0039|PFB0860c	0.0997137
PFD0565c|PFL0665c	0.511036		PF13_0040|PF13_0100	0.285764
MAL13P1.118|MAL13P1.148	6.1315		PF08_0076|PFE0765w	3.53E-10
PF11_0270|PF14_0020	0.627954		MAL13P1.271|PF11_0416	0.00421843
MAL13P1.146|PFB0290c	5.54325		PF14_0761|PFI1170c	0.138887
PF10_0289|PFD0245c	0.0236597		PF13_0242|PF14_0641	0.265152
PF14_0297|PF14_0697	0.137398		PF14_0598|PF14_0681	0.00812668
PFE0465c|PFL1525c	925.533		PF13_0070|PFE0215w	0.112076
PF11_0312|PF14_0296	13593.7		PF08_0042|PF11_0311	1.12809
PFI0860c|PFL1435c	1.14901		PF08_0048|PF13_0100	0.27535
PFC0200w|PFI0190w	2726.65		PF13_0345|PF14_0597	0.00402369
PF10_0289|PFL2475w	0.0313205		MAL13P1.118|PF14_0295	0.225096
PF11_0312|PFE0300c	474.717		PF14_0615|PFI0530c	7.01499
PF07_0079|PF14_0709	1.86E+06		PF14_0341|PFE0215w	3.10745
PF14_0150|PFD0755c	0.220732		PF14_0278|PFD0285c	7.11975
PFD0590c|PFL1350w	1.70219		PF14_0370|PFI1090w	0.342203
PF14_0672|PFB0445c	8.79521		PF13_0037|PF14_0246	0.648157
[truncated: 25,368 more rows]
